# Supplementary material for: Transcriptomic profiling of epigenetic regulators and metabolic reprogramming in human cholangiocarcinoma
Source: Front Cell Dev Biol. 2026 Jun 4;14:1765945. doi: 10.3389/fcell.2026.1765945 (PMC13275250; doi:10.3389/fcell.2026.1765945)
Supplement: Supplementary file 5 [file Table1.xlsx]

## Sheet: S Table 1
Class	Family	Full name	Gene symbol	Target	Reference
Writer	DNMTs	DNA methyltransferases	DNMT1	CpG	Nucleic Acids Res. 2011 Oct;39(19):8355-65
	DNMTs	DNA methyltransferases	DNMT3A	CpG	J Biol Chem. 2002 Oct 11;277(41):38746-54
	DNMTs	DNA methyltransferases	DNMT3B	CpG	Hum Mol Genet. 2006 May 1;15(9):1375-85
	PRMTs	Arginine (R) methyltransferases	CARM1	H3R17	J Biol Chem. 2004 Dec 24;279(52):54348-57.
	PRMTs	Arginine (R) methyltransferases	PRMT1	H4R3	Mol Cell. 2008 Jul 25;31(2):212-21.
	PRMTs	Arginine (R) methyltransferases	PRMT2	H4	Biochem J. 2009 Jun 26;421(2):253-61.
	PRMTs	Arginine (R) methyltransferases	PRMT3	To specify	Biochim Biophys Acta. 2008 Sep;1780(9):1062-9.
	PRMTs	Arginine (R) methyltransferases	PRMT5	H3R8, H4R3	Cell Res. 2010 Sep;20(9):1023-33
	PRMTs	Arginine (R) methyltransferases	PRMT6	H3R2, H4K20	Proc Natl Acad Sci U S A. 2013 Sep 10;110(37):14894-9
	PRMTs	Arginine (R) methyltransferases	PRMT7	H2A, H4R3	J Biol Chem. 2005 Feb 4;280(5):3656-64.
	PRMTs	Arginine (R) methyltransferases	PRMT8	H4R	J Biol Chem. 2005 Sep 23;280(38):32890-6.
	PRMTs	Arginine (R) methyltransferases	PRMT9	H4R3	J Biol Chem. 2015 Jul 3;290(27):16723-43.
	KMTs	Lysisne (K) methyltransferase	ASH1L	H3K36	Biochim Biophys Acta. 2015 Sep;1850(9):1842-8
	KMTs	Lysisne (K) methyltransferase	ASH2L	To specify	J Biol Chem. 2011 Apr 8;286(14):12234-44.
	KMTs	Lysisne (K) methyltransferase	DOT1L	H3K79	Mol Cell. 2007 Aug 17;27(4):636-46
	KMTs	Lysisne (K) methyltransferase	EHMT1	H3K9	Science. 2002 May 10;296(5570):1132-6
	KMTs	Lysisne (K) methyltransferase	EHMT2	H3K9	J Biol Chem. 2009 Mar 27;284(13):8395-405.
	KMTs	Lysisne (K) methyltransferase	EZH1	H3K27	Mol Cell. 2008 Nov 21;32(4):503-18.
	KMTs	Lysisne (K) methyltransferase	EZH2	H3K27	Proc Natl Acad Sci U S A. 2012 Feb 21;109(8):2989-94.
	KMTs	Lysisne (K) methyltransferase	KMT2A	H3K4	Mol Cell. 2009 Jan 30;33(2):181-91
	KMTs	Lysisne (K) methyltransferase	KMT2B	H3K4	J Biol Chem. 2015 Mar 6;290(10):6361-75
	KMTs	Lysisne (K) methyltransferase	KMT2C	H3K4	J Biol Chem. 2007 Jul 13;282(28):20395-406
	KMTs	Lysisne (K) methyltransferase	KMT2D	H3K4	Structure. 2015 Oct 6;23(10):1921-1933.
	KMTs	Lysisne (K) methyltransferase	KMT2E	H3K4	PLoS One. 2013 Oct 9;8(10):e77020.
	KMTs	Lysisne (K) methyltransferase	KMT5A	To specify	Nature. 2016 Jun 30;534(7609):714-718
	KMTs	Lysisne (K) methyltransferase	KMT5B	H3K36	PLoS One. 2010; 5(12): e14447
	KMTs	Lysisne (K) methyltransferase	KMT5C	To specify	PLoS One. 2010; 5(12): e14447
	KMTs	Lysisne (K) methyltransferase	MECOM	To specify	Biology 2013, 2, 107-141
	KMTs	Lysisne (K) methyltransferase	NSD1	H3K36, H4K20	Nat Chem Biol. 2020 Dec;16(12):1403-1410
	KMTs	Lysisne (K) methyltransferase	NSD2	H3K27	Genet Med. 2021 Aug;23(8):1474-1483.
	KMTs	Lysisne (K) methyltransferase	NSD3	H3K4, H3K27	Biochem Biophys Res Commun. 2006 Jun 23;345(1):318-23.
	KMTs	Lysisne (K) methyltransferase	PRDM16	H3K9	Biology 2013, 2, 107-141
	KMTs	Lysisne (K) methyltransferase	PRDM2	H3K9	Cell Rep. 2014 Aug 21; 8(4): 1049–1062
	KMTs	Lysisne (K) methyltransferase	PRDM6	H3R2, H4K20	Biology 2013, 2, 107-141
	KMTs	Lysisne (K) methyltransferase	PRDM7	To specify	J Biol Chem. 2016 Jun 24; 291(26): 13509–13519
	KMTs	Lysisne (K) methyltransferase	PRDM8	To specify	Cancers (Basel). 2020 Apr; 12(4): 1057
	KMTs	Lysisne (K) methyltransferase	PRDM9	H3K4	J Biol Chem. 2014 Apr 25;289(17):12177-12188
	KMTs	Lysisne (K) methyltransferase	SETD1A	H3K4	Arthritis Rheum. 2011 Jan;63(1):168-79.
	KMTs	Lysisne (K) methyltransferase	SETD1B	H3K4	J Biol Chem. 2015 Mar 6;290(10):6361-75.
	KMTs	Lysisne (K) methyltransferase	SETD2	H3K36me2	J Biol Chem. 2005 Oct 21;280(42):35261-71
	KMTs	Lysisne (K) methyltransferase	SETD3	H3K36	Experimental & Molecular Medicine (2017) 49, e324
	KMTs	Lysisne (K) methyltransferase	SETD4	H3K20me3	Cancer Res. 2019 Sep 15;79(18):4729-4743
	KMTs	Lysisne (K) methyltransferase	SETD6	H2AZK7me1	Epigenetics 8:2, 177–183; February 2013
	KMTs	Lysisne (K) methyltransferase	SETD7	H3K4me1	Cell Research volume 21, pages381–395 (2011)
	KMTs	Lysisne (K) methyltransferase	SETDB1	H3K9	Mol Cell. 2003 Aug;12(2):475-87.
	KMTs	Lysisne (K) methyltransferase	SETDB2	H3K9	J Biol Chem. 2010 Jun 25;285(26):20234-41.
	KMTs	Lysisne (K) methyltransferase	SETMAR	H3K4, H3K36	Experimental & Molecular Medicine (2017) 49, e324
	KMTs	Lysisne (K) methyltransferase	SMYD1	H3K4	Proc. Natl. Acad. Sci. U. S. A., 103 (2006), pp. 2713-2718
	KMTs	Lysisne (K) methyltransferase	SMYD2	H3K4, H3K36	Nature. 2006 Nov 30;444(7119):629-32.
	KMTs	Lysisne (K) methyltransferase	SMYD3	H3K4	Nat Cell Biol. 2004 Aug;6(8):731-40
	KMTs	Lysisne (K) methyltransferase	SMYD4	H3K36me3	Nat Commun. 2022; 13: 3190
	KMTs	Lysisne (K) methyltransferase	SMYD5	H4K20	Current Opinion in Physiology 2018, 1:140–152
	KMTs	Lysisne (K) methyltransferase	SUV39H1	H3S10, H3K9me1, H4	Mol Cell. 2007 Aug 17;27(4):636-46.
	KMTs	Lysisne (K) methyltransferase	SUV39H2	H3K9me1	Mol Cell Biol. 2000 Dec;20(24):9423-33
	HATs	Histone acetyl transferases	ATF2	H2B, H4, DNA motif	Nature volume 405, pages195–200 (2000)
	HATs	Histone acetyl transferases	BRD4	H3K9, H3K14, H4K5, H4K12, H3K122	Nat Struct Mol Biol 2016 Jun;23(6):540-8.
	HATs	Histone acetyl transferases	CIITA	H3, H4	Nature Immunology volume 2, pages652–657 (2001)
	HATs	Histone acetyl transferases	CLOCK	H3, H4	Cell. 2006 May 5;125(3):497-508
	HATs	Histone acetyl transferases	CREBBP	To specify	Cell. 1996 Nov 29;87(5):953-9.
	HATs	Histone acetyl transferases	EP300	H2A, H2B, H3, H4	J Biol Chem. 2006 Dec 29;281(52):40292-301.
	HATs	Histone acetyl transferases	GTF3C4	H3	Mol Cell Biol. 1999 Feb;19(2):1605-15
	HATs	Histone acetyl transferases	HAT1	H4	Curr Biol. 1998 Jan 15;8(2):96-108.
	HATs	Histone acetyl transferases	JADE1	H3, H4	J Biol Chem. 2004 Dec 31;279(53):56032-41
	HATs	Histone acetyl transferases	KAT14	To specify	Mol Cell Biol. 2009 Mar;29(5):1176-88
	HATs	Histone acetyl transferases	KAT2A	To specify	Mol Cell Biol. 2000 Jan;20(2):556-62
	HATs	Histone acetyl transferases	KAT2B	To specify	Cell. 1996 Nov 29;87(5):953-9.
	HATs	Histone acetyl transferases	KAT5	H2AK5, H3K14, H4K5,H4K8, H4K12, H4K16	Genes Cells. 1998 Dec;3(12):789-800.
	HATs	Histone acetyl transferases	KAT6A	H3, H4	Oncogene. 2001 Jan 18;20(3):404-9.
	HATs	Histone acetyl transferases	KAT6B	H3	J Biol Chem. 1999 Oct 1;274(40):28528-36.
	HATs	Histone acetyl transferases	KAT7	To specify	J Biol Chem. 1999 Aug 13;274(33):23027-34.
	HATs	Histone acetyl transferases	KAT8	H2A, H3, H4	Mol Cell Biol. 2005 Nov;25(21):9175-88.
	HATs	Histone acetyl transferases	MEAF6	H2A, H3K14, H4K5, H4K8, H4K12	Mol Cell. 2006 Jan 6;21(1):51-64.
	HATs	Histone acetyl transferases	NAA50	To specify	J Biol Chem. 2009 Nov 6;284(45):31122-9
	HATs	Histone acetyl transferases	NAA60	H4K20, H4K79, H4K91	Mol Cell. 2011 Oct 7;44(1):39-50
	HATs	Histone acetyl transferases	NCOA1	H3K4me3, H4	Nature. 1997 Sep 11;389(6647):194-8.
	HATs	Histone acetyl transferases	NCOA2	To specify	Nature. 1998 May 7;393(6680):88-91.
	HATs	Histone acetyl transferases	NCOA3	To specify	Cell. 1997 Aug 8;90(3):569-80.
Eraser	TETs	Tet methylcytosine dioxygenases	TET1	mC	Cell. 2011 Apr 29;145(3):423-34
	TETs	Tet methylcytosine dioxygenases	TET2	mC	Cell. 2013 Dec 19;155(7):1545-55.
	TETs	Tet methylcytosine dioxygenases	TET3	mC	Structure. 2018 Jan 2;26(1):85-95.e3.
	HDMs	Histone demethylase	HIF1AN	To specify	BioMol Concepts 2014; 5(3): 209–224
	HDMs	Histone demethylase	HR	H3K9me1, H3K9me2	FASEB J. 2014 Apr;28(4):1534-42
	HDMs	Histone demethylase	JARID2	H3K27, H3K9	BioMol Concepts 2014; 5(3): 209–224
	HDMs	Histone demethylase	JMJD1C	H3K9me1, H3K9me2	Int J Oncol. 2007 Jul;31(1):219-23.
	HDMs	Histone demethylase	JMJD6	H3R2me2, H4R3me2	SCIENCE 19 Oct 2007 Vol 318, Issue 5849 pp. 444-447
	HDMs	Histone demethylase	KDM1A	H3K4me1, H3K4me2, H3K9me	Nature. 2010 Apr 1;464(7289):792-6.
	HDMs	Histone demethylase	KDM1B	H3K4me1, H3K4me2	Nature. 2009 Sep 17;461(7262):415-8.
	HDMs	Histone demethylase	KDM2A	H3K36me1, H3K36me2	Mol Cell. 2010 Apr 23;38(2):179-90.
	HDMs	Histone demethylase	KDM2B	H3K4me3, H3K36me1, H3K36me2, H3K79me2, H3K79me3	Nat Cell Biol. 2015 Sep;17(9):1158-68.
	HDMs	Histone demethylase	KDM3A	H3K9me1, H3K9me2	Cell. 2006 May 5;125(3):483-95.
	HDMs	Histone demethylase	KDM3B	H3K9me1, H3K9me3	Cell. 2006 May 5;125(3):483-95.
	HDMs	Histone demethylase	KDM4A	H3K4me3, H3K9me2, H3K9me3, H3K36me2, H3K36me3	J Biol Chem. 2011 Dec 2;286(48):41616-41625.
	HDMs	Histone demethylase	KDM4B	H3K9me2, H3K9me3, H3K36me2, H3K36me3	Cell. 2006 May 5;125(3):467-81.
	HDMs	Histone demethylase	KDM4C	H3K9me2, H3K9me3, H3K36me2, H3K36me3	J Biol Chem. 2011 Dec 2;286(48):41616-41625.
	HDMs	Histone demethylase	KDM4D	H3K9me2, H3K9me3	Cell. 2006 May 5;125(3):467-81.
	HDMs	Histone demethylase	KDM4E	H3K9me2, H3K9me3	J Biol Chem. 2011 Dec 2;286(48):41616-41625.
	HDMs	Histone demethylase	KDM5A	H3K4me1, H3K4me2, H3K4me3	Nat Struct Mol Biol. 2008 Apr;15(4):419-21
	HDMs	Histone demethylase	KDM5B	H3K4me1, H3K4me2, H3K4me4	Nature. 2010 Apr 1;464(7289):792-6.
	HDMs	Histone demethylase	KDM5C	H3K4me1, H3K4me2, H3K4me5	Cell. 2007 Mar 23;128(6):1077-88.
	HDMs	Histone demethylase	KDM5D	H3K4me1, H3K4me2, H3K4me6	Cell. 2007 Mar 23;128(6):1077-88.
	HDMs	Histone demethylase	KDM6A	H3K27me2, H3K27me3	Nature. 2007 Oct 11;449(7163):689-94.
	HDMs	Histone demethylase	KDM6B	H3K27me2, H3K27me3, H3K27me4	Cell Chem Biol. 2017 Mar 16;24(3):371-380.
	HDMs	Histone demethylase	KDM7A	H3K9me2, H3K27me2, H4K20me1	Genes Dev. 2010 Mar 1;24(5):432-7.
	HDMs	Histone demethylase	KDM8	H3K36me2	Proc Natl Acad Sci U S A. 2010 May 25;107(21):9671-6.
	HDMs	Histone demethylase	PHF2	H3K9me2	Nat Cell Biol. 2011 Jun;13(6):668-75.
	HDMs	Histone demethylase	PHF8	H3K9me1, H3K9me2, H3K27me2, H4K20me1, H3K36me2, H3K36me3, H3K4me3	Nature. 2010 Jul 22;466(7305):508-12.
	HDMs	Histone demethylase	RIOX1	H3K36me3	Nature Structural & Molecular Biology volume 19, pages1273–1281 (2012)
	HDMs	Histone demethylase	RIOX2	To specify	BioMol Concepts 2014; 5(3): 209–224
	HDMs	Histone demethylase	UTY	H3K27me	J Biol Chem. 2014 Jun 27;289(26):18302-13.
	HDACs	Histone deacetylases	HDAC1	H3, H4	Proc Natl Acad Sci U S A. 1999 Apr 27;96(9):4868-73.
	HDACs	Histone deacetylases	HDAC10	H2AKac, H2BKac, H3Kac, H4Kac	Nucleic Acids Res. 2002 Mar 1;30(5):1114-23.
	HDACs	Histone deacetylases	HDAC11	H2AKac, H2BKac, H3Kac, H4Kac	J Biol Chem. 1997 Oct 31;272(44):28001-7.
	HDACs	Histone deacetylases	HDAC2	H2AKac, H2BKac, H3Kac, H4Kac	J Biol Chem. 1997 Oct 31;272(44):28001-7.
	HDACs	Histone deacetylases	HDAC3	H2AKac, H2BKac, H3Kac, H4Kac	Proc Natl Acad Sci U S A. 2000 Feb 1;97(3):1056-61.
	HDACs	Histone deacetylases	HDAC4	H2AKac, H2BKac, H3Kac, H4Kac	Proc Natl Acad Sci U S A. 1999 Apr 27;96(9):4868-73.
	HDACs	Histone deacetylases	HDAC5	H2AKac, H2BKac, H3Kac, H4Kac	Proc Natl Acad Sci U S A. 1999 Apr 27;96(9):4868-73.
	HDACs	Histone deacetylases	HDAC6	H2AKac, H2BKac, H3Kac, H4Kac	Proc Natl Acad Sci U S A. 1999 Apr 27;96(9):4868-73.
	HDACs	Histone deacetylases	HDAC7	H2AKac, H2BKac, H3Kac, H4Kac	J Biol Chem. 2008 Apr 25;283(17):11355-63.
	HDACs	Histone deacetylases	HDAC8	H2AKac, H2BKac, H3Kac, H4Kac	J Biol Chem. 2000 May 19;275(20):15254-64.
	HDACs	Histone deacetylases	HDAC9	H3Kac, H4Kac	Proc Natl Acad Sci U S A. 2001 Sep 11;98(19):10572-7.
	HDACs	Histone deacetylases	SIRT1	H1K26ac, H3K9ac, H4K16ac	Mol Cell. 2004 Oct 8;16(1):93-105.
	HDACs	Histone deacetylases	SIRT2	H3K18ac, H3K56ac, H4K16ac, H4K20me1	Nat Struct Biol. 2001 Jul;8(7):621-5.
	HDACs	Histone deacetylases	SIRT3	To specify	Proc Natl Acad Sci U S A. 2006 Jul 5;103(27):10224-10229.
	HDACs	Histone deacetylases	SIRT5	To specify	J Mol Biol. 2008 Oct 10;382(3):790-801.
	HDACs	Histone deacetylases	SIRT6	H3K9ac, H3K56ac	Nature. 2008 Mar 27;452(7186):492-6.
	HDACs	Histone deacetylases	SIRT7	H3K18ac	Nature. 2012 Jul 5;487(7405):114-8.
	HDIs	Histone deiminases	PADI1	H2AR, H3R, H4R	Sci Rep. 2016 Dec 8;6:38727
	HDIs	Histone deiminases	PADI2	H2AR, H3R, H4R	Leukemia. 2017 Feb;31(2):373-381
	HDIs	Histone deiminases	PADI4	H2AR, H3R2, H3R8, H3R17, H3R26, H4R	Cell 128, 693-705, February 23,2007
Reader	MBPs	Methylated CpG binding proteins	BAZ2A	H4K16ac, DNA motif	EMBO J. 2001 Sep 3;20(17):4892-900.
	MBPs	Methylated CpG binding proteins	BAZ2B	H1.4ac, H2Aac, H2Bac, H3ac, H4Kac	Cell. 2012 Mar 30;149(1):214-31.
	MBPs	Methylated CpG binding proteins	CHTOP	Binds 5hmC to call PRMT1	Cell Rep. 2014 Oct 9;9(1):48-60
	MBPs	Methylated CpG binding proteins	CXXC4	Unmethylated D to recruit TETs	Nature. 2013 May 2;497(7447):122-6
	MBPs	Methylated CpG binding proteins	CXXC5	Unmethylated D to recruit TETs	Nature. 2013 May 2;497(7447):122-6
	MBPs	Methylated CpG binding proteins	DMAP1	H3K9me	J Biol Chem. 2004 Mar 5;279(10):9539-46
	MBPs	Methylated CpG binding proteins	MBD1	mCG, DNA motif	Cell Rep. 2014 Oct 9;9(1):48-60.
	MBPs	Methylated CpG binding proteins	MBD2	mCG, DNA motif	Cell. 2010 Oct 29;143(3):470-84
	MBPs	Methylated CpG binding proteins	MBD3	To specify	J Biol Chem. 2014 Jan 17;289(3):1294-302.
	MBPs	Methylated CpG binding proteins	MBD4	G:T, G:U	Proc Natl Acad Sci U S A. 2003 Dec 9;100(25):15071-6.
	MBPs	Methylated CpG binding proteins	MBD5	To specify	PLoS One. 2010 Aug 6;5(8):e11982.
	MBPs	Methylated CpG binding proteins	MBD6	To specify	PLoS One. 2010 Aug 6;5(8):e11982
	MBPs	Methylated CpG binding proteins	MECP2	mCG, DNA motif	Nucleic Acids Res. 2000 May 15;28(10):2201-6.
	MBPs	Methylated CpG binding proteins	UHRF1	H3K9me3, H3R2, H3, mCG	Oncogene. 2004 Oct 7;23(46):7601-10
	MBPs	Methylated CpG binding proteins	ZBTB33	CG, mCG, DNA motif	Mol Cell Biol. 2006 Jan;26(1):169-81.
	MBPs	Methylated CpG binding proteins	ZBTB38	To specify	Mol Cell Biol. 2006 Jan;26(1):169-81
	MBPs	Methylated CpG binding proteins	ZBTB4	To specify	Mol Cell Biol. 2006 Jan;26(1):169-81.
	MBPs	Methylated CpG binding proteins	ZFP57	mC, DNA motif	Genes Dev. 2019 Jan 1;33(1-2):49-54.
	HMRs	Histone methyl readers	AIRE	H3K4, H3K4me3, DNA motif	EMBO Rep. 2008 Apr;9(4):370-6
	HMRs	Histone methyl readers	ARID4A	DNA motif	Nucleic Acids Res. 2005 Jan 7;33(1):66-80.
	HMRs	Histone methyl readers	ATRX	H3K9me2, H3K9me3, H3K4	Hum Mol Genet. 1998 Apr;7(4):679-84.
	HMRs	Histone methyl readers	BPTF	H3K4me3	PLoS Genet. 2008 Oct;4(10):e1000241.
	HMRs	Histone methyl readers	CBX1	H3K9me3, H3K27me3	BMC Cell Biology volume 10, Article number: 41 (2009)
	HMRs	Histone methyl readers	CBX2	H3K9me3, H3K27me3	J Biol Chem. 2011 Jan 7; 286(1): 521–529
	HMRs	Histone methyl readers	CBX3	H3K9me3	BMC Cell Biology volume 10, Article number: 41 (2009)
	HMRs	Histone methyl readers	CBX4	H3K9me3	J Biol Chem. 2011 Jan 7; 286(1): 521–529
	HMRs	Histone methyl readers	CBX5	H3K9me, H3K27me3	Nature. 2009 Oct 8;461(7265):819-22.
	HMRs	Histone methyl readers	CBX6	H3K9me3, H3K27me3	J Biol Chem. 2011 Jan 7; 286(1): 521–529
	HMRs	Histone methyl readers	CBX7	H3K9me3, H3K27me3	J Med Chem. 2014 Apr 10;57(7):2874-83
	HMRs	Histone methyl readers	CBX8	H3K9me3, H3K27me3	J Biol Chem. 2011 Jan 7; 286(1): 521–529
	HMRs	Histone methyl readers	CDY1	H4	J Biol Chem. 2008 Jul 11;283(28):19626-35
	HMRs	Histone methyl readers	CDYL	H4	Cell 143, 470–484, October 29, 2010
	HMRs	Histone methyl readers	CDYL2	H3K9me3	Cell 143, 470–484, October 29, 2010
	HMRs	Histone methyl readers	CHD1	To specify	Mutat Res. 2007 May 1;618(1-2):30-40
	HMRs	Histone methyl readers	CHD2	To specify	Mutat Res. 2007 May 1;618(1-2):30-40
	HMRs	Histone methyl readers	CHD3	To specify	Mutat Res. 2007 May 1;618(1-2):30-40
	HMRs	Histone methyl readers	CHD4	CHROMODOMAIN (HDAC)	Am J Hum Genet. 2016 Oct 6;99(4):934-941
	HMRs	Histone methyl readers	CHD5	H3K27me3, H3K4	Dev Cell. 2013 Aug 12;26(3):223-36
	HMRs	Histone methyl readers	CHD8	H1	Mol Cell Biol. 2007 Dec;27(24):8729-38
	HMRs	Histone methyl readers	DIDO1	H3K4me3	Cell Rep. 2013 Jul 11;4(1):148-58
	HMRs	Histone methyl readers	DNMT3L	H3K4	Nature. 2015 Jan 29;517(7536):640-4
	HMRs	Histone methyl readers	EED	H3K27me3	EMBO J. 2004 Oct 13;23(20):4061-71
	HMRs	Histone methyl readers	GATAD1	H3K4me3	Cell. 2010 Sep 17;142(6):967-80
	HMRs	Histone methyl readers	HDGFL2	H3K79me3, H4K20me3, H3K36me2, H3K36me3	Nucleic Acids Res. 2020 Jul 9;48(12):6563-6582
	HMRs	Histone methyl readers	HMGB1	H3K9me1, H1	Mol Cell Biol. 2009 Apr;29(7):1959-71
	HMRs	Histone methyl readers	ING1	H3K4me3	Nature volume 442, pages100–103 (2006)
	HMRs	Histone methyl readers	ING2	H3K4me3	Nature volume 442, pages100–103 (2006)
	HMRs	Histone methyl readers	ING3	H2A, H3K4me3, H4	Nature volume 442, pages100–103 (2006)
	HMRs	Histone methyl readers	ING4	H3K4me3	Nature volume 442, pages100–103 (2006)
	HMRs	Histone methyl readers	ING5	H3K4me2, H3K4me3	Nature volume 442, pages100–103 (2006)
	HMRs	Histone methyl readers	L3MBTL1	H1BK26, H4K20	Nat Struct Mol Biol. 2007 Dec;14(12):1229-30.
	HMRs	Histone methyl readers	L3MBTL2	H3K4, H3K9, H3K27, H4K20	J Biol Chem. 2009 Mar 27;284(13):8395-405
	HMRs	Histone methyl readers	L3MBTL3	To specify	Nat Chem Biol. 2013 Mar;9(3):184-91
	HMRs	Histone methyl readers	LBR	To specify	J Biol Chem. 2012 Dec 14; 287(51): 42654–42663
	HMRs	Histone methyl readers	LRWD1	H3K9me3, H3K27me3	Cell 143, 470–484, October 29, 2010
	HMRs	Histone methyl readers	MBTD1	H4K20me1, H4K20me2	Mol Cell. 2016 May 5;62(3):409-421
	HMRs	Histone methyl readers	MORC1	To specify	Nat Commun. 2014 Dec 12;5:5795
	HMRs	Histone methyl readers	MORC3	H3K4me3	J Biol Chem. 2016 Apr 22;291(17):9000-13
	HMRs	Histone methyl readers	MORC4	H3K4me3	J Biol Chem. 2016 Apr 22;291(17):9000-13
	HMRs	Histone methyl readers	MPHOSPH8	H3K9me3, H3K9me2	EMBO J. 2010 Nov 3;29(21):3673-87
	HMRs	Histone methyl readers	MSH6	H3K36me3	Cell. 2013 Apr 25;153(3):590-600
	HMRs	Histone methyl readers	MSL3	H4K20me1	J Biol Chem. 2010 Dec 24;285(52):40879-90.
	HMRs	Histone methyl readers	MTERF1	To specify	Cell 143, 470–484, October 29, 2010
	HMRs	Histone methyl readers	ORC1	H4K20me2	J Biol Chem. 1999 Aug 13;274(33):23027-34.
	HMRs	Histone methyl readers	ORC2	To specify	Cell 143, 470–484, October 29, 2010
	HMRs	Histone methyl readers	ORC3	To specify	Cell 143, 470–484, October 29, 2010
	HMRs	Histone methyl readers	ORC4	To specify	Cell 143, 470–484, October 29, 2010
	HMRs	Histone methyl readers	ORC5	To specify	Cell 143, 470–484, October 29, 2010
	HMRs	Histone methyl readers	PAX6	To specify	Cell 143, 470–484, October 29, 2010
	HMRs	Histone methyl readers	PDP1	H4K20me3	Biochem J. 2012 Mar 15;442(3):527-38
	HMRs	Histone methyl readers	PHF1	To specify	Mol Cell Biol. 2008 Mar;28(5):1862-72.
	HMRs	Histone methyl readers	PHF13	H3K4me2, H3K4me3	eLife 2016;5:e10607
	HMRs	Histone methyl readers	PHF19	To specify	Gene. 2004 Dec 8;343(1):69-78.
	HMRs	Histone methyl readers	PHF20	H3K4, H4	Cell Rep. 2016 Oct 18;17(4):1158-1170
	HMRs	Histone methyl readers	PHF20L1	H3K4me, H3K27me2	Sci Adv. 2020 Apr 15;6(16):eaaz0356
	HMRs	Histone methyl readers	POGZ	H3K9me3	Cell. 2010 Sep 17;142(6):967-80
	HMRs	Histone methyl readers	PWWP2B	H3K36me3	Nat Commun. 2018 Sep 18;9(1):3798
	HMRs	Histone methyl readers	PYGO1	To specify	J Mol Biol. 2010 Sep 3;401(5):969-84
	HMRs	Histone methyl readers	PYGO2	To specify	J Mol Biol. 2010 Sep 3;401(5):969-84
	HMRs	Histone methyl readers	RAG2	H3K4me3	Nature. 2007 Dec 13; 450(7172): 1106–1110
	HMRs	Histone methyl readers	SFMBT1	H4K20	Genes Dev. 2013 Apr 1;27(7):749-66
	HMRs	Histone methyl readers	SFMBT2	H3K9me2, H3K9me3, H3K27me3, H4K20me2, H4K20me3	J Biosci. 2013 Mar;38(1):105-12
	HMRs	Histone methyl readers	SGF29	H3K4me, H3K4me3	EMBO J. 2011 Jun 17;30(14):2829-42
	HMRs	Histone methyl readers	SPIN1	To specify	J Biol Chem. 2011 Jan 7;286(1):521-9.
	HMRs	Histone methyl readers	SPIN2A	H3K4me3	J Biol Chem. 2017 Dec 22;292(51):20808-20817
	HMRs	Histone methyl readers	SPIN2B	To specify	J Biol Chem. 2017 Dec 22;292(51):20808-20817
	HMRs	Histone methyl readers	SPIN3	To specify	J Biol Chem. 2017 Dec 22;292(51):20808-20817
	HMRs	Histone methyl readers	SPIN4	To specify	J Biol Chem. 2017 Dec 22;292(51):20808-20817
	HMRs	Histone methyl readers	SUZ12	DNA motif	Cell 143, 470–484, October 29, 2010
	HMRs	Histone methyl readers	TDRD3	H3R17me2a, H4R3me2a	Molecular Cell40, 1016–1023, December 22, 2010
	HMRs	Histone methyl readers	TP53BP1	H4K79me2, H4K20me2	Nature. 2004 Nov 18;432(7015):406-11
	HMRs	Histone methyl readers	UBTF	To specify	Cell 143, 470–484, October 29, 2010
	HMRs	Histone methyl readers	WDR5	H3A1, H3R2, H3T3, H3K4, H3K4me1, H3K4me2, H3K4me3	Nature Structural & Molecular Biology volume 13, pages698–703 (2006)
	HMRs	Histone methyl readers	ZCWPW1	H3K4me, H3K36me3	Elife. 2020 Aug 3;9:e53392
	HMRs	Histone methyl readers	ZCWPW2	H3K4me3	J Biol Chem. 2016 Apr 22;291(17):9000-13
	HARs	Histone acetyl readers	ATAD2	H3K14ac	Proc Natl Acad Sci U S A. 2007 Nov 13;104(46):18067-72.
	HARs	Histone acetyl readers	ATAD2B	H1.4, H2A, H2B, H3, H4	Cell. 2012 Mar 30;149(1):214-31.
	HARs	Histone acetyl readers	BAZ1B	H2AXT142, H3	Nature. 2009 Jan 1;457(7225):57-62.
	HARs	Histone acetyl readers	BRD1	H3K36me3, H3	PLoS One. 2011;6(6):e18919.
	HARs	Histone acetyl readers	BRD2	H3K9me2, H3K14me2, H4K5ac, H4K12ac	Mol Cell. 2008 Apr 11;30(1):51-60.
	HARs	Histone acetyl readers	BRD3	H3K9me2, H3K14me2, H4K5ac, H4K12ac	Mol Cell. 2008 Apr 11;30(1):51-60.
	HARs	Histone acetyl readers	BRD7	H3K9ac, H3K14ac, H3K8ac	Biochem J. 2003 Apr 15;371(Pt 2):385-93.
	HARs	Histone acetyl readers	BRD9	H3	Cell. 2012 Mar 30;149(1):214-31.
	HARs	Histone acetyl readers	BRDT	H4K5ac, H4K8ac	Cell. 2012 Aug 17;150(4):673-84.
	HARs	Histone acetyl readers	BRPF1	H4K5ac, H4K8ac, H4K12ac	Cell 149, 214–231, March 30, 2012
	HARs	Histone acetyl readers	BRPF3	To specify	Mol Cell. 2006 Jan 6;21(1):51-64.
	HARs	Histone acetyl readers	BRWD1	H3	Cell. 2012 Mar 30;149(1):214-31.
	HARs	Histone acetyl readers	BRWD3	H3	Cell. 2012 Mar 30;149(1):214-31
	HARs	Histone acetyl readers	CECR2	H2A, H3	Cell. 2012 Mar 30;149(1):214-31.
	HARs	Histone acetyl readers	DEK	H4	Biochem Biophys Res Commun. 2007 Jul 13;358(4):1008-14
	HARs	Histone acetyl readers	DPF1	To specify	Acta Naturae. 2020 Oct-Dec; 12(4): 57–65.
	HARs	Histone acetyl readers	DPF2	To specify	Acta Naturae. 2020 Oct-Dec; 12(4): 57–65.
	HARs	Histone acetyl readers	DPF3	To specify	Acta Naturae. 2020 Oct-Dec; 12(4): 57–65.
	HARs	Histone acetyl readers	MLLT3	H3K9ac	Cell. 2014 Oct 23;159(3):558-71.
	HARs	Histone acetyl readers	PBRM1	H3	Cell. 2012 Mar 30;149(1):214-31.
	HARs	Histone acetyl readers	PHIP	H3	Cell. 2012 Mar 30;149(1):214-31.
	HARs	Histone acetyl readers	SMARCA2	H3, DNA motif	Cell. 2012 Mar 30;149(1):214-31.
	HARs	Histone acetyl readers	SMARCA4	H3, H4	Chembiochem. 2007 Jul 23;8(11):1308-16.
	HARs	Histone acetyl readers	SP100	To specify	Proc Natl Acad Sci U S A. 1998 Jun 23;95(13):7316-21.
	HARs	Histone acetyl readers	SP140	H3	Cell. 2012 Mar 30;149(1):214-31.
	HARs	Histone acetyl readers	TAF1	H3, H4	Cell. 1996 Dec 27;87(7):1261-70.
	HARs	Histone acetyl readers	TAF1L	H1.4ac, H2Aac, H2Bac, H3ac, H4ac	Cell. 2012 Mar 30;149(1):214-31.
	HARs	Histone acetyl readers	TRIM24	H3K4ac, H3K23ac	Nature volume 468, pages927–932 (2010)
	HARs	Histone acetyl readers	TRIM28	H3	Cell. 2012 Mar 30;149(1):214-31.
	HARs	Histone acetyl readers	TRIM33	H3K9me3, H3K18ac	J Biol Chem. 2013 Nov 8;288(45):32357-32369.
	HARs	Histone acetyl readers	TRIM66	H3R2K4 and H3K56ac	Nature Communications volume 10, Article number: 4273 (2019)
	HARs	Histone acetyl readers	ZMYND11	H3.3K36me3	Cell Res. 2014 Jul;24(7):890-3.
	HARs	Histone acetyl readers	ZMYND8	H3K4me1-H3K14ac	Molecular Cell63, 470–484

## Sheet: S Table 3
Gene symbol	identifier	category	term ID	term description
AADAT	9606.ENSP00000423190	KEGG	hsa01210	2-Oxocarboxylic acid metabolism
ACO1	9606.ENSP00000309477	KEGG	hsa01210	2-Oxocarboxylic acid metabolism
ACO2	9606.ENSP00000216254	KEGG	hsa01210	2-Oxocarboxylic acid metabolism
ACY1	9606.ENSP00000384296	KEGG	hsa01210	2-Oxocarboxylic acid metabolism
BCAT1	9606.ENSP00000443459	KEGG	hsa01210	2-Oxocarboxylic acid metabolism
BCAT2	9606.ENSP00000322991	KEGG	hsa01210	2-Oxocarboxylic acid metabolism
CS	9606.ENSP00000342056	KEGG	hsa01210	2-Oxocarboxylic acid metabolism
GOT1	9606.ENSP00000359539	KEGG	hsa01210	2-Oxocarboxylic acid metabolism
GOT1L1	9606.ENSP00000303077	KEGG	hsa01210	2-Oxocarboxylic acid metabolism
GOT2	9606.ENSP00000245206	KEGG	hsa01210	2-Oxocarboxylic acid metabolism
GPT	9606.ENSP00000378408	KEGG	hsa01210	2-Oxocarboxylic acid metabolism
GPT2	9606.ENSP00000345282	KEGG	hsa01210	2-Oxocarboxylic acid metabolism
IDH1	9606.ENSP00000390265	KEGG	hsa01210	2-Oxocarboxylic acid metabolism
IDH2	9606.ENSP00000331897	KEGG	hsa01210	2-Oxocarboxylic acid metabolism
IDH3A	9606.ENSP00000299518	KEGG	hsa01210	2-Oxocarboxylic acid metabolism
IDH3B	9606.ENSP00000482773	KEGG	hsa01210	2-Oxocarboxylic acid metabolism
IDH3G	9606.ENSP00000217901	KEGG	hsa01210	2-Oxocarboxylic acid metabolism
NAGS	9606.ENSP00000293404	KEGG	hsa01210	2-Oxocarboxylic acid metabolism
ABAT	9606.ENSP00000379845	KEGG	hsa00250	Alanine, aspartate and glutamate metabolism
ADSL	9606.ENSP00000485525	KEGG	hsa00250	Alanine, aspartate and glutamate metabolism
ADSS1	9606.ENSP00000333019	KEGG	hsa00250	Alanine, aspartate and glutamate metabolism
ADSS2	9606.ENSP00000355493	KEGG	hsa00250	Alanine, aspartate and glutamate metabolism
AGXT	9606.ENSP00000302620	KEGG	hsa00250	Alanine, aspartate and glutamate metabolism
AGXT2	9606.ENSP00000231420	KEGG	hsa00250	Alanine, aspartate and glutamate metabolism
ALDH4A1	9606.ENSP00000364490	KEGG	hsa00250	Alanine, aspartate and glutamate metabolism
ALDH5A1	9606.ENSP00000314649	KEGG	hsa00250	Alanine, aspartate and glutamate metabolism
ASL	9606.ENSP00000307188	KEGG	hsa00250	Alanine, aspartate and glutamate metabolism
ASNS	9606.ENSP00000377845	KEGG	hsa00250	Alanine, aspartate and glutamate metabolism
ASPA	9606.ENSP00000263080	KEGG	hsa00250	Alanine, aspartate and glutamate metabolism
ASRGL1	9606.ENSP00000400057	KEGG	hsa00250	Alanine, aspartate and glutamate metabolism
ASS1	9606.ENSP00000361471	KEGG	hsa00250	Alanine, aspartate and glutamate metabolism
CAD	9606.ENSP00000264705	KEGG	hsa00250	Alanine, aspartate and glutamate metabolism
CPS1	9606.ENSP00000402608	KEGG	hsa00250	Alanine, aspartate and glutamate metabolism
FOLH1	9606.ENSP00000256999	KEGG	hsa00250	Alanine, aspartate and glutamate metabolism
GAD1	9606.ENSP00000350928	KEGG	hsa00250	Alanine, aspartate and glutamate metabolism
GAD2	9606.ENSP00000365437	KEGG	hsa00250	Alanine, aspartate and glutamate metabolism
GFPT1	9606.ENSP00000349860	KEGG	hsa00250	Alanine, aspartate and glutamate metabolism
GFPT2	9606.ENSP00000253778	KEGG	hsa00250	Alanine, aspartate and glutamate metabolism
GLS	9606.ENSP00000317379	KEGG	hsa00250	Alanine, aspartate and glutamate metabolism
GLS2	9606.ENSP00000310447	KEGG	hsa00250	Alanine, aspartate and glutamate metabolism
GLUD1	9606.ENSP00000277865	KEGG	hsa00250	Alanine, aspartate and glutamate metabolism
GLUD2	9606.ENSP00000327589	KEGG	hsa00250	Alanine, aspartate and glutamate metabolism
GLUL	9606.ENSP00000307900	KEGG	hsa00250	Alanine, aspartate and glutamate metabolism
GOT1	9606.ENSP00000359539	KEGG	hsa00250	Alanine, aspartate and glutamate metabolism
GOT1L1	9606.ENSP00000303077	KEGG	hsa00250	Alanine, aspartate and glutamate metabolism
GOT2	9606.ENSP00000245206	KEGG	hsa00250	Alanine, aspartate and glutamate metabolism
GPT	9606.ENSP00000378408	KEGG	hsa00250	Alanine, aspartate and glutamate metabolism
GPT2	9606.ENSP00000345282	KEGG	hsa00250	Alanine, aspartate and glutamate metabolism
IL4I1	9606.ENSP00000472474	KEGG	hsa00250	Alanine, aspartate and glutamate metabolism
NAT8L	9606.ENSP00000413064	KEGG	hsa00250	Alanine, aspartate and glutamate metabolism
NIT2	9606.ENSP00000377696	KEGG	hsa00250	Alanine, aspartate and glutamate metabolism
PPAT	9606.ENSP00000264220	KEGG	hsa00250	Alanine, aspartate and glutamate metabolism
RIMKLA	9606.ENSP00000414330	KEGG	hsa00250	Alanine, aspartate and glutamate metabolism
RIMKLB	9606.ENSP00000350136	KEGG	hsa00250	Alanine, aspartate and glutamate metabolism
ACAA1	9606.ENSP00000333664	KEGG	hsa00592	alpha-Linolenic acid metabolism
ACOX1	9606.ENSP00000293217	KEGG	hsa00592	alpha-Linolenic acid metabolism
ACOX3	9606.ENSP00000348775	KEGG	hsa00592	alpha-Linolenic acid metabolism
FADS2	9606.ENSP00000278840	KEGG	hsa00592	alpha-Linolenic acid metabolism
JMJD7-PLA2G4B	9606.ENSP00000371886	KEGG	hsa00592	alpha-Linolenic acid metabolism
PLA2G10	9606.ENSP00000393847	KEGG	hsa00592	alpha-Linolenic acid metabolism
PLA2G12A	9606.ENSP00000243501	KEGG	hsa00592	alpha-Linolenic acid metabolism
PLA2G12B	9606.ENSP00000362123	KEGG	hsa00592	alpha-Linolenic acid metabolism
PLA2G1B	9606.ENSP00000312286	KEGG	hsa00592	alpha-Linolenic acid metabolism
PLA2G2A	9606.ENSP00000383364	KEGG	hsa00592	alpha-Linolenic acid metabolism
PLA2G2C	9606.ENSP00000247992	KEGG	hsa00592	alpha-Linolenic acid metabolism
PLA2G2D	9606.ENSP00000364246	KEGG	hsa00592	alpha-Linolenic acid metabolism
PLA2G2E	9606.ENSP00000364257	KEGG	hsa00592	alpha-Linolenic acid metabolism
PLA2G2F	9606.ENSP00000364243	KEGG	hsa00592	alpha-Linolenic acid metabolism
PLA2G3	9606.ENSP00000215885	KEGG	hsa00592	alpha-Linolenic acid metabolism
PLA2G4A	9606.ENSP00000356436	KEGG	hsa00592	alpha-Linolenic acid metabolism
PLA2G4B	9606.ENSP00000396045	KEGG	hsa00592	alpha-Linolenic acid metabolism
PLA2G4C	9606.ENSP00000472546	KEGG	hsa00592	alpha-Linolenic acid metabolism
PLA2G4D	9606.ENSP00000290472	KEGG	hsa00592	alpha-Linolenic acid metabolism
PLA2G4E	9606.ENSP00000382434	KEGG	hsa00592	alpha-Linolenic acid metabolism
PLA2G4F	9606.ENSP00000380442	KEGG	hsa00592	alpha-Linolenic acid metabolism
PLA2G5	9606.ENSP00000364249	KEGG	hsa00592	alpha-Linolenic acid metabolism
PLA2G6	9606.ENSP00000333142	KEGG	hsa00592	alpha-Linolenic acid metabolism
PLAAT3	9606.ENSP00000320337	KEGG	hsa00592	alpha-Linolenic acid metabolism
PLB1	9606.ENSP00000330442	KEGG	hsa00592	alpha-Linolenic acid metabolism
AMDHD2-2	9606.ENSP00000455561	KEGG	hsa00520	Amino sugar and nucleotide sugar metabolism
CHIA	9606.ENSP00000358755	KEGG	hsa00520	Amino sugar and nucleotide sugar metabolism
CHIT1	9606.ENSP00000356198	KEGG	hsa00520	Amino sugar and nucleotide sugar metabolism
CMAS	9606.ENSP00000229329	KEGG	hsa00520	Amino sugar and nucleotide sugar metabolism
FCSK	9606.ENSP00000288078	KEGG	hsa00520	Amino sugar and nucleotide sugar metabolism
FPGT	9606.ENSP00000359935	KEGG	hsa00520	Amino sugar and nucleotide sugar metabolism
GALE	9606.ENSP00000483375	KEGG	hsa00520	Amino sugar and nucleotide sugar metabolism
GALK1	9606.ENSP00000225614	KEGG	hsa00520	Amino sugar and nucleotide sugar metabolism
GALT	9606.ENSP00000368119	KEGG	hsa00520	Amino sugar and nucleotide sugar metabolism
GCK	9606.ENSP00000223366	KEGG	hsa00520	Amino sugar and nucleotide sugar metabolism
GFPT1	9606.ENSP00000349860	KEGG	hsa00520	Amino sugar and nucleotide sugar metabolism
GFPT2	9606.ENSP00000253778	KEGG	hsa00520	Amino sugar and nucleotide sugar metabolism
GMDS	9606.ENSP00000370194	KEGG	hsa00520	Amino sugar and nucleotide sugar metabolism
GMPPA	9606.ENSP00000350949	KEGG	hsa00520	Amino sugar and nucleotide sugar metabolism
GNE	9606.ENSP00000379839	KEGG	hsa00520	Amino sugar and nucleotide sugar metabolism
GNPDA1	9606.ENSP00000423674	KEGG	hsa00520	Amino sugar and nucleotide sugar metabolism
GNPDA2	9606.ENSP00000295448	KEGG	hsa00520	Amino sugar and nucleotide sugar metabolism
GNPNAT1	9606.ENSP00000216410	KEGG	hsa00520	Amino sugar and nucleotide sugar metabolism
GPI	9606.ENSP00000405573	KEGG	hsa00520	Amino sugar and nucleotide sugar metabolism
HEXA	9606.ENSP00000455114	KEGG	hsa00520	Amino sugar and nucleotide sugar metabolism
HEXB	9606.ENSP00000261416	KEGG	hsa00520	Amino sugar and nucleotide sugar metabolism
HK1	9606.ENSP00000494664	KEGG	hsa00520	Amino sugar and nucleotide sugar metabolism
HK2	9606.ENSP00000290573	KEGG	hsa00520	Amino sugar and nucleotide sugar metabolism
HK3	9606.ENSP00000292432	KEGG	hsa00520	Amino sugar and nucleotide sugar metabolism
HKDC1	9606.ENSP00000346643	KEGG	hsa00520	Amino sugar and nucleotide sugar metabolism
MPI	9606.ENSP00000318318	KEGG	hsa00520	Amino sugar and nucleotide sugar metabolism
NAGK	9606.ENSP00000477639	KEGG	hsa00520	Amino sugar and nucleotide sugar metabolism
NANP	9606.ENSP00000302441	KEGG	hsa00520	Amino sugar and nucleotide sugar metabolism
NANS	9606.ENSP00000210444	KEGG	hsa00520	Amino sugar and nucleotide sugar metabolism
NPL	9606.ENSP00000258317	KEGG	hsa00520	Amino sugar and nucleotide sugar metabolism
PGM2	9606.ENSP00000371393	KEGG	hsa00520	Amino sugar and nucleotide sugar metabolism
PGM3	9606.ENSP00000425809	KEGG	hsa00520	Amino sugar and nucleotide sugar metabolism
PMM1	9606.ENSP00000216259	KEGG	hsa00520	Amino sugar and nucleotide sugar metabolism
PMM2	9606.ENSP00000268261	KEGG	hsa00520	Amino sugar and nucleotide sugar metabolism
RENBP	9606.ENSP00000377303	KEGG	hsa00520	Amino sugar and nucleotide sugar metabolism
TSTA3	9606.ENSP00000398803	KEGG	hsa00520	Amino sugar and nucleotide sugar metabolism
UAP1	9606.ENSP00000271469	KEGG	hsa00520	Amino sugar and nucleotide sugar metabolism
UAP1L1	9606.ENSP00000386935	KEGG	hsa00520	Amino sugar and nucleotide sugar metabolism
UGDH	9606.ENSP00000319501	KEGG	hsa00520	Amino sugar and nucleotide sugar metabolism
UGP2	9606.ENSP00000338703	KEGG	hsa00520	Amino sugar and nucleotide sugar metabolism
UXS1	9606.ENSP00000283148	KEGG	hsa00520	Amino sugar and nucleotide sugar metabolism
EARS2	9606.ENSP00000456218	KEGG	hsa00970	Aminoacyl-tRNA biosynthesis
EPRS1	9606.ENSP00000355890	KEGG	hsa00970	Aminoacyl-tRNA biosynthesis
GATB	9606.ENSP00000263985	KEGG	hsa00970	Aminoacyl-tRNA biosynthesis
GATC	9606.ENSP00000446872	KEGG	hsa00970	Aminoacyl-tRNA biosynthesis
MARS1	9606.ENSP00000262027	KEGG	hsa00970	Aminoacyl-tRNA biosynthesis
MARS2	9606.ENSP00000282276	KEGG	hsa00970	Aminoacyl-tRNA biosynthesis
QARS1	9606.ENSP00000307567	KEGG	hsa00970	Aminoacyl-tRNA biosynthesis
QRSL1	9606.ENSP00000358042	KEGG	hsa00970	Aminoacyl-tRNA biosynthesis
SEPSECS	9606.ENSP00000371535	KEGG	hsa00970	Aminoacyl-tRNA biosynthesis
AKR1C3	9606.ENSP00000369927	KEGG	hsa00590	Arachidonic acid metabolism
ALOX12	9606.ENSP00000251535	KEGG	hsa00590	Arachidonic acid metabolism
ALOX12B	9606.ENSP00000497784	KEGG	hsa00590	Arachidonic acid metabolism
ALOX15	9606.ENSP00000293761	KEGG	hsa00590	Arachidonic acid metabolism
ALOX15B	9606.ENSP00000369530	KEGG	hsa00590	Arachidonic acid metabolism
ALOX5	9606.ENSP00000363512	KEGG	hsa00590	Arachidonic acid metabolism
CBR1	9606.ENSP00000290349	KEGG	hsa00590	Arachidonic acid metabolism
CBR3	9606.ENSP00000290354	KEGG	hsa00590	Arachidonic acid metabolism
CYP2B6	9606.ENSP00000324648	KEGG	hsa00590	Arachidonic acid metabolism
CYP2C19	9606.ENSP00000360372	KEGG	hsa00590	Arachidonic acid metabolism
CYP2C8	9606.ENSP00000360317	KEGG	hsa00590	Arachidonic acid metabolism
CYP2C9	9606.ENSP00000260682	KEGG	hsa00590	Arachidonic acid metabolism
CYP2E1	9606.ENSP00000440689	KEGG	hsa00590	Arachidonic acid metabolism
CYP2J2	9606.ENSP00000360247	KEGG	hsa00590	Arachidonic acid metabolism
CYP2U1	9606.ENSP00000333212	KEGG	hsa00590	Arachidonic acid metabolism
CYP4A11	9606.ENSP00000311095	KEGG	hsa00590	Arachidonic acid metabolism
CYP4A22	9606.ENSP00000360958	KEGG	hsa00590	Arachidonic acid metabolism
CYP4F2	9606.ENSP00000221700	KEGG	hsa00590	Arachidonic acid metabolism
CYP4F3	9606.ENSP00000221307	KEGG	hsa00590	Arachidonic acid metabolism
CYP4F8	9606.ENSP00000477567	KEGG	hsa00590	Arachidonic acid metabolism
EPHX2	9606.ENSP00000430269	KEGG	hsa00590	Arachidonic acid metabolism
GGT1	9606.ENSP00000248923	KEGG	hsa00590	Arachidonic acid metabolism
GGT5	9606.ENSP00000381340	KEGG	hsa00590	Arachidonic acid metabolism
GPX2	9606.ENSP00000374265	KEGG	hsa00590	Arachidonic acid metabolism
GPX3	9606.ENSP00000373477	KEGG	hsa00590	Arachidonic acid metabolism
GPX5	9606.ENSP00000392398	KEGG	hsa00590	Arachidonic acid metabolism
GPX6	9606.ENSP00000354581	KEGG	hsa00590	Arachidonic acid metabolism
GPX7	9606.ENSP00000354677	KEGG	hsa00590	Arachidonic acid metabolism
GPX8	9606.ENSP00000423822	KEGG	hsa00590	Arachidonic acid metabolism
HPGDS	9606.ENSP00000295256	KEGG	hsa00590	Arachidonic acid metabolism
JMJD7-PLA2G4B	9606.ENSP00000371886	KEGG	hsa00590	Arachidonic acid metabolism
LTA4H	9606.ENSP00000228740	KEGG	hsa00590	Arachidonic acid metabolism
LTC4S	9606.ENSP00000292596	KEGG	hsa00590	Arachidonic acid metabolism
PLA2G10	9606.ENSP00000393847	KEGG	hsa00590	Arachidonic acid metabolism
PLA2G12A	9606.ENSP00000243501	KEGG	hsa00590	Arachidonic acid metabolism
PLA2G12B	9606.ENSP00000362123	KEGG	hsa00590	Arachidonic acid metabolism
PLA2G1B	9606.ENSP00000312286	KEGG	hsa00590	Arachidonic acid metabolism
PLA2G2A	9606.ENSP00000383364	KEGG	hsa00590	Arachidonic acid metabolism
PLA2G2C	9606.ENSP00000247992	KEGG	hsa00590	Arachidonic acid metabolism
PLA2G2D	9606.ENSP00000364246	KEGG	hsa00590	Arachidonic acid metabolism
PLA2G2E	9606.ENSP00000364257	KEGG	hsa00590	Arachidonic acid metabolism
PLA2G2F	9606.ENSP00000364243	KEGG	hsa00590	Arachidonic acid metabolism
PLA2G3	9606.ENSP00000215885	KEGG	hsa00590	Arachidonic acid metabolism
PLA2G4A	9606.ENSP00000356436	KEGG	hsa00590	Arachidonic acid metabolism
PLA2G4B	9606.ENSP00000396045	KEGG	hsa00590	Arachidonic acid metabolism
PLA2G4C	9606.ENSP00000472546	KEGG	hsa00590	Arachidonic acid metabolism
PLA2G4D	9606.ENSP00000290472	KEGG	hsa00590	Arachidonic acid metabolism
PLA2G4E	9606.ENSP00000382434	KEGG	hsa00590	Arachidonic acid metabolism
PLA2G4F	9606.ENSP00000380442	KEGG	hsa00590	Arachidonic acid metabolism
PLA2G5	9606.ENSP00000364249	KEGG	hsa00590	Arachidonic acid metabolism
PLA2G6	9606.ENSP00000333142	KEGG	hsa00590	Arachidonic acid metabolism
PLAAT3	9606.ENSP00000320337	KEGG	hsa00590	Arachidonic acid metabolism
PLB1	9606.ENSP00000330442	KEGG	hsa00590	Arachidonic acid metabolism
PTGDS	9606.ENSP00000360687	KEGG	hsa00590	Arachidonic acid metabolism
PTGES	9606.ENSP00000342385	KEGG	hsa00590	Arachidonic acid metabolism
PTGES2	9606.ENSP00000345341	KEGG	hsa00590	Arachidonic acid metabolism
PTGES3	9606.ENSP00000482075	KEGG	hsa00590	Arachidonic acid metabolism
PTGIS	9606.ENSP00000244043	KEGG	hsa00590	Arachidonic acid metabolism
PTGS1	9606.ENSP00000354612	KEGG	hsa00590	Arachidonic acid metabolism
PTGS2	9606.ENSP00000356438	KEGG	hsa00590	Arachidonic acid metabolism
AGMAT	9606.ENSP00000364986	KEGG	hsa00330	Arginine and proline metabolism
ALDH18A1	9606.ENSP00000360268	KEGG	hsa00330	Arginine and proline metabolism
ALDH1B1	9606.ENSP00000366927	KEGG	hsa00330	Arginine and proline metabolism
ALDH2	9606.ENSP00000261733	KEGG	hsa00330	Arginine and proline metabolism
ALDH3A2	9606.ENSP00000345774	KEGG	hsa00330	Arginine and proline metabolism
ALDH4A1	9606.ENSP00000364490	KEGG	hsa00330	Arginine and proline metabolism
ALDH7A1	9606.ENSP00000387123	KEGG	hsa00330	Arginine and proline metabolism
ALDH9A1	9606.ENSP00000346827	KEGG	hsa00330	Arginine and proline metabolism
AOC1	9606.ENSP00000411613	KEGG	hsa00330	Arginine and proline metabolism
ARG1	9606.ENSP00000349446	KEGG	hsa00330	Arginine and proline metabolism
ARG2	9606.ENSP00000261783	KEGG	hsa00330	Arginine and proline metabolism
AZIN2	9606.ENSP00000362540	KEGG	hsa00330	Arginine and proline metabolism
CARNS1	9606.ENSP00000389009	KEGG	hsa00330	Arginine and proline metabolism
CKB	9606.ENSP00000299198	KEGG	hsa00330	Arginine and proline metabolism
CKM	9606.ENSP00000221476	KEGG	hsa00330	Arginine and proline metabolism
CKMT1B	9606.ENSP00000300283	KEGG	hsa00330	Arginine and proline metabolism
CKMT2	9606.ENSP00000404203	KEGG	hsa00330	Arginine and proline metabolism
CNDP1	9606.ENSP00000351682	KEGG	hsa00330	Arginine and proline metabolism
CNDP2	9606.ENSP00000325548	KEGG	hsa00330	Arginine and proline metabolism
DAO	9606.ENSP00000228476	KEGG	hsa00330	Arginine and proline metabolism
GAMT	9606.ENSP00000403536	KEGG	hsa00330	Arginine and proline metabolism
GATM	9606.ENSP00000379895	KEGG	hsa00330	Arginine and proline metabolism
GOT1	9606.ENSP00000359539	KEGG	hsa00330	Arginine and proline metabolism
GOT1L1	9606.ENSP00000303077	KEGG	hsa00330	Arginine and proline metabolism
GOT2	9606.ENSP00000245206	KEGG	hsa00330	Arginine and proline metabolism
HOGA1	9606.ENSP00000359680	KEGG	hsa00330	Arginine and proline metabolism
LAP3	9606.ENSP00000226299	KEGG	hsa00330	Arginine and proline metabolism
LOC102724788	9606.ENSP00000481127	KEGG	hsa00330	Arginine and proline metabolism
MAOA	9606.ENSP00000340684	KEGG	hsa00330	Arginine and proline metabolism
MAOB	9606.ENSP00000367309	KEGG	hsa00330	Arginine and proline metabolism
NOS1	9606.ENSP00000477999	KEGG	hsa00330	Arginine and proline metabolism
NOS2	9606.ENSP00000327251	KEGG	hsa00330	Arginine and proline metabolism
NOS3	9606.ENSP00000297494	KEGG	hsa00330	Arginine and proline metabolism
OAT	9606.ENSP00000357838	KEGG	hsa00330	Arginine and proline metabolism
ODC1	9606.ENSP00000234111	KEGG	hsa00330	Arginine and proline metabolism
P4HA1	9606.ENSP00000263556	KEGG	hsa00330	Arginine and proline metabolism
P4HA2	9606.ENSP00000384999	KEGG	hsa00330	Arginine and proline metabolism
PRODH	9606.ENSP00000349577	KEGG	hsa00330	Arginine and proline metabolism
PRODH2	9606.ENSP00000301175	KEGG	hsa00330	Arginine and proline metabolism
PYCR1	9606.ENSP00000384949	KEGG	hsa00330	Arginine and proline metabolism
PYCR2	9606.ENSP00000342502	KEGG	hsa00330	Arginine and proline metabolism
PYCR3	9606.ENSP00000220966	KEGG	hsa00330	Arginine and proline metabolism
SAT1	9606.ENSP00000368572	KEGG	hsa00330	Arginine and proline metabolism
SAT2	9606.ENSP00000269298	KEGG	hsa00330	Arginine and proline metabolism
SMS	9606.ENSP00000385746	KEGG	hsa00330	Arginine and proline metabolism
SRM	9606.ENSP00000366156	KEGG	hsa00330	Arginine and proline metabolism
ACY1	9606.ENSP00000384296	KEGG	hsa00220	Arginine biosynthesis
ARG1	9606.ENSP00000349446	KEGG	hsa00220	Arginine biosynthesis
ARG2	9606.ENSP00000261783	KEGG	hsa00220	Arginine biosynthesis
ASL	9606.ENSP00000307188	KEGG	hsa00220	Arginine biosynthesis
ASS1	9606.ENSP00000361471	KEGG	hsa00220	Arginine biosynthesis
CPS1	9606.ENSP00000402608	KEGG	hsa00220	Arginine biosynthesis
GLS	9606.ENSP00000317379	KEGG	hsa00220	Arginine biosynthesis
GLS2	9606.ENSP00000310447	KEGG	hsa00220	Arginine biosynthesis
GLUD1	9606.ENSP00000277865	KEGG	hsa00220	Arginine biosynthesis
GLUD2	9606.ENSP00000327589	KEGG	hsa00220	Arginine biosynthesis
GLUL	9606.ENSP00000307900	KEGG	hsa00220	Arginine biosynthesis
GOT1	9606.ENSP00000359539	KEGG	hsa00220	Arginine biosynthesis
GOT1L1	9606.ENSP00000303077	KEGG	hsa00220	Arginine biosynthesis
GOT2	9606.ENSP00000245206	KEGG	hsa00220	Arginine biosynthesis
GPT	9606.ENSP00000378408	KEGG	hsa00220	Arginine biosynthesis
GPT2	9606.ENSP00000345282	KEGG	hsa00220	Arginine biosynthesis
NAGS	9606.ENSP00000293404	KEGG	hsa00220	Arginine biosynthesis
NOS1	9606.ENSP00000477999	KEGG	hsa00220	Arginine biosynthesis
NOS2	9606.ENSP00000327251	KEGG	hsa00220	Arginine biosynthesis
NOS3	9606.ENSP00000297494	KEGG	hsa00220	Arginine biosynthesis
OTC	9606.ENSP00000039007	KEGG	hsa00220	Arginine biosynthesis
ALDH1B1	9606.ENSP00000366927	KEGG	hsa00053	Ascorbate and aldarate metabolism
ALDH2	9606.ENSP00000261733	KEGG	hsa00053	Ascorbate and aldarate metabolism
ALDH3A2	9606.ENSP00000345774	KEGG	hsa00053	Ascorbate and aldarate metabolism
ALDH7A1	9606.ENSP00000387123	KEGG	hsa00053	Ascorbate and aldarate metabolism
ALDH9A1	9606.ENSP00000346827	KEGG	hsa00053	Ascorbate and aldarate metabolism
MIOX	9606.ENSP00000216075	KEGG	hsa00053	Ascorbate and aldarate metabolism
RGN	9606.ENSP00000380365	KEGG	hsa00053	Ascorbate and aldarate metabolism
UGDH	9606.ENSP00000319501	KEGG	hsa00053	Ascorbate and aldarate metabolism
UGT1A1	9606.ENSP00000304845	KEGG	hsa00053	Ascorbate and aldarate metabolism
UGT1A10	9606.ENSP00000343838	KEGG	hsa00053	Ascorbate and aldarate metabolism
UGT1A3	9606.ENSP00000418532	KEGG	hsa00053	Ascorbate and aldarate metabolism
UGT1A4	9606.ENSP00000362508	KEGG	hsa00053	Ascorbate and aldarate metabolism
UGT1A5	9606.ENSP00000362513	KEGG	hsa00053	Ascorbate and aldarate metabolism
UGT1A6	9606.ENSP00000303174	KEGG	hsa00053	Ascorbate and aldarate metabolism
UGT1A7	9606.ENSP00000362525	KEGG	hsa00053	Ascorbate and aldarate metabolism
UGT1A8	9606.ENSP00000362549	KEGG	hsa00053	Ascorbate and aldarate metabolism
UGT1A9	9606.ENSP00000346768	KEGG	hsa00053	Ascorbate and aldarate metabolism
UGT2A2	9606.ENSP00000475028	KEGG	hsa00053	Ascorbate and aldarate metabolism
UGT2A3	9606.ENSP00000251566	KEGG	hsa00053	Ascorbate and aldarate metabolism
UGT2B10	9606.ENSP00000265403	KEGG	hsa00053	Ascorbate and aldarate metabolism
UGT2B11	9606.ENSP00000387683	KEGG	hsa00053	Ascorbate and aldarate metabolism
UGT2B15	9606.ENSP00000341045	KEGG	hsa00053	Ascorbate and aldarate metabolism
UGT2B17	9606.ENSP00000320401	KEGG	hsa00053	Ascorbate and aldarate metabolism
UGT2B28	9606.ENSP00000334276	KEGG	hsa00053	Ascorbate and aldarate metabolism
UGT2B4	9606.ENSP00000305221	KEGG	hsa00053	Ascorbate and aldarate metabolism
UGT2B7	9606.ENSP00000304811	KEGG	hsa00053	Ascorbate and aldarate metabolism
ABAT	9606.ENSP00000379845	KEGG	hsa00410	beta-Alanine metabolism
ACADS	9606.ENSP00000242592	KEGG	hsa00410	beta-Alanine metabolism
ACOX1	9606.ENSP00000293217	KEGG	hsa00410	beta-Alanine metabolism
ACOX3	9606.ENSP00000348775	KEGG	hsa00410	beta-Alanine metabolism
ALDH1B1	9606.ENSP00000366927	KEGG	hsa00410	beta-Alanine metabolism
ALDH2	9606.ENSP00000261733	KEGG	hsa00410	beta-Alanine metabolism
ALDH3A1	9606.ENSP00000411821	KEGG	hsa00410	beta-Alanine metabolism
ALDH3A2	9606.ENSP00000345774	KEGG	hsa00410	beta-Alanine metabolism
ALDH3B1	9606.ENSP00000473990	KEGG	hsa00410	beta-Alanine metabolism
ALDH3B2	9606.ENSP00000501254	KEGG	hsa00410	beta-Alanine metabolism
ALDH6A1	9606.ENSP00000450436	KEGG	hsa00410	beta-Alanine metabolism
ALDH7A1	9606.ENSP00000387123	KEGG	hsa00410	beta-Alanine metabolism
ALDH9A1	9606.ENSP00000346827	KEGG	hsa00410	beta-Alanine metabolism
AOC2	9606.ENSP00000253799	KEGG	hsa00410	beta-Alanine metabolism
AOC3	9606.ENSP00000312326	KEGG	hsa00410	beta-Alanine metabolism
CARNS1	9606.ENSP00000389009	KEGG	hsa00410	beta-Alanine metabolism
CNDP1	9606.ENSP00000351682	KEGG	hsa00410	beta-Alanine metabolism
CNDP2	9606.ENSP00000325548	KEGG	hsa00410	beta-Alanine metabolism
DPYD	9606.ENSP00000359211	KEGG	hsa00410	beta-Alanine metabolism
DPYS	9606.ENSP00000276651	KEGG	hsa00410	beta-Alanine metabolism
ECHS1	9606.ENSP00000357535	KEGG	hsa00410	beta-Alanine metabolism
EHHADH	9606.ENSP00000231887	KEGG	hsa00410	beta-Alanine metabolism
GAD1	9606.ENSP00000350928	KEGG	hsa00410	beta-Alanine metabolism
GAD2	9606.ENSP00000365437	KEGG	hsa00410	beta-Alanine metabolism
GADL1	9606.ENSP00000282538	KEGG	hsa00410	beta-Alanine metabolism
HADHA	9606.ENSP00000370023	KEGG	hsa00410	beta-Alanine metabolism
HIBCH	9606.ENSP00000352706	KEGG	hsa00410	beta-Alanine metabolism
MLYCD	9606.ENSP00000262430	KEGG	hsa00410	beta-Alanine metabolism
UPB1	9606.ENSP00000324343	KEGG	hsa00410	beta-Alanine metabolism
ACO1	9606.ENSP00000309477	KEGG	hsa01230	Biosynthesis of amino acids
ACO2	9606.ENSP00000216254	KEGG	hsa01230	Biosynthesis of amino acids
ACY1	9606.ENSP00000384296	KEGG	hsa01230	Biosynthesis of amino acids
ALDH18A1	9606.ENSP00000360268	KEGG	hsa01230	Biosynthesis of amino acids
ALDOA	9606.ENSP00000496166	KEGG	hsa01230	Biosynthesis of amino acids
ALDOB	9606.ENSP00000497767	KEGG	hsa01230	Biosynthesis of amino acids
ALDOC	9606.ENSP00000378731	KEGG	hsa01230	Biosynthesis of amino acids
ARG1	9606.ENSP00000349446	KEGG	hsa01230	Biosynthesis of amino acids
ARG2	9606.ENSP00000261783	KEGG	hsa01230	Biosynthesis of amino acids
ASL	9606.ENSP00000307188	KEGG	hsa01230	Biosynthesis of amino acids
ASNS	9606.ENSP00000377845	KEGG	hsa01230	Biosynthesis of amino acids
ASS1	9606.ENSP00000361471	KEGG	hsa01230	Biosynthesis of amino acids
BCAT1	9606.ENSP00000443459	KEGG	hsa01230	Biosynthesis of amino acids
BCAT2	9606.ENSP00000322991	KEGG	hsa01230	Biosynthesis of amino acids
CBS	9606.ENSP00000381231	KEGG	hsa01230	Biosynthesis of amino acids
CPS1	9606.ENSP00000402608	KEGG	hsa01230	Biosynthesis of amino acids
CS	9606.ENSP00000342056	KEGG	hsa01230	Biosynthesis of amino acids
CTH	9606.ENSP00000359976	KEGG	hsa01230	Biosynthesis of amino acids
ENO1	9606.ENSP00000495530	KEGG	hsa01230	Biosynthesis of amino acids
ENO2	9606.ENSP00000437402	KEGG	hsa01230	Biosynthesis of amino acids
ENO3	9606.ENSP00000324105	KEGG	hsa01230	Biosynthesis of amino acids
ENO4	9606.ENSP00000345555	KEGG	hsa01230	Biosynthesis of amino acids
GAPDH	9606.ENSP00000380070	KEGG	hsa01230	Biosynthesis of amino acids
GLUL	9606.ENSP00000307900	KEGG	hsa01230	Biosynthesis of amino acids
GOT1	9606.ENSP00000359539	KEGG	hsa01230	Biosynthesis of amino acids
GOT1L1	9606.ENSP00000303077	KEGG	hsa01230	Biosynthesis of amino acids
GOT2	9606.ENSP00000245206	KEGG	hsa01230	Biosynthesis of amino acids
GPT	9606.ENSP00000378408	KEGG	hsa01230	Biosynthesis of amino acids
GPT2	9606.ENSP00000345282	KEGG	hsa01230	Biosynthesis of amino acids
IDH1	9606.ENSP00000390265	KEGG	hsa01230	Biosynthesis of amino acids
IDH2	9606.ENSP00000331897	KEGG	hsa01230	Biosynthesis of amino acids
IDH3A	9606.ENSP00000299518	KEGG	hsa01230	Biosynthesis of amino acids
IDH3B	9606.ENSP00000482773	KEGG	hsa01230	Biosynthesis of amino acids
IDH3G	9606.ENSP00000217901	KEGG	hsa01230	Biosynthesis of amino acids
MAT1A	9606.ENSP00000361287	KEGG	hsa01230	Biosynthesis of amino acids
MAT2A	9606.ENSP00000303147	KEGG	hsa01230	Biosynthesis of amino acids
MAT2B	9606.ENSP00000325425	KEGG	hsa01230	Biosynthesis of amino acids
MTR	9606.ENSP00000355536	KEGG	hsa01230	Biosynthesis of amino acids
NAGS	9606.ENSP00000293404	KEGG	hsa01230	Biosynthesis of amino acids
OTC	9606.ENSP00000039007	KEGG	hsa01230	Biosynthesis of amino acids
PAH	9606.ENSP00000448059	KEGG	hsa01230	Biosynthesis of amino acids
PC	9606.ENSP00000498994	KEGG	hsa01230	Biosynthesis of amino acids
PFKL	9606.ENSP00000269848	KEGG	hsa01230	Biosynthesis of amino acids
PFKM	9606.ENSP00000496597	KEGG	hsa01230	Biosynthesis of amino acids
PFKP	9606.ENSP00000370517	KEGG	hsa01230	Biosynthesis of amino acids
PGAM1	9606.ENSP00000359991	KEGG	hsa01230	Biosynthesis of amino acids
PGAM2	9606.ENSP00000297283	KEGG	hsa01230	Biosynthesis of amino acids
PGAM4	9606.ENSP00000412189	KEGG	hsa01230	Biosynthesis of amino acids
PGK1	9606.ENSP00000362413	KEGG	hsa01230	Biosynthesis of amino acids
PGK2	9606.ENSP00000305995	KEGG	hsa01230	Biosynthesis of amino acids
PHGDH	9606.ENSP00000493382	KEGG	hsa01230	Biosynthesis of amino acids
PKLR	9606.ENSP00000339933	KEGG	hsa01230	Biosynthesis of amino acids
PKM	9606.ENSP00000320171	KEGG	hsa01230	Biosynthesis of amino acids
PRPS1	9606.ENSP00000361512	KEGG	hsa01230	Biosynthesis of amino acids
PRPS1L1	9606.ENSP00000424595	KEGG	hsa01230	Biosynthesis of amino acids
PRPS2	9606.ENSP00000381504	KEGG	hsa01230	Biosynthesis of amino acids
PSAT1	9606.ENSP00000365773	KEGG	hsa01230	Biosynthesis of amino acids
PSPH	9606.ENSP00000378854	KEGG	hsa01230	Biosynthesis of amino acids
PYCR1	9606.ENSP00000384949	KEGG	hsa01230	Biosynthesis of amino acids
PYCR2	9606.ENSP00000342502	KEGG	hsa01230	Biosynthesis of amino acids
PYCR3	9606.ENSP00000220966	KEGG	hsa01230	Biosynthesis of amino acids
RPE	9606.ENSP00000352401	KEGG	hsa01230	Biosynthesis of amino acids
RPEL1	9606.ENSP00000476672	KEGG	hsa01230	Biosynthesis of amino acids
RPIA	9606.ENSP00000283646	KEGG	hsa01230	Biosynthesis of amino acids
SDS	9606.ENSP00000257549	KEGG	hsa01230	Biosynthesis of amino acids
SDSL	9606.ENSP00000341117	KEGG	hsa01230	Biosynthesis of amino acids
SHMT1	9606.ENSP00000318868	KEGG	hsa01230	Biosynthesis of amino acids
SHMT2	9606.ENSP00000333667	KEGG	hsa01230	Biosynthesis of amino acids
TALDO1	9606.ENSP00000321259	KEGG	hsa01230	Biosynthesis of amino acids
TKT	9606.ENSP00000391481	KEGG	hsa01230	Biosynthesis of amino acids
TKTL1	9606.ENSP00000358931	KEGG	hsa01230	Biosynthesis of amino acids
TKTL2	9606.ENSP00000280605	KEGG	hsa01230	Biosynthesis of amino acids
TPI1	9606.ENSP00000229270	KEGG	hsa01230	Biosynthesis of amino acids
ACAA1	9606.ENSP00000333664	KEGG	hsa01040	Biosynthesis of unsaturated fatty acids
ACOT1	9606.ENSP00000311224	KEGG	hsa01040	Biosynthesis of unsaturated fatty acids
ACOT2	9606.ENSP00000238651	KEGG	hsa01040	Biosynthesis of unsaturated fatty acids
ACOT4	9606.ENSP00000323071	KEGG	hsa01040	Biosynthesis of unsaturated fatty acids
ACOX1	9606.ENSP00000293217	KEGG	hsa01040	Biosynthesis of unsaturated fatty acids
ACOX3	9606.ENSP00000348775	KEGG	hsa01040	Biosynthesis of unsaturated fatty acids
BAAT	9606.ENSP00000259407	KEGG	hsa01040	Biosynthesis of unsaturated fatty acids
ELOVL1	9606.ENSP00000477602	KEGG	hsa01040	Biosynthesis of unsaturated fatty acids
ELOVL2	9606.ENSP00000346693	KEGG	hsa01040	Biosynthesis of unsaturated fatty acids
ELOVL3	9606.ENSP00000359022	KEGG	hsa01040	Biosynthesis of unsaturated fatty acids
ELOVL4	9606.ENSP00000358831	KEGG	hsa01040	Biosynthesis of unsaturated fatty acids
ELOVL6	9606.ENSP00000378105	KEGG	hsa01040	Biosynthesis of unsaturated fatty acids
ELOVL7	9606.ENSP00000424123	KEGG	hsa01040	Biosynthesis of unsaturated fatty acids
FADS1	9606.ENSP00000322229	KEGG	hsa01040	Biosynthesis of unsaturated fatty acids
FADS2	9606.ENSP00000278840	KEGG	hsa01040	Biosynthesis of unsaturated fatty acids
HACD1	9606.ENSP00000355308	KEGG	hsa01040	Biosynthesis of unsaturated fatty acids
HACD2	9606.ENSP00000373153	KEGG	hsa01040	Biosynthesis of unsaturated fatty acids
HACD3	9606.ENSP00000261875	KEGG	hsa01040	Biosynthesis of unsaturated fatty acids
HACD4	9606.ENSP00000419503	KEGG	hsa01040	Biosynthesis of unsaturated fatty acids
HSD17B12	9606.ENSP00000278353	KEGG	hsa01040	Biosynthesis of unsaturated fatty acids
HSD17B4	9606.ENSP00000411960	KEGG	hsa01040	Biosynthesis of unsaturated fatty acids
SCD	9606.ENSP00000359380	KEGG	hsa01040	Biosynthesis of unsaturated fatty acids
SCD5	9606.ENSP00000316329	KEGG	hsa01040	Biosynthesis of unsaturated fatty acids
SCP2	9606.ENSP00000360569	KEGG	hsa01040	Biosynthesis of unsaturated fatty acids
TECR	9606.ENSP00000215567	KEGG	hsa01040	Biosynthesis of unsaturated fatty acids
BTD	9606.ENSP00000500193	KEGG	hsa00780	Biotin metabolism
HLCS	9606.ENSP00000382071	KEGG	hsa00780	Biotin metabolism
OXSM	9606.ENSP00000280701	KEGG	hsa00780	Biotin metabolism
AACS	9606.ENSP00000324842	KEGG	hsa00650	Butanoate metabolism
ABAT	9606.ENSP00000379845	KEGG	hsa00650	Butanoate metabolism
ACADS	9606.ENSP00000242592	KEGG	hsa00650	Butanoate metabolism
ACAT1	9606.ENSP00000265838	KEGG	hsa00650	Butanoate metabolism
ACAT2	9606.ENSP00000356015	KEGG	hsa00650	Butanoate metabolism
ACSM1	9606.ENSP00000301956	KEGG	hsa00650	Butanoate metabolism
ACSM2A	9606.ENSP00000459451	KEGG	hsa00650	Butanoate metabolism
ACSM2B	9606.ENSP00000327453	KEGG	hsa00650	Butanoate metabolism
ACSM3	9606.ENSP00000289416	KEGG	hsa00650	Butanoate metabolism
ACSM4	9606.ENSP00000382349	KEGG	hsa00650	Butanoate metabolism
ACSM5	9606.ENSP00000327916	KEGG	hsa00650	Butanoate metabolism
ACSM6	9606.ENSP00000340296	KEGG	hsa00650	Butanoate metabolism
ALDH5A1	9606.ENSP00000314649	KEGG	hsa00650	Butanoate metabolism
BDH1	9606.ENSP00000376184	KEGG	hsa00650	Butanoate metabolism
BDH2	9606.ENSP00000296424	KEGG	hsa00650	Butanoate metabolism
ECHS1	9606.ENSP00000357535	KEGG	hsa00650	Butanoate metabolism
EHHADH	9606.ENSP00000231887	KEGG	hsa00650	Butanoate metabolism
GAD1	9606.ENSP00000350928	KEGG	hsa00650	Butanoate metabolism
GAD2	9606.ENSP00000365437	KEGG	hsa00650	Butanoate metabolism
HADHA	9606.ENSP00000370023	KEGG	hsa00650	Butanoate metabolism
HMGCL	9606.ENSP00000363614	KEGG	hsa00650	Butanoate metabolism
HMGCLL1	9606.ENSP00000381654	KEGG	hsa00650	Butanoate metabolism
HMGCS1	9606.ENSP00000322706	KEGG	hsa00650	Butanoate metabolism
HMGCS2	9606.ENSP00000358414	KEGG	hsa00650	Butanoate metabolism
L2HGDH	9606.ENSP00000267436	KEGG	hsa00650	Butanoate metabolism
OXCT1	9606.ENSP00000196371	KEGG	hsa00650	Butanoate metabolism
OXCT2	9606.ENSP00000361914	KEGG	hsa00650	Butanoate metabolism
ACADS	9606.ENSP00000242592	KEGG	hsa01200	Carbon metabolism
ACAT1	9606.ENSP00000265838	KEGG	hsa01200	Carbon metabolism
ACAT2	9606.ENSP00000356015	KEGG	hsa01200	Carbon metabolism
ACO1	9606.ENSP00000309477	KEGG	hsa01200	Carbon metabolism
ACO2	9606.ENSP00000216254	KEGG	hsa01200	Carbon metabolism
ACOX1	9606.ENSP00000293217	KEGG	hsa01200	Carbon metabolism
ACOX3	9606.ENSP00000348775	KEGG	hsa01200	Carbon metabolism
ACSS1	9606.ENSP00000316924	KEGG	hsa01200	Carbon metabolism
ACSS2	9606.ENSP00000253382	KEGG	hsa01200	Carbon metabolism
ADH5	9606.ENSP00000296412	KEGG	hsa01200	Carbon metabolism
ADPGK	9606.ENSP00000312250	KEGG	hsa01200	Carbon metabolism
AGXT	9606.ENSP00000302620	KEGG	hsa01200	Carbon metabolism
ALDH6A1	9606.ENSP00000450436	KEGG	hsa01200	Carbon metabolism
ALDOA	9606.ENSP00000496166	KEGG	hsa01200	Carbon metabolism
ALDOB	9606.ENSP00000497767	KEGG	hsa01200	Carbon metabolism
ALDOC	9606.ENSP00000378731	KEGG	hsa01200	Carbon metabolism
AMT	9606.ENSP00000273588	KEGG	hsa01200	Carbon metabolism
CAT	9606.ENSP00000241052	KEGG	hsa01200	Carbon metabolism
CPS1	9606.ENSP00000402608	KEGG	hsa01200	Carbon metabolism
CS	9606.ENSP00000342056	KEGG	hsa01200	Carbon metabolism
DLAT	9606.ENSP00000280346	KEGG	hsa01200	Carbon metabolism
DLD	9606.ENSP00000205402	KEGG	hsa01200	Carbon metabolism
DLST	9606.ENSP00000335304	KEGG	hsa01200	Carbon metabolism
ECHS1	9606.ENSP00000357535	KEGG	hsa01200	Carbon metabolism
EHHADH	9606.ENSP00000231887	KEGG	hsa01200	Carbon metabolism
ENO1	9606.ENSP00000495530	KEGG	hsa01200	Carbon metabolism
ENO2	9606.ENSP00000437402	KEGG	hsa01200	Carbon metabolism
ENO3	9606.ENSP00000324105	KEGG	hsa01200	Carbon metabolism
ENO4	9606.ENSP00000345555	KEGG	hsa01200	Carbon metabolism
ESD	9606.ENSP00000367992	KEGG	hsa01200	Carbon metabolism
FBP1	9606.ENSP00000408025	KEGG	hsa01200	Carbon metabolism
FBP2	9606.ENSP00000364486	KEGG	hsa01200	Carbon metabolism
FH	9606.ENSP00000355518	KEGG	hsa01200	Carbon metabolism
G6PD	9606.ENSP00000377192	KEGG	hsa01200	Carbon metabolism
GAPDH	9606.ENSP00000380070	KEGG	hsa01200	Carbon metabolism
GCK	9606.ENSP00000223366	KEGG	hsa01200	Carbon metabolism
GCSH	9606.ENSP00000319531	KEGG	hsa01200	Carbon metabolism
GLDC	9606.ENSP00000370737	KEGG	hsa01200	Carbon metabolism
GLUD1	9606.ENSP00000277865	KEGG	hsa01200	Carbon metabolism
GLUD2	9606.ENSP00000327589	KEGG	hsa01200	Carbon metabolism
GLYCTK	9606.ENSP00000389175	KEGG	hsa01200	Carbon metabolism
GOT1	9606.ENSP00000359539	KEGG	hsa01200	Carbon metabolism
GOT1L1	9606.ENSP00000303077	KEGG	hsa01200	Carbon metabolism
GOT2	9606.ENSP00000245206	KEGG	hsa01200	Carbon metabolism
GPI	9606.ENSP00000405573	KEGG	hsa01200	Carbon metabolism
GPT	9606.ENSP00000378408	KEGG	hsa01200	Carbon metabolism
GPT2	9606.ENSP00000345282	KEGG	hsa01200	Carbon metabolism
H6PD	9606.ENSP00000473348	KEGG	hsa01200	Carbon metabolism
HADHA	9606.ENSP00000370023	KEGG	hsa01200	Carbon metabolism
HAO1	9606.ENSP00000368066	KEGG	hsa01200	Carbon metabolism
HAO2	9606.ENSP00000354314	KEGG	hsa01200	Carbon metabolism
HIBCH	9606.ENSP00000352706	KEGG	hsa01200	Carbon metabolism
HK1	9606.ENSP00000494664	KEGG	hsa01200	Carbon metabolism
HK2	9606.ENSP00000290573	KEGG	hsa01200	Carbon metabolism
HK3	9606.ENSP00000292432	KEGG	hsa01200	Carbon metabolism
HKDC1	9606.ENSP00000346643	KEGG	hsa01200	Carbon metabolism
IDH1	9606.ENSP00000390265	KEGG	hsa01200	Carbon metabolism
IDH2	9606.ENSP00000331897	KEGG	hsa01200	Carbon metabolism
IDH3A	9606.ENSP00000299518	KEGG	hsa01200	Carbon metabolism
IDH3B	9606.ENSP00000482773	KEGG	hsa01200	Carbon metabolism
IDH3G	9606.ENSP00000217901	KEGG	hsa01200	Carbon metabolism
IDNK	9606.ENSP00000365601	KEGG	hsa01200	Carbon metabolism
MCEE	9606.ENSP00000244217	KEGG	hsa01200	Carbon metabolism
MDH2	9606.ENSP00000327070	KEGG	hsa01200	Carbon metabolism
ME1	9606.ENSP00000358719	KEGG	hsa01200	Carbon metabolism
ME3	9606.ENSP00000440246	KEGG	hsa01200	Carbon metabolism
MMUT	9606.ENSP00000274813	KEGG	hsa01200	Carbon metabolism
MTHFR	9606.ENSP00000365770	KEGG	hsa01200	Carbon metabolism
OGDH	9606.ENSP00000388183	KEGG	hsa01200	Carbon metabolism
OGDHL	9606.ENSP00000363216	KEGG	hsa01200	Carbon metabolism
PC	9606.ENSP00000498994	KEGG	hsa01200	Carbon metabolism
PCCA	9606.ENSP00000365462	KEGG	hsa01200	Carbon metabolism
PCCB	9606.ENSP00000419027	KEGG	hsa01200	Carbon metabolism
PDHA2	9606.ENSP00000295266	KEGG	hsa01200	Carbon metabolism
PDHB	9606.ENSP00000307241	KEGG	hsa01200	Carbon metabolism
PFKL	9606.ENSP00000269848	KEGG	hsa01200	Carbon metabolism
PFKM	9606.ENSP00000496597	KEGG	hsa01200	Carbon metabolism
PFKP	9606.ENSP00000370517	KEGG	hsa01200	Carbon metabolism
PGAM1	9606.ENSP00000359991	KEGG	hsa01200	Carbon metabolism
PGAM2	9606.ENSP00000297283	KEGG	hsa01200	Carbon metabolism
PGAM4	9606.ENSP00000412189	KEGG	hsa01200	Carbon metabolism
PGD	9606.ENSP00000270776	KEGG	hsa01200	Carbon metabolism
PGK1	9606.ENSP00000362413	KEGG	hsa01200	Carbon metabolism
PGK2	9606.ENSP00000305995	KEGG	hsa01200	Carbon metabolism
PGLS	9606.ENSP00000252603	KEGG	hsa01200	Carbon metabolism
PGP	9606.ENSP00000330918	KEGG	hsa01200	Carbon metabolism
PHGDH	9606.ENSP00000493382	KEGG	hsa01200	Carbon metabolism
PKLR	9606.ENSP00000339933	KEGG	hsa01200	Carbon metabolism
PKM	9606.ENSP00000320171	KEGG	hsa01200	Carbon metabolism
PRPS1	9606.ENSP00000361512	KEGG	hsa01200	Carbon metabolism
PRPS1L1	9606.ENSP00000424595	KEGG	hsa01200	Carbon metabolism
PRPS2	9606.ENSP00000381504	KEGG	hsa01200	Carbon metabolism
PSAT1	9606.ENSP00000365773	KEGG	hsa01200	Carbon metabolism
PSPH	9606.ENSP00000378854	KEGG	hsa01200	Carbon metabolism
RGN	9606.ENSP00000380365	KEGG	hsa01200	Carbon metabolism
RPE	9606.ENSP00000352401	KEGG	hsa01200	Carbon metabolism
RPEL1	9606.ENSP00000476672	KEGG	hsa01200	Carbon metabolism
RPIA	9606.ENSP00000283646	KEGG	hsa01200	Carbon metabolism
SDHA	9606.ENSP00000264932	KEGG	hsa01200	Carbon metabolism
SDHB	9606.ENSP00000364649	KEGG	hsa01200	Carbon metabolism
SDHC	9606.ENSP00000356953	KEGG	hsa01200	Carbon metabolism
SDHD	9606.ENSP00000364699	KEGG	hsa01200	Carbon metabolism
SDS	9606.ENSP00000257549	KEGG	hsa01200	Carbon metabolism
SDSL	9606.ENSP00000341117	KEGG	hsa01200	Carbon metabolism
SHMT1	9606.ENSP00000318868	KEGG	hsa01200	Carbon metabolism
SHMT2	9606.ENSP00000333667	KEGG	hsa01200	Carbon metabolism
SUCLA2	9606.ENSP00000494360	KEGG	hsa01200	Carbon metabolism
SUCLG1	9606.ENSP00000377446	KEGG	hsa01200	Carbon metabolism
SUCLG2	9606.ENSP00000419325	KEGG	hsa01200	Carbon metabolism
TALDO1	9606.ENSP00000321259	KEGG	hsa01200	Carbon metabolism
TKFC	9606.ENSP00000378360	KEGG	hsa01200	Carbon metabolism
TKT	9606.ENSP00000391481	KEGG	hsa01200	Carbon metabolism
TKTL1	9606.ENSP00000358931	KEGG	hsa01200	Carbon metabolism
TKTL2	9606.ENSP00000280605	KEGG	hsa01200	Carbon metabolism
TPI1	9606.ENSP00000229270	KEGG	hsa01200	Carbon metabolism
G6PD	9606.ENSP00000377192	KEGG	hsa05230	Central carbon metabolism in cancer
GCK	9606.ENSP00000223366	KEGG	hsa05230	Central carbon metabolism in cancer
GLS	9606.ENSP00000317379	KEGG	hsa05230	Central carbon metabolism in cancer
GLS2	9606.ENSP00000310447	KEGG	hsa05230	Central carbon metabolism in cancer
HK1	9606.ENSP00000494664	KEGG	hsa05230	Central carbon metabolism in cancer
HK2	9606.ENSP00000290573	KEGG	hsa05230	Central carbon metabolism in cancer
HK3	9606.ENSP00000292432	KEGG	hsa05230	Central carbon metabolism in cancer
HKDC1	9606.ENSP00000346643	KEGG	hsa05230	Central carbon metabolism in cancer
IDH1	9606.ENSP00000390265	KEGG	hsa05230	Central carbon metabolism in cancer
IDH2	9606.ENSP00000331897	KEGG	hsa05230	Central carbon metabolism in cancer
LDHA	9606.ENSP00000445175	KEGG	hsa05230	Central carbon metabolism in cancer
LDHAL6A	9606.ENSP00000280706	KEGG	hsa05230	Central carbon metabolism in cancer
LDHAL6B	9606.ENSP00000302393	KEGG	hsa05230	Central carbon metabolism in cancer
LDHC	9606.ENSP00000437783	KEGG	hsa05230	Central carbon metabolism in cancer
PDHA2	9606.ENSP00000295266	KEGG	hsa05230	Central carbon metabolism in cancer
PDHB	9606.ENSP00000307241	KEGG	hsa05230	Central carbon metabolism in cancer
PFKL	9606.ENSP00000269848	KEGG	hsa05230	Central carbon metabolism in cancer
PFKM	9606.ENSP00000496597	KEGG	hsa05230	Central carbon metabolism in cancer
PFKP	9606.ENSP00000370517	KEGG	hsa05230	Central carbon metabolism in cancer
PGAM1	9606.ENSP00000359991	KEGG	hsa05230	Central carbon metabolism in cancer
PGAM2	9606.ENSP00000297283	KEGG	hsa05230	Central carbon metabolism in cancer
PGAM4	9606.ENSP00000412189	KEGG	hsa05230	Central carbon metabolism in cancer
PIK3CA	9606.ENSP00000263967	KEGG	hsa05230	Central carbon metabolism in cancer
PIK3CB	9606.ENSP00000501150	KEGG	hsa05230	Central carbon metabolism in cancer
PIK3CD	9606.ENSP00000366563	KEGG	hsa05230	Central carbon metabolism in cancer
PKM	9606.ENSP00000320171	KEGG	hsa05230	Central carbon metabolism in cancer
PTEN	9606.ENSP00000361021	KEGG	hsa05230	Central carbon metabolism in cancer
SIRT3	9606.ENSP00000372191	KEGG	hsa05230	Central carbon metabolism in cancer
SIRT6	9606.ENSP00000337332	KEGG	hsa05230	Central carbon metabolism in cancer
TIGAR	9606.ENSP00000179259	KEGG	hsa05230	Central carbon metabolism in cancer
ADH1A	9606.ENSP00000209668	KEGG	hsa05204	Chemical carcinogenesis
ADH1B	9606.ENSP00000306606	KEGG	hsa05204	Chemical carcinogenesis
ADH1C	9606.ENSP00000426083	KEGG	hsa05204	Chemical carcinogenesis
ADH4	9606.ENSP00000424630	KEGG	hsa05204	Chemical carcinogenesis
ADH5	9606.ENSP00000296412	KEGG	hsa05204	Chemical carcinogenesis
ADH6	9606.ENSP00000378359	KEGG	hsa05204	Chemical carcinogenesis
ADH7	9606.ENSP00000420269	KEGG	hsa05204	Chemical carcinogenesis
ALDH3A1	9606.ENSP00000411821	KEGG	hsa05204	Chemical carcinogenesis
ALDH3B1	9606.ENSP00000473990	KEGG	hsa05204	Chemical carcinogenesis
ALDH3B2	9606.ENSP00000501254	KEGG	hsa05204	Chemical carcinogenesis
CBR1	9606.ENSP00000290349	KEGG	hsa05204	Chemical carcinogenesis
CYP1A1	9606.ENSP00000378488	KEGG	hsa05204	Chemical carcinogenesis
CYP1A2	9606.ENSP00000342007	KEGG	hsa05204	Chemical carcinogenesis
CYP2A6	9606.ENSP00000301141	KEGG	hsa05204	Chemical carcinogenesis
CYP2C18	9606.ENSP00000285979	KEGG	hsa05204	Chemical carcinogenesis
CYP2C19	9606.ENSP00000360372	KEGG	hsa05204	Chemical carcinogenesis
CYP2C8	9606.ENSP00000360317	KEGG	hsa05204	Chemical carcinogenesis
CYP2C9	9606.ENSP00000260682	KEGG	hsa05204	Chemical carcinogenesis
CYP2E1	9606.ENSP00000440689	KEGG	hsa05204	Chemical carcinogenesis
CYP3A4	9606.ENSP00000498939	KEGG	hsa05204	Chemical carcinogenesis
CYP3A5	9606.ENSP00000222982	KEGG	hsa05204	Chemical carcinogenesis
CYP3A7	9606.ENSP00000337450	KEGG	hsa05204	Chemical carcinogenesis
ENSP00000480571	9606.ENSP00000480571	KEGG	hsa05204	Chemical carcinogenesis
GSTA1	9606.ENSP00000335620	KEGG	hsa05204	Chemical carcinogenesis
GSTA2	9606.ENSP00000420168	KEGG	hsa05204	Chemical carcinogenesis
GSTA3	9606.ENSP00000211122	KEGG	hsa05204	Chemical carcinogenesis
GSTA4	9606.ENSP00000360002	KEGG	hsa05204	Chemical carcinogenesis
GSTA5	9606.ENSP00000360028	KEGG	hsa05204	Chemical carcinogenesis
GSTM1	9606.ENSP00000311469	KEGG	hsa05204	Chemical carcinogenesis
GSTM2	9606.ENSP00000241337	KEGG	hsa05204	Chemical carcinogenesis
GSTM3	9606.ENSP00000354357	KEGG	hsa05204	Chemical carcinogenesis
GSTM4	9606.ENSP00000358851	KEGG	hsa05204	Chemical carcinogenesis
GSTM5	9606.ENSP00000256593	KEGG	hsa05204	Chemical carcinogenesis
GSTO1	9606.ENSP00000358727	KEGG	hsa05204	Chemical carcinogenesis
GSTO2	9606.ENSP00000345023	KEGG	hsa05204	Chemical carcinogenesis
GSTP1	9606.ENSP00000381607	KEGG	hsa05204	Chemical carcinogenesis
GSTT2B	9606.ENSP00000290765	KEGG	hsa05204	Chemical carcinogenesis
HPGDS	9606.ENSP00000295256	KEGG	hsa05204	Chemical carcinogenesis
HSD11B1	9606.ENSP00000355995	KEGG	hsa05204	Chemical carcinogenesis
HSD11B1L	9606.ENSP00000480443	KEGG	hsa05204	Chemical carcinogenesis
KYAT1	9606.ENSP00000399415	KEGG	hsa05204	Chemical carcinogenesis
KYAT3	9606.ENSP00000260508	KEGG	hsa05204	Chemical carcinogenesis
MGST1	9606.ENSP00000379512	KEGG	hsa05204	Chemical carcinogenesis
MGST2	9606.ENSP00000482639	KEGG	hsa05204	Chemical carcinogenesis
MGST3	9606.ENSP00000356864	KEGG	hsa05204	Chemical carcinogenesis
NAT1	9606.ENSP00000443194	KEGG	hsa05204	Chemical carcinogenesis
NAT2	9606.ENSP00000286479	KEGG	hsa05204	Chemical carcinogenesis
PTGS2	9606.ENSP00000356438	KEGG	hsa05204	Chemical carcinogenesis
UGT1A1	9606.ENSP00000304845	KEGG	hsa05204	Chemical carcinogenesis
UGT1A10	9606.ENSP00000343838	KEGG	hsa05204	Chemical carcinogenesis
UGT1A3	9606.ENSP00000418532	KEGG	hsa05204	Chemical carcinogenesis
UGT1A4	9606.ENSP00000362508	KEGG	hsa05204	Chemical carcinogenesis
UGT1A5	9606.ENSP00000362513	KEGG	hsa05204	Chemical carcinogenesis
UGT1A6	9606.ENSP00000303174	KEGG	hsa05204	Chemical carcinogenesis
UGT1A7	9606.ENSP00000362525	KEGG	hsa05204	Chemical carcinogenesis
UGT1A8	9606.ENSP00000362549	KEGG	hsa05204	Chemical carcinogenesis
UGT1A9	9606.ENSP00000346768	KEGG	hsa05204	Chemical carcinogenesis
UGT2A2	9606.ENSP00000475028	KEGG	hsa05204	Chemical carcinogenesis
UGT2A3	9606.ENSP00000251566	KEGG	hsa05204	Chemical carcinogenesis
UGT2B10	9606.ENSP00000265403	KEGG	hsa05204	Chemical carcinogenesis
UGT2B11	9606.ENSP00000387683	KEGG	hsa05204	Chemical carcinogenesis
UGT2B15	9606.ENSP00000341045	KEGG	hsa05204	Chemical carcinogenesis
UGT2B17	9606.ENSP00000320401	KEGG	hsa05204	Chemical carcinogenesis
UGT2B28	9606.ENSP00000334276	KEGG	hsa05204	Chemical carcinogenesis
UGT2B4	9606.ENSP00000305221	KEGG	hsa05204	Chemical carcinogenesis
UGT2B7	9606.ENSP00000304811	KEGG	hsa05204	Chemical carcinogenesis
CYP27A1	9606.ENSP00000258415	KEGG	hsa04979	Cholesterol metabolism
CYP7A1	9606.ENSP00000301645	KEGG	hsa04979	Cholesterol metabolism
LIPC	9606.ENSP00000299022	KEGG	hsa04979	Cholesterol metabolism
LIPG	9606.ENSP00000261292	KEGG	hsa04979	Cholesterol metabolism
ACLY	9606.ENSP00000466259	KEGG	hsa00020	Citrate cycle (TCA cycle)
ACO1	9606.ENSP00000309477	KEGG	hsa00020	Citrate cycle (TCA cycle)
ACO2	9606.ENSP00000216254	KEGG	hsa00020	Citrate cycle (TCA cycle)
CS	9606.ENSP00000342056	KEGG	hsa00020	Citrate cycle (TCA cycle)
DLAT	9606.ENSP00000280346	KEGG	hsa00020	Citrate cycle (TCA cycle)
DLD	9606.ENSP00000205402	KEGG	hsa00020	Citrate cycle (TCA cycle)
DLST	9606.ENSP00000335304	KEGG	hsa00020	Citrate cycle (TCA cycle)
FH	9606.ENSP00000355518	KEGG	hsa00020	Citrate cycle (TCA cycle)
IDH1	9606.ENSP00000390265	KEGG	hsa00020	Citrate cycle (TCA cycle)
IDH2	9606.ENSP00000331897	KEGG	hsa00020	Citrate cycle (TCA cycle)
IDH3A	9606.ENSP00000299518	KEGG	hsa00020	Citrate cycle (TCA cycle)
IDH3B	9606.ENSP00000482773	KEGG	hsa00020	Citrate cycle (TCA cycle)
IDH3G	9606.ENSP00000217901	KEGG	hsa00020	Citrate cycle (TCA cycle)
MDH2	9606.ENSP00000327070	KEGG	hsa00020	Citrate cycle (TCA cycle)
OGDH	9606.ENSP00000388183	KEGG	hsa00020	Citrate cycle (TCA cycle)
OGDHL	9606.ENSP00000363216	KEGG	hsa00020	Citrate cycle (TCA cycle)
PC	9606.ENSP00000498994	KEGG	hsa00020	Citrate cycle (TCA cycle)
PCK1	9606.ENSP00000319814	KEGG	hsa00020	Citrate cycle (TCA cycle)
PCK2	9606.ENSP00000216780	KEGG	hsa00020	Citrate cycle (TCA cycle)
PDHA2	9606.ENSP00000295266	KEGG	hsa00020	Citrate cycle (TCA cycle)
PDHB	9606.ENSP00000307241	KEGG	hsa00020	Citrate cycle (TCA cycle)
SDHA	9606.ENSP00000264932	KEGG	hsa00020	Citrate cycle (TCA cycle)
SDHB	9606.ENSP00000364649	KEGG	hsa00020	Citrate cycle (TCA cycle)
SDHC	9606.ENSP00000356953	KEGG	hsa00020	Citrate cycle (TCA cycle)
SDHD	9606.ENSP00000364699	KEGG	hsa00020	Citrate cycle (TCA cycle)
SUCLA2	9606.ENSP00000494360	KEGG	hsa00020	Citrate cycle (TCA cycle)
SUCLG1	9606.ENSP00000377446	KEGG	hsa00020	Citrate cycle (TCA cycle)
SUCLG2	9606.ENSP00000419325	KEGG	hsa00020	Citrate cycle (TCA cycle)
ADI1	9606.ENSP00000333666	KEGG	hsa00270	Cysteine and methionine metabolism
AGXT2	9606.ENSP00000231420	KEGG	hsa00270	Cysteine and methionine metabolism
AHCY	9606.ENSP00000217426	KEGG	hsa00270	Cysteine and methionine metabolism
AHCYL1	9606.ENSP00000358814	KEGG	hsa00270	Cysteine and methionine metabolism
AHCYL2	9606.ENSP00000315931	KEGG	hsa00270	Cysteine and methionine metabolism
APIP	9606.ENSP00000379133	KEGG	hsa00270	Cysteine and methionine metabolism
BCAT1	9606.ENSP00000443459	KEGG	hsa00270	Cysteine and methionine metabolism
BCAT2	9606.ENSP00000322991	KEGG	hsa00270	Cysteine and methionine metabolism
BHMT	9606.ENSP00000274353	KEGG	hsa00270	Cysteine and methionine metabolism
BHMT2	9606.ENSP00000255192	KEGG	hsa00270	Cysteine and methionine metabolism
CBS	9606.ENSP00000381231	KEGG	hsa00270	Cysteine and methionine metabolism
CDO1	9606.ENSP00000250535	KEGG	hsa00270	Cysteine and methionine metabolism
CTH	9606.ENSP00000359976	KEGG	hsa00270	Cysteine and methionine metabolism
DNMT1	9606.ENSP00000352516	KEGG	hsa00270	Cysteine and methionine metabolism
DNMT3A	9606.ENSP00000264709	KEGG	hsa00270	Cysteine and methionine metabolism
DNMT3B	9606.ENSP00000328547	KEGG	hsa00270	Cysteine and methionine metabolism
ENOPH1	9606.ENSP00000273920	KEGG	hsa00270	Cysteine and methionine metabolism
GCLC	9606.ENSP00000497574	KEGG	hsa00270	Cysteine and methionine metabolism
GCLM	9606.ENSP00000359258	KEGG	hsa00270	Cysteine and methionine metabolism
GOT1	9606.ENSP00000359539	KEGG	hsa00270	Cysteine and methionine metabolism
GOT1L1	9606.ENSP00000303077	KEGG	hsa00270	Cysteine and methionine metabolism
GOT2	9606.ENSP00000245206	KEGG	hsa00270	Cysteine and methionine metabolism
GSS	9606.ENSP00000495750	KEGG	hsa00270	Cysteine and methionine metabolism
IL4I1	9606.ENSP00000472474	KEGG	hsa00270	Cysteine and methionine metabolism
KYAT1	9606.ENSP00000399415	KEGG	hsa00270	Cysteine and methionine metabolism
KYAT3	9606.ENSP00000260508	KEGG	hsa00270	Cysteine and methionine metabolism
LDHA	9606.ENSP00000445175	KEGG	hsa00270	Cysteine and methionine metabolism
LDHAL6A	9606.ENSP00000280706	KEGG	hsa00270	Cysteine and methionine metabolism
LDHAL6B	9606.ENSP00000302393	KEGG	hsa00270	Cysteine and methionine metabolism
LDHC	9606.ENSP00000437783	KEGG	hsa00270	Cysteine and methionine metabolism
MAT1A	9606.ENSP00000361287	KEGG	hsa00270	Cysteine and methionine metabolism
MAT2A	9606.ENSP00000303147	KEGG	hsa00270	Cysteine and methionine metabolism
MAT2B	9606.ENSP00000325425	KEGG	hsa00270	Cysteine and methionine metabolism
MDH2	9606.ENSP00000327070	KEGG	hsa00270	Cysteine and methionine metabolism
MPST	9606.ENSP00000411719	KEGG	hsa00270	Cysteine and methionine metabolism
MRI1	9606.ENSP00000040663	KEGG	hsa00270	Cysteine and methionine metabolism
MTAP	9606.ENSP00000494373	KEGG	hsa00270	Cysteine and methionine metabolism
MTR	9606.ENSP00000355536	KEGG	hsa00270	Cysteine and methionine metabolism
PHGDH	9606.ENSP00000493382	KEGG	hsa00270	Cysteine and methionine metabolism
PSAT1	9606.ENSP00000365773	KEGG	hsa00270	Cysteine and methionine metabolism
SDS	9606.ENSP00000257549	KEGG	hsa00270	Cysteine and methionine metabolism
SDSL	9606.ENSP00000341117	KEGG	hsa00270	Cysteine and methionine metabolism
SMS	9606.ENSP00000385746	KEGG	hsa00270	Cysteine and methionine metabolism
SRM	9606.ENSP00000366156	KEGG	hsa00270	Cysteine and methionine metabolism
TAT	9606.ENSP00000348234	KEGG	hsa00270	Cysteine and methionine metabolism
TST	9606.ENSP00000385828	KEGG	hsa00270	Cysteine and methionine metabolism
DAO	9606.ENSP00000228476	KEGG	hsa00472	D-Arginine and D-ornithine metabolism
DGLUCY	9606.ENSP00000428263	KEGG	hsa00471	D-Glutamine and D-glutamate metabolism
GLS	9606.ENSP00000317379	KEGG	hsa00471	D-Glutamine and D-glutamate metabolism
GLS2	9606.ENSP00000310447	KEGG	hsa00471	D-Glutamine and D-glutamate metabolism
GLUD1	9606.ENSP00000277865	KEGG	hsa00471	D-Glutamine and D-glutamate metabolism
GLUD2	9606.ENSP00000327589	KEGG	hsa00471	D-Glutamine and D-glutamate metabolism
ADH1A	9606.ENSP00000209668	KEGG	hsa00982	Drug metabolism - cytochrome P450
ADH1B	9606.ENSP00000306606	KEGG	hsa00982	Drug metabolism - cytochrome P450
ADH1C	9606.ENSP00000426083	KEGG	hsa00982	Drug metabolism - cytochrome P450
ADH4	9606.ENSP00000424630	KEGG	hsa00982	Drug metabolism - cytochrome P450
ADH5	9606.ENSP00000296412	KEGG	hsa00982	Drug metabolism - cytochrome P450
ADH6	9606.ENSP00000378359	KEGG	hsa00982	Drug metabolism - cytochrome P450
ADH7	9606.ENSP00000420269	KEGG	hsa00982	Drug metabolism - cytochrome P450
ALDH3A1	9606.ENSP00000411821	KEGG	hsa00982	Drug metabolism - cytochrome P450
ALDH3B1	9606.ENSP00000473990	KEGG	hsa00982	Drug metabolism - cytochrome P450
ALDH3B2	9606.ENSP00000501254	KEGG	hsa00982	Drug metabolism - cytochrome P450
AOX1	9606.ENSP00000363832	KEGG	hsa00982	Drug metabolism - cytochrome P450
CYP1A2	9606.ENSP00000342007	KEGG	hsa00982	Drug metabolism - cytochrome P450
CYP2A6	9606.ENSP00000301141	KEGG	hsa00982	Drug metabolism - cytochrome P450
CYP2B6	9606.ENSP00000324648	KEGG	hsa00982	Drug metabolism - cytochrome P450
CYP2C19	9606.ENSP00000360372	KEGG	hsa00982	Drug metabolism - cytochrome P450
CYP2C8	9606.ENSP00000360317	KEGG	hsa00982	Drug metabolism - cytochrome P450
CYP2C9	9606.ENSP00000260682	KEGG	hsa00982	Drug metabolism - cytochrome P450
CYP2E1	9606.ENSP00000440689	KEGG	hsa00982	Drug metabolism - cytochrome P450
CYP3A4	9606.ENSP00000498939	KEGG	hsa00982	Drug metabolism - cytochrome P450
CYP3A5	9606.ENSP00000222982	KEGG	hsa00982	Drug metabolism - cytochrome P450
GSTA1	9606.ENSP00000335620	KEGG	hsa00982	Drug metabolism - cytochrome P450
GSTA2	9606.ENSP00000420168	KEGG	hsa00982	Drug metabolism - cytochrome P450
GSTA3	9606.ENSP00000211122	KEGG	hsa00982	Drug metabolism - cytochrome P450
GSTA4	9606.ENSP00000360002	KEGG	hsa00982	Drug metabolism - cytochrome P450
GSTA5	9606.ENSP00000360028	KEGG	hsa00982	Drug metabolism - cytochrome P450
GSTM1	9606.ENSP00000311469	KEGG	hsa00982	Drug metabolism - cytochrome P450
GSTM2	9606.ENSP00000241337	KEGG	hsa00982	Drug metabolism - cytochrome P450
GSTM3	9606.ENSP00000354357	KEGG	hsa00982	Drug metabolism - cytochrome P450
GSTM4	9606.ENSP00000358851	KEGG	hsa00982	Drug metabolism - cytochrome P450
GSTM5	9606.ENSP00000256593	KEGG	hsa00982	Drug metabolism - cytochrome P450
GSTO1	9606.ENSP00000358727	KEGG	hsa00982	Drug metabolism - cytochrome P450
GSTO2	9606.ENSP00000345023	KEGG	hsa00982	Drug metabolism - cytochrome P450
GSTP1	9606.ENSP00000381607	KEGG	hsa00982	Drug metabolism - cytochrome P450
GSTT2B	9606.ENSP00000290765	KEGG	hsa00982	Drug metabolism - cytochrome P450
HPGDS	9606.ENSP00000295256	KEGG	hsa00982	Drug metabolism - cytochrome P450
MAOA	9606.ENSP00000340684	KEGG	hsa00982	Drug metabolism - cytochrome P450
MAOB	9606.ENSP00000367309	KEGG	hsa00982	Drug metabolism - cytochrome P450
MGST1	9606.ENSP00000379512	KEGG	hsa00982	Drug metabolism - cytochrome P450
MGST2	9606.ENSP00000482639	KEGG	hsa00982	Drug metabolism - cytochrome P450
MGST3	9606.ENSP00000356864	KEGG	hsa00982	Drug metabolism - cytochrome P450
UGT1A1	9606.ENSP00000304845	KEGG	hsa00982	Drug metabolism - cytochrome P450
UGT1A10	9606.ENSP00000343838	KEGG	hsa00982	Drug metabolism - cytochrome P450
UGT1A3	9606.ENSP00000418532	KEGG	hsa00982	Drug metabolism - cytochrome P450
UGT1A4	9606.ENSP00000362508	KEGG	hsa00982	Drug metabolism - cytochrome P450
UGT1A5	9606.ENSP00000362513	KEGG	hsa00982	Drug metabolism - cytochrome P450
UGT1A6	9606.ENSP00000303174	KEGG	hsa00982	Drug metabolism - cytochrome P450
UGT1A7	9606.ENSP00000362525	KEGG	hsa00982	Drug metabolism - cytochrome P450
UGT1A8	9606.ENSP00000362549	KEGG	hsa00982	Drug metabolism - cytochrome P450
UGT1A9	9606.ENSP00000346768	KEGG	hsa00982	Drug metabolism - cytochrome P450
UGT2A2	9606.ENSP00000475028	KEGG	hsa00982	Drug metabolism - cytochrome P450
UGT2A3	9606.ENSP00000251566	KEGG	hsa00982	Drug metabolism - cytochrome P450
UGT2B10	9606.ENSP00000265403	KEGG	hsa00982	Drug metabolism - cytochrome P450
UGT2B11	9606.ENSP00000387683	KEGG	hsa00982	Drug metabolism - cytochrome P450
UGT2B15	9606.ENSP00000341045	KEGG	hsa00982	Drug metabolism - cytochrome P450
UGT2B17	9606.ENSP00000320401	KEGG	hsa00982	Drug metabolism - cytochrome P450
UGT2B28	9606.ENSP00000334276	KEGG	hsa00982	Drug metabolism - cytochrome P450
UGT2B4	9606.ENSP00000305221	KEGG	hsa00982	Drug metabolism - cytochrome P450
UGT2B7	9606.ENSP00000304811	KEGG	hsa00982	Drug metabolism - cytochrome P450
AGPS	9606.ENSP00000264167	KEGG	hsa00565	Ether lipid metabolism
CEPT1	9606.ENSP00000441980	KEGG	hsa00565	Ether lipid metabolism
CHPT1	9606.ENSP00000229266	KEGG	hsa00565	Ether lipid metabolism
GAL3ST1	9606.ENSP00000385207	KEGG	hsa00565	Ether lipid metabolism
JMJD7-PLA2G4B	9606.ENSP00000371886	KEGG	hsa00565	Ether lipid metabolism
LPCAT1	9606.ENSP00000283415	KEGG	hsa00565	Ether lipid metabolism
LPCAT2	9606.ENSP00000262134	KEGG	hsa00565	Ether lipid metabolism
LPCAT4	9606.ENSP00000317300	KEGG	hsa00565	Ether lipid metabolism
PAFAH1B1	9606.ENSP00000380378	KEGG	hsa00565	Ether lipid metabolism
PAFAH1B2	9606.ENSP00000435289	KEGG	hsa00565	Ether lipid metabolism
PAFAH1B3	9606.ENSP00000444935	KEGG	hsa00565	Ether lipid metabolism
PAFAH2	9606.ENSP00000363400	KEGG	hsa00565	Ether lipid metabolism
PLA2G10	9606.ENSP00000393847	KEGG	hsa00565	Ether lipid metabolism
PLA2G12A	9606.ENSP00000243501	KEGG	hsa00565	Ether lipid metabolism
PLA2G12B	9606.ENSP00000362123	KEGG	hsa00565	Ether lipid metabolism
PLA2G1B	9606.ENSP00000312286	KEGG	hsa00565	Ether lipid metabolism
PLA2G2A	9606.ENSP00000383364	KEGG	hsa00565	Ether lipid metabolism
PLA2G2C	9606.ENSP00000247992	KEGG	hsa00565	Ether lipid metabolism
PLA2G2D	9606.ENSP00000364246	KEGG	hsa00565	Ether lipid metabolism
PLA2G2E	9606.ENSP00000364257	KEGG	hsa00565	Ether lipid metabolism
PLA2G2F	9606.ENSP00000364243	KEGG	hsa00565	Ether lipid metabolism
PLA2G3	9606.ENSP00000215885	KEGG	hsa00565	Ether lipid metabolism
PLA2G4A	9606.ENSP00000356436	KEGG	hsa00565	Ether lipid metabolism
PLA2G4B	9606.ENSP00000396045	KEGG	hsa00565	Ether lipid metabolism
PLA2G4C	9606.ENSP00000472546	KEGG	hsa00565	Ether lipid metabolism
PLA2G4D	9606.ENSP00000290472	KEGG	hsa00565	Ether lipid metabolism
PLA2G4E	9606.ENSP00000382434	KEGG	hsa00565	Ether lipid metabolism
PLA2G4F	9606.ENSP00000380442	KEGG	hsa00565	Ether lipid metabolism
PLA2G5	9606.ENSP00000364249	KEGG	hsa00565	Ether lipid metabolism
PLA2G6	9606.ENSP00000333142	KEGG	hsa00565	Ether lipid metabolism
PLA2G7	9606.ENSP00000274793	KEGG	hsa00565	Ether lipid metabolism
PLAAT3	9606.ENSP00000320337	KEGG	hsa00565	Ether lipid metabolism
PLB1	9606.ENSP00000330442	KEGG	hsa00565	Ether lipid metabolism
PLD1	9606.ENSP00000342793	KEGG	hsa00565	Ether lipid metabolism
PLD2	9606.ENSP00000263088	KEGG	hsa00565	Ether lipid metabolism
PLD3	9606.ENSP00000387050	KEGG	hsa00565	Ether lipid metabolism
PLD4	9606.ENSP00000438677	KEGG	hsa00565	Ether lipid metabolism
PLPP2	9606.ENSP00000329697	KEGG	hsa00565	Ether lipid metabolism
PLPP3	9606.ENSP00000360296	KEGG	hsa00565	Ether lipid metabolism
SELENOI	9606.ENSP00000260585	KEGG	hsa00565	Ether lipid metabolism
TMEM189	9606.ENSP00000360715	KEGG	hsa00565	Ether lipid metabolism
TMEM189-UBE2V1	9606.ENSP00000344166	KEGG	hsa00565	Ether lipid metabolism
UGT8	9606.ENSP00000311648	KEGG	hsa00565	Ether lipid metabolism
ACACA	9606.ENSP00000483300	KEGG	hsa00061	Fatty acid biosynthesis
ACACB	9606.ENSP00000341044	KEGG	hsa00061	Fatty acid biosynthesis
ACSBG1	9606.ENSP00000258873	KEGG	hsa00061	Fatty acid biosynthesis
ACSBG2	9606.ENSP00000465589	KEGG	hsa00061	Fatty acid biosynthesis
ACSF3	9606.ENSP00000479130	KEGG	hsa00061	Fatty acid biosynthesis
ACSL1	9606.ENSP00000422607	KEGG	hsa00061	Fatty acid biosynthesis
ACSL3	9606.ENSP00000350012	KEGG	hsa00061	Fatty acid biosynthesis
ACSL4	9606.ENSP00000339787	KEGG	hsa00061	Fatty acid biosynthesis
ACSL5	9606.ENSP00000348429	KEGG	hsa00061	Fatty acid biosynthesis
ACSL6	9606.ENSP00000498260	KEGG	hsa00061	Fatty acid biosynthesis
CBR4	9606.ENSP00000303525	KEGG	hsa00061	Fatty acid biosynthesis
FASN	9606.ENSP00000304592	KEGG	hsa00061	Fatty acid biosynthesis
HSD17B8	9606.ENSP00000363794	KEGG	hsa00061	Fatty acid biosynthesis
HTD2	9606.ENSP00000481593	KEGG	hsa00061	Fatty acid biosynthesis
MCAT	9606.ENSP00000290429	KEGG	hsa00061	Fatty acid biosynthesis
MECR	9606.ENSP00000263702	KEGG	hsa00061	Fatty acid biosynthesis
OXSM	9606.ENSP00000280701	KEGG	hsa00061	Fatty acid biosynthesis
ACAA1	9606.ENSP00000333664	KEGG	hsa00071	Fatty acid degradation
ACAA2	9606.ENSP00000285093	KEGG	hsa00071	Fatty acid degradation
ACADL	9606.ENSP00000233710	KEGG	hsa00071	Fatty acid degradation
ACADS	9606.ENSP00000242592	KEGG	hsa00071	Fatty acid degradation
ACADSB	9606.ENSP00000357873	KEGG	hsa00071	Fatty acid degradation
ACADVL	9606.ENSP00000438689	KEGG	hsa00071	Fatty acid degradation
ACAT1	9606.ENSP00000265838	KEGG	hsa00071	Fatty acid degradation
ACAT2	9606.ENSP00000356015	KEGG	hsa00071	Fatty acid degradation
ACOX1	9606.ENSP00000293217	KEGG	hsa00071	Fatty acid degradation
ACOX3	9606.ENSP00000348775	KEGG	hsa00071	Fatty acid degradation
ACSBG1	9606.ENSP00000258873	KEGG	hsa00071	Fatty acid degradation
ACSBG2	9606.ENSP00000465589	KEGG	hsa00071	Fatty acid degradation
ACSL1	9606.ENSP00000422607	KEGG	hsa00071	Fatty acid degradation
ACSL3	9606.ENSP00000350012	KEGG	hsa00071	Fatty acid degradation
ACSL4	9606.ENSP00000339787	KEGG	hsa00071	Fatty acid degradation
ACSL5	9606.ENSP00000348429	KEGG	hsa00071	Fatty acid degradation
ACSL6	9606.ENSP00000498260	KEGG	hsa00071	Fatty acid degradation
ADH1A	9606.ENSP00000209668	KEGG	hsa00071	Fatty acid degradation
ADH1B	9606.ENSP00000306606	KEGG	hsa00071	Fatty acid degradation
ADH1C	9606.ENSP00000426083	KEGG	hsa00071	Fatty acid degradation
ADH4	9606.ENSP00000424630	KEGG	hsa00071	Fatty acid degradation
ADH5	9606.ENSP00000296412	KEGG	hsa00071	Fatty acid degradation
ADH6	9606.ENSP00000378359	KEGG	hsa00071	Fatty acid degradation
ADH7	9606.ENSP00000420269	KEGG	hsa00071	Fatty acid degradation
ALDH1B1	9606.ENSP00000366927	KEGG	hsa00071	Fatty acid degradation
ALDH2	9606.ENSP00000261733	KEGG	hsa00071	Fatty acid degradation
ALDH3A2	9606.ENSP00000345774	KEGG	hsa00071	Fatty acid degradation
ALDH7A1	9606.ENSP00000387123	KEGG	hsa00071	Fatty acid degradation
ALDH9A1	9606.ENSP00000346827	KEGG	hsa00071	Fatty acid degradation
CYP4A11	9606.ENSP00000311095	KEGG	hsa00071	Fatty acid degradation
CYP4A22	9606.ENSP00000360958	KEGG	hsa00071	Fatty acid degradation
ECHS1	9606.ENSP00000357535	KEGG	hsa00071	Fatty acid degradation
EHHADH	9606.ENSP00000231887	KEGG	hsa00071	Fatty acid degradation
GCDH	9606.ENSP00000466845	KEGG	hsa00071	Fatty acid degradation
HADHA	9606.ENSP00000370023	KEGG	hsa00071	Fatty acid degradation
HADHB	9606.ENSP00000325136	KEGG	hsa00071	Fatty acid degradation
ACAA2	9606.ENSP00000285093	KEGG	hsa00062	Fatty acid elongation
ACOT1	9606.ENSP00000311224	KEGG	hsa00062	Fatty acid elongation
ACOT2	9606.ENSP00000238651	KEGG	hsa00062	Fatty acid elongation
ACOT4	9606.ENSP00000323071	KEGG	hsa00062	Fatty acid elongation
ECHS1	9606.ENSP00000357535	KEGG	hsa00062	Fatty acid elongation
ELOVL1	9606.ENSP00000477602	KEGG	hsa00062	Fatty acid elongation
ELOVL2	9606.ENSP00000346693	KEGG	hsa00062	Fatty acid elongation
ELOVL3	9606.ENSP00000359022	KEGG	hsa00062	Fatty acid elongation
ELOVL4	9606.ENSP00000358831	KEGG	hsa00062	Fatty acid elongation
ELOVL6	9606.ENSP00000378105	KEGG	hsa00062	Fatty acid elongation
ELOVL7	9606.ENSP00000424123	KEGG	hsa00062	Fatty acid elongation
HACD1	9606.ENSP00000355308	KEGG	hsa00062	Fatty acid elongation
HACD2	9606.ENSP00000373153	KEGG	hsa00062	Fatty acid elongation
HACD3	9606.ENSP00000261875	KEGG	hsa00062	Fatty acid elongation
HACD4	9606.ENSP00000419503	KEGG	hsa00062	Fatty acid elongation
HADHA	9606.ENSP00000370023	KEGG	hsa00062	Fatty acid elongation
HADHB	9606.ENSP00000325136	KEGG	hsa00062	Fatty acid elongation
HSD17B12	9606.ENSP00000278353	KEGG	hsa00062	Fatty acid elongation
MECR	9606.ENSP00000263702	KEGG	hsa00062	Fatty acid elongation
PPT1	9606.ENSP00000493153	KEGG	hsa00062	Fatty acid elongation
PPT2	9606.ENSP00000354608	KEGG	hsa00062	Fatty acid elongation
TECR	9606.ENSP00000215567	KEGG	hsa00062	Fatty acid elongation
ACAA1	9606.ENSP00000333664	KEGG	hsa01212	Fatty acid metabolism
ACAA2	9606.ENSP00000285093	KEGG	hsa01212	Fatty acid metabolism
ACACA	9606.ENSP00000483300	KEGG	hsa01212	Fatty acid metabolism
ACADL	9606.ENSP00000233710	KEGG	hsa01212	Fatty acid metabolism
ACADS	9606.ENSP00000242592	KEGG	hsa01212	Fatty acid metabolism
ACADSB	9606.ENSP00000357873	KEGG	hsa01212	Fatty acid metabolism
ACADVL	9606.ENSP00000438689	KEGG	hsa01212	Fatty acid metabolism
ACAT1	9606.ENSP00000265838	KEGG	hsa01212	Fatty acid metabolism
ACAT2	9606.ENSP00000356015	KEGG	hsa01212	Fatty acid metabolism
ACOX1	9606.ENSP00000293217	KEGG	hsa01212	Fatty acid metabolism
ACOX3	9606.ENSP00000348775	KEGG	hsa01212	Fatty acid metabolism
ACSBG1	9606.ENSP00000258873	KEGG	hsa01212	Fatty acid metabolism
ACSBG2	9606.ENSP00000465589	KEGG	hsa01212	Fatty acid metabolism
ACSF3	9606.ENSP00000479130	KEGG	hsa01212	Fatty acid metabolism
ACSL1	9606.ENSP00000422607	KEGG	hsa01212	Fatty acid metabolism
ACSL3	9606.ENSP00000350012	KEGG	hsa01212	Fatty acid metabolism
ACSL4	9606.ENSP00000339787	KEGG	hsa01212	Fatty acid metabolism
ACSL5	9606.ENSP00000348429	KEGG	hsa01212	Fatty acid metabolism
ACSL6	9606.ENSP00000498260	KEGG	hsa01212	Fatty acid metabolism
CBR4	9606.ENSP00000303525	KEGG	hsa01212	Fatty acid metabolism
ECHS1	9606.ENSP00000357535	KEGG	hsa01212	Fatty acid metabolism
EHHADH	9606.ENSP00000231887	KEGG	hsa01212	Fatty acid metabolism
ELOVL1	9606.ENSP00000477602	KEGG	hsa01212	Fatty acid metabolism
ELOVL2	9606.ENSP00000346693	KEGG	hsa01212	Fatty acid metabolism
ELOVL3	9606.ENSP00000359022	KEGG	hsa01212	Fatty acid metabolism
ELOVL4	9606.ENSP00000358831	KEGG	hsa01212	Fatty acid metabolism
ELOVL6	9606.ENSP00000378105	KEGG	hsa01212	Fatty acid metabolism
ELOVL7	9606.ENSP00000424123	KEGG	hsa01212	Fatty acid metabolism
FADS1	9606.ENSP00000322229	KEGG	hsa01212	Fatty acid metabolism
FADS2	9606.ENSP00000278840	KEGG	hsa01212	Fatty acid metabolism
FASN	9606.ENSP00000304592	KEGG	hsa01212	Fatty acid metabolism
HACD1	9606.ENSP00000355308	KEGG	hsa01212	Fatty acid metabolism
HACD2	9606.ENSP00000373153	KEGG	hsa01212	Fatty acid metabolism
HACD3	9606.ENSP00000261875	KEGG	hsa01212	Fatty acid metabolism
HACD4	9606.ENSP00000419503	KEGG	hsa01212	Fatty acid metabolism
HADHA	9606.ENSP00000370023	KEGG	hsa01212	Fatty acid metabolism
HADHB	9606.ENSP00000325136	KEGG	hsa01212	Fatty acid metabolism
HSD17B12	9606.ENSP00000278353	KEGG	hsa01212	Fatty acid metabolism
HSD17B4	9606.ENSP00000411960	KEGG	hsa01212	Fatty acid metabolism
HSD17B8	9606.ENSP00000363794	KEGG	hsa01212	Fatty acid metabolism
HTD2	9606.ENSP00000481593	KEGG	hsa01212	Fatty acid metabolism
MCAT	9606.ENSP00000290429	KEGG	hsa01212	Fatty acid metabolism
MECR	9606.ENSP00000263702	KEGG	hsa01212	Fatty acid metabolism
OXSM	9606.ENSP00000280701	KEGG	hsa01212	Fatty acid metabolism
PPT1	9606.ENSP00000493153	KEGG	hsa01212	Fatty acid metabolism
PPT2	9606.ENSP00000354608	KEGG	hsa01212	Fatty acid metabolism
SCD	9606.ENSP00000359380	KEGG	hsa01212	Fatty acid metabolism
SCD5	9606.ENSP00000316329	KEGG	hsa01212	Fatty acid metabolism
SCP2	9606.ENSP00000360569	KEGG	hsa01212	Fatty acid metabolism
TECR	9606.ENSP00000215567	KEGG	hsa01212	Fatty acid metabolism
AKR1B1	9606.ENSP00000285930	KEGG	hsa00790	Folate biosynthesis
AKR1B10	9606.ENSP00000352584	KEGG	hsa00790	Folate biosynthesis
AKR1C3	9606.ENSP00000369927	KEGG	hsa00790	Folate biosynthesis
ALPG	9606.ENSP00000295453	KEGG	hsa00790	Folate biosynthesis
ALPI	9606.ENSP00000295463	KEGG	hsa00790	Folate biosynthesis
ALPL	9606.ENSP00000363973	KEGG	hsa00790	Folate biosynthesis
ALPP	9606.ENSP00000375881	KEGG	hsa00790	Folate biosynthesis
CBR1	9606.ENSP00000290349	KEGG	hsa00790	Folate biosynthesis
DHFR	9606.ENSP00000396308	KEGG	hsa00790	Folate biosynthesis
DHFR2	9606.ENSP00000319170	KEGG	hsa00790	Folate biosynthesis
FPGS	9606.ENSP00000362344	KEGG	hsa00790	Folate biosynthesis
GCH1	9606.ENSP00000477796	KEGG	hsa00790	Folate biosynthesis
MOCS1	9606.ENSP00000344794	KEGG	hsa00790	Folate biosynthesis
MOCS2	9606.ENSP00000380157	KEGG	hsa00790	Folate biosynthesis
PAH	9606.ENSP00000448059	KEGG	hsa00790	Folate biosynthesis
PCBD1	9606.ENSP00000299299	KEGG	hsa00790	Folate biosynthesis
PCBD2	9606.ENSP00000421544	KEGG	hsa00790	Folate biosynthesis
PTS	9606.ENSP00000280362	KEGG	hsa00790	Folate biosynthesis
QDPR	9606.ENSP00000281243	KEGG	hsa00790	Folate biosynthesis
SPR	9606.ENSP00000234454	KEGG	hsa00790	Folate biosynthesis
TH	9606.ENSP00000370571	KEGG	hsa00790	Folate biosynthesis
TPH1	9606.ENSP00000250018	KEGG	hsa00790	Folate biosynthesis
TPH2	9606.ENSP00000329093	KEGG	hsa00790	Folate biosynthesis
AKR1B1	9606.ENSP00000285930	KEGG	hsa00051	Fructose and mannose metabolism
AKR1B10	9606.ENSP00000352584	KEGG	hsa00051	Fructose and mannose metabolism
ALDOA	9606.ENSP00000496166	KEGG	hsa00051	Fructose and mannose metabolism
ALDOB	9606.ENSP00000497767	KEGG	hsa00051	Fructose and mannose metabolism
ALDOC	9606.ENSP00000378731	KEGG	hsa00051	Fructose and mannose metabolism
ENOSF1	9606.ENSP00000497230	KEGG	hsa00051	Fructose and mannose metabolism
FBP1	9606.ENSP00000408025	KEGG	hsa00051	Fructose and mannose metabolism
FBP2	9606.ENSP00000364486	KEGG	hsa00051	Fructose and mannose metabolism
FCSK	9606.ENSP00000288078	KEGG	hsa00051	Fructose and mannose metabolism
FPGT	9606.ENSP00000359935	KEGG	hsa00051	Fructose and mannose metabolism
GMDS	9606.ENSP00000370194	KEGG	hsa00051	Fructose and mannose metabolism
GMPPA	9606.ENSP00000350949	KEGG	hsa00051	Fructose and mannose metabolism
HK1	9606.ENSP00000494664	KEGG	hsa00051	Fructose and mannose metabolism
HK2	9606.ENSP00000290573	KEGG	hsa00051	Fructose and mannose metabolism
HK3	9606.ENSP00000292432	KEGG	hsa00051	Fructose and mannose metabolism
HKDC1	9606.ENSP00000346643	KEGG	hsa00051	Fructose and mannose metabolism
KHK	9606.ENSP00000260599	KEGG	hsa00051	Fructose and mannose metabolism
MPI	9606.ENSP00000318318	KEGG	hsa00051	Fructose and mannose metabolism
PFKFB1	9606.ENSP00000364145	KEGG	hsa00051	Fructose and mannose metabolism
PFKFB2	9606.ENSP00000356047	KEGG	hsa00051	Fructose and mannose metabolism
PFKFB3	9606.ENSP00000492001	KEGG	hsa00051	Fructose and mannose metabolism
PFKL	9606.ENSP00000269848	KEGG	hsa00051	Fructose and mannose metabolism
PFKM	9606.ENSP00000496597	KEGG	hsa00051	Fructose and mannose metabolism
PFKP	9606.ENSP00000370517	KEGG	hsa00051	Fructose and mannose metabolism
PMM1	9606.ENSP00000216259	KEGG	hsa00051	Fructose and mannose metabolism
PMM2	9606.ENSP00000268261	KEGG	hsa00051	Fructose and mannose metabolism
SORD	9606.ENSP00000267814	KEGG	hsa00051	Fructose and mannose metabolism
TIGAR	9606.ENSP00000179259	KEGG	hsa00051	Fructose and mannose metabolism
TKFC	9606.ENSP00000378360	KEGG	hsa00051	Fructose and mannose metabolism
TPI1	9606.ENSP00000229270	KEGG	hsa00051	Fructose and mannose metabolism
TSTA3	9606.ENSP00000398803	KEGG	hsa00051	Fructose and mannose metabolism
AKR1B1	9606.ENSP00000285930	KEGG	hsa00052	Galactose metabolism
AKR1B10	9606.ENSP00000352584	KEGG	hsa00052	Galactose metabolism
B4GALT1	9606.ENSP00000369055	KEGG	hsa00052	Galactose metabolism
B4GALT2	9606.ENSP00000310696	KEGG	hsa00052	Galactose metabolism
G6PC	9606.ENSP00000253801	KEGG	hsa00052	Galactose metabolism
G6PC2	9606.ENSP00000364512	KEGG	hsa00052	Galactose metabolism
G6PC3	9606.ENSP00000269097	KEGG	hsa00052	Galactose metabolism
GAA	9606.ENSP00000305692	KEGG	hsa00052	Galactose metabolism
GALE	9606.ENSP00000483375	KEGG	hsa00052	Galactose metabolism
GALK1	9606.ENSP00000225614	KEGG	hsa00052	Galactose metabolism
GALM	9606.ENSP00000272252	KEGG	hsa00052	Galactose metabolism
GALT	9606.ENSP00000368119	KEGG	hsa00052	Galactose metabolism
GANC	9606.ENSP00000326227	KEGG	hsa00052	Galactose metabolism
GCK	9606.ENSP00000223366	KEGG	hsa00052	Galactose metabolism
GLA	9606.ENSP00000218516	KEGG	hsa00052	Galactose metabolism
GLB1	9606.ENSP00000306920	KEGG	hsa00052	Galactose metabolism
HK1	9606.ENSP00000494664	KEGG	hsa00052	Galactose metabolism
HK2	9606.ENSP00000290573	KEGG	hsa00052	Galactose metabolism
HK3	9606.ENSP00000292432	KEGG	hsa00052	Galactose metabolism
HKDC1	9606.ENSP00000346643	KEGG	hsa00052	Galactose metabolism
LALBA	9606.ENSP00000301046	KEGG	hsa00052	Galactose metabolism
LCT	9606.ENSP00000264162	KEGG	hsa00052	Galactose metabolism
MGAM	9606.ENSP00000447378	KEGG	hsa00052	Galactose metabolism
MGAM2	9606.ENSP00000420449	KEGG	hsa00052	Galactose metabolism
PFKL	9606.ENSP00000269848	KEGG	hsa00052	Galactose metabolism
PFKM	9606.ENSP00000496597	KEGG	hsa00052	Galactose metabolism
PFKP	9606.ENSP00000370517	KEGG	hsa00052	Galactose metabolism
PGM2	9606.ENSP00000371393	KEGG	hsa00052	Galactose metabolism
SI	9606.ENSP00000264382	KEGG	hsa00052	Galactose metabolism
UGP2	9606.ENSP00000338703	KEGG	hsa00052	Galactose metabolism
ANPEP	9606.ENSP00000300060	KEGG	hsa00480	Glutathione metabolism
CHAC1	9606.ENSP00000484644	KEGG	hsa00480	Glutathione metabolism
CHAC2	9606.ENSP00000295304	KEGG	hsa00480	Glutathione metabolism
G6PD	9606.ENSP00000377192	KEGG	hsa00480	Glutathione metabolism
GCLC	9606.ENSP00000497574	KEGG	hsa00480	Glutathione metabolism
GCLM	9606.ENSP00000359258	KEGG	hsa00480	Glutathione metabolism
GGCT	9606.ENSP00000275428	KEGG	hsa00480	Glutathione metabolism
GGT1	9606.ENSP00000248923	KEGG	hsa00480	Glutathione metabolism
GGT5	9606.ENSP00000381340	KEGG	hsa00480	Glutathione metabolism
GGT6	9606.ENSP00000370962	KEGG	hsa00480	Glutathione metabolism
GGT7	9606.ENSP00000338964	KEGG	hsa00480	Glutathione metabolism
GPX2	9606.ENSP00000374265	KEGG	hsa00480	Glutathione metabolism
GPX3	9606.ENSP00000373477	KEGG	hsa00480	Glutathione metabolism
GPX4	9606.ENSP00000346103	KEGG	hsa00480	Glutathione metabolism
GPX5	9606.ENSP00000392398	KEGG	hsa00480	Glutathione metabolism
GPX6	9606.ENSP00000354581	KEGG	hsa00480	Glutathione metabolism
GPX7	9606.ENSP00000354677	KEGG	hsa00480	Glutathione metabolism
GPX8	9606.ENSP00000423822	KEGG	hsa00480	Glutathione metabolism
GSR	9606.ENSP00000221130	KEGG	hsa00480	Glutathione metabolism
GSS	9606.ENSP00000495750	KEGG	hsa00480	Glutathione metabolism
GSTA1	9606.ENSP00000335620	KEGG	hsa00480	Glutathione metabolism
GSTA2	9606.ENSP00000420168	KEGG	hsa00480	Glutathione metabolism
GSTA3	9606.ENSP00000211122	KEGG	hsa00480	Glutathione metabolism
GSTA4	9606.ENSP00000360002	KEGG	hsa00480	Glutathione metabolism
GSTA5	9606.ENSP00000360028	KEGG	hsa00480	Glutathione metabolism
GSTM1	9606.ENSP00000311469	KEGG	hsa00480	Glutathione metabolism
GSTM2	9606.ENSP00000241337	KEGG	hsa00480	Glutathione metabolism
GSTM3	9606.ENSP00000354357	KEGG	hsa00480	Glutathione metabolism
GSTM4	9606.ENSP00000358851	KEGG	hsa00480	Glutathione metabolism
GSTM5	9606.ENSP00000256593	KEGG	hsa00480	Glutathione metabolism
GSTO1	9606.ENSP00000358727	KEGG	hsa00480	Glutathione metabolism
GSTO2	9606.ENSP00000345023	KEGG	hsa00480	Glutathione metabolism
GSTP1	9606.ENSP00000381607	KEGG	hsa00480	Glutathione metabolism
GSTT2B	9606.ENSP00000290765	KEGG	hsa00480	Glutathione metabolism
HPGDS	9606.ENSP00000295256	KEGG	hsa00480	Glutathione metabolism
IDH1	9606.ENSP00000390265	KEGG	hsa00480	Glutathione metabolism
IDH2	9606.ENSP00000331897	KEGG	hsa00480	Glutathione metabolism
LAP3	9606.ENSP00000226299	KEGG	hsa00480	Glutathione metabolism
MGST1	9606.ENSP00000379512	KEGG	hsa00480	Glutathione metabolism
MGST2	9606.ENSP00000482639	KEGG	hsa00480	Glutathione metabolism
MGST3	9606.ENSP00000356864	KEGG	hsa00480	Glutathione metabolism
NAT8	9606.ENSP00000272425	KEGG	hsa00480	Glutathione metabolism
ODC1	9606.ENSP00000234111	KEGG	hsa00480	Glutathione metabolism
OPLAH	9606.ENSP00000480476	KEGG	hsa00480	Glutathione metabolism
PGD	9606.ENSP00000270776	KEGG	hsa00480	Glutathione metabolism
PRDX6	9606.ENSP00000342026	KEGG	hsa00480	Glutathione metabolism
RRM1	9606.ENSP00000300738	KEGG	hsa00480	Glutathione metabolism
RRM2	9606.ENSP00000353770	KEGG	hsa00480	Glutathione metabolism
RRM2B	9606.ENSP00000251810	KEGG	hsa00480	Glutathione metabolism
SMS	9606.ENSP00000385746	KEGG	hsa00480	Glutathione metabolism
SRM	9606.ENSP00000366156	KEGG	hsa00480	Glutathione metabolism
TXNDC12	9606.ENSP00000360688	KEGG	hsa00480	Glutathione metabolism
AGK	9606.ENSP00000497280	KEGG	hsa00561	Glycerolipid metabolism
AGPAT1	9606.ENSP00000378877	KEGG	hsa00561	Glycerolipid metabolism
AGPAT2	9606.ENSP00000360761	KEGG	hsa00561	Glycerolipid metabolism
AGPAT3	9606.ENSP00000291572	KEGG	hsa00561	Glycerolipid metabolism
AGPAT4	9606.ENSP00000314036	KEGG	hsa00561	Glycerolipid metabolism
AGPAT5	9606.ENSP00000285518	KEGG	hsa00561	Glycerolipid metabolism
AKR1A1	9606.ENSP00000361140	KEGG	hsa00561	Glycerolipid metabolism
AKR1B1	9606.ENSP00000285930	KEGG	hsa00561	Glycerolipid metabolism
AKR1B10	9606.ENSP00000352584	KEGG	hsa00561	Glycerolipid metabolism
ALDH1B1	9606.ENSP00000366927	KEGG	hsa00561	Glycerolipid metabolism
ALDH2	9606.ENSP00000261733	KEGG	hsa00561	Glycerolipid metabolism
ALDH3A2	9606.ENSP00000345774	KEGG	hsa00561	Glycerolipid metabolism
ALDH7A1	9606.ENSP00000387123	KEGG	hsa00561	Glycerolipid metabolism
ALDH9A1	9606.ENSP00000346827	KEGG	hsa00561	Glycerolipid metabolism
CEL	9606.ENSP00000501111	KEGG	hsa00561	Glycerolipid metabolism
DGAT1	9606.ENSP00000482264	KEGG	hsa00561	Glycerolipid metabolism
DGAT2	9606.ENSP00000228027	KEGG	hsa00561	Glycerolipid metabolism
DGKA	9606.ENSP00000377703	KEGG	hsa00561	Glycerolipid metabolism
DGKB	9606.ENSP00000385780	KEGG	hsa00561	Glycerolipid metabolism
DGKD	9606.ENSP00000264057	KEGG	hsa00561	Glycerolipid metabolism
DGKE	9606.ENSP00000284061	KEGG	hsa00561	Glycerolipid metabolism
DGKG	9606.ENSP00000265022	KEGG	hsa00561	Glycerolipid metabolism
DGKH	9606.ENSP00000337572	KEGG	hsa00561	Glycerolipid metabolism
DGKI	9606.ENSP00000288490	KEGG	hsa00561	Glycerolipid metabolism
DGKK	9606.ENSP00000477515	KEGG	hsa00561	Glycerolipid metabolism
DGKQ	9606.ENSP00000273814	KEGG	hsa00561	Glycerolipid metabolism
DGKZ	9606.ENSP00000412178	KEGG	hsa00561	Glycerolipid metabolism
GK	9606.ENSP00000401720	KEGG	hsa00561	Glycerolipid metabolism
GK2	9606.ENSP00000351706	KEGG	hsa00561	Glycerolipid metabolism
GLA	9606.ENSP00000218516	KEGG	hsa00561	Glycerolipid metabolism
GLYCTK	9606.ENSP00000389175	KEGG	hsa00561	Glycerolipid metabolism
GPAM	9606.ENSP00000265276	KEGG	hsa00561	Glycerolipid metabolism
GPAT2	9606.ENSP00000389395	KEGG	hsa00561	Glycerolipid metabolism
GPAT3	9606.ENSP00000264409	KEGG	hsa00561	Glycerolipid metabolism
GPAT4	9606.ENSP00000380184	KEGG	hsa00561	Glycerolipid metabolism
LCLAT1	9606.ENSP00000310551	KEGG	hsa00561	Glycerolipid metabolism
LIPC	9606.ENSP00000299022	KEGG	hsa00561	Glycerolipid metabolism
LIPF	9606.ENSP00000377900	KEGG	hsa00561	Glycerolipid metabolism
LIPG	9606.ENSP00000261292	KEGG	hsa00561	Glycerolipid metabolism
LPIN1	9606.ENSP00000397908	KEGG	hsa00561	Glycerolipid metabolism
LPIN2	9606.ENSP00000261596	KEGG	hsa00561	Glycerolipid metabolism
LPIN3	9606.ENSP00000487971	KEGG	hsa00561	Glycerolipid metabolism
MBOAT1	9606.ENSP00000324944	KEGG	hsa00561	Glycerolipid metabolism
MBOAT2	9606.ENSP00000302177	KEGG	hsa00561	Glycerolipid metabolism
MGLL	9606.ENSP00000265052	KEGG	hsa00561	Glycerolipid metabolism
MOGAT3	9606.ENSP00000223114	KEGG	hsa00561	Glycerolipid metabolism
PLPP2	9606.ENSP00000329697	KEGG	hsa00561	Glycerolipid metabolism
PLPP3	9606.ENSP00000360296	KEGG	hsa00561	Glycerolipid metabolism
PNLIP	9606.ENSP00000358223	KEGG	hsa00561	Glycerolipid metabolism
PNLIPRP1	9606.ENSP00000433933	KEGG	hsa00561	Glycerolipid metabolism
PNLIPRP3	9606.ENSP00000358232	KEGG	hsa00561	Glycerolipid metabolism
PNPLA2	9606.ENSP00000337701	KEGG	hsa00561	Glycerolipid metabolism
PNPLA3	9606.ENSP00000216180	KEGG	hsa00561	Glycerolipid metabolism
TKFC	9606.ENSP00000378360	KEGG	hsa00561	Glycerolipid metabolism
ADPRM	9606.ENSP00000369099	KEGG	hsa00564	Glycerophospholipid metabolism
AGPAT1	9606.ENSP00000378877	KEGG	hsa00564	Glycerophospholipid metabolism
AGPAT2	9606.ENSP00000360761	KEGG	hsa00564	Glycerophospholipid metabolism
AGPAT3	9606.ENSP00000291572	KEGG	hsa00564	Glycerophospholipid metabolism
AGPAT4	9606.ENSP00000314036	KEGG	hsa00564	Glycerophospholipid metabolism
AGPAT5	9606.ENSP00000285518	KEGG	hsa00564	Glycerophospholipid metabolism
CDIPT	9606.ENSP00000219789	KEGG	hsa00564	Glycerophospholipid metabolism
CDS1	9606.ENSP00000295887	KEGG	hsa00564	Glycerophospholipid metabolism
CDS2	9606.ENSP00000419879	KEGG	hsa00564	Glycerophospholipid metabolism
CEPT1	9606.ENSP00000441980	KEGG	hsa00564	Glycerophospholipid metabolism
CHKA	9606.ENSP00000265689	KEGG	hsa00564	Glycerophospholipid metabolism
CHKB	9606.ENSP00000384400	KEGG	hsa00564	Glycerophospholipid metabolism
CHPT1	9606.ENSP00000229266	KEGG	hsa00564	Glycerophospholipid metabolism
CRLS1	9606.ENSP00000368140	KEGG	hsa00564	Glycerophospholipid metabolism
DGKA	9606.ENSP00000377703	KEGG	hsa00564	Glycerophospholipid metabolism
DGKB	9606.ENSP00000385780	KEGG	hsa00564	Glycerophospholipid metabolism
DGKD	9606.ENSP00000264057	KEGG	hsa00564	Glycerophospholipid metabolism
DGKE	9606.ENSP00000284061	KEGG	hsa00564	Glycerophospholipid metabolism
DGKG	9606.ENSP00000265022	KEGG	hsa00564	Glycerophospholipid metabolism
DGKH	9606.ENSP00000337572	KEGG	hsa00564	Glycerophospholipid metabolism
DGKI	9606.ENSP00000288490	KEGG	hsa00564	Glycerophospholipid metabolism
DGKK	9606.ENSP00000477515	KEGG	hsa00564	Glycerophospholipid metabolism
DGKQ	9606.ENSP00000273814	KEGG	hsa00564	Glycerophospholipid metabolism
DGKZ	9606.ENSP00000412178	KEGG	hsa00564	Glycerophospholipid metabolism
ETNK1	9606.ENSP00000500633	KEGG	hsa00564	Glycerophospholipid metabolism
ETNK2	9606.ENSP00000356169	KEGG	hsa00564	Glycerophospholipid metabolism
ETNPPL	9606.ENSP00000296486	KEGG	hsa00564	Glycerophospholipid metabolism
GPAM	9606.ENSP00000265276	KEGG	hsa00564	Glycerophospholipid metabolism
GPAT2	9606.ENSP00000389395	KEGG	hsa00564	Glycerophospholipid metabolism
GPAT3	9606.ENSP00000264409	KEGG	hsa00564	Glycerophospholipid metabolism
GPAT4	9606.ENSP00000380184	KEGG	hsa00564	Glycerophospholipid metabolism
JMJD7-PLA2G4B	9606.ENSP00000371886	KEGG	hsa00564	Glycerophospholipid metabolism
LCLAT1	9606.ENSP00000310551	KEGG	hsa00564	Glycerophospholipid metabolism
LPCAT1	9606.ENSP00000283415	KEGG	hsa00564	Glycerophospholipid metabolism
LPCAT2	9606.ENSP00000262134	KEGG	hsa00564	Glycerophospholipid metabolism
LPCAT4	9606.ENSP00000317300	KEGG	hsa00564	Glycerophospholipid metabolism
LPIN1	9606.ENSP00000397908	KEGG	hsa00564	Glycerophospholipid metabolism
LPIN2	9606.ENSP00000261596	KEGG	hsa00564	Glycerophospholipid metabolism
LPIN3	9606.ENSP00000487971	KEGG	hsa00564	Glycerophospholipid metabolism
MBOAT1	9606.ENSP00000324944	KEGG	hsa00564	Glycerophospholipid metabolism
MBOAT2	9606.ENSP00000302177	KEGG	hsa00564	Glycerophospholipid metabolism
PCYT1A	9606.ENSP00000292823	KEGG	hsa00564	Glycerophospholipid metabolism
PCYT1B	9606.ENSP00000368439	KEGG	hsa00564	Glycerophospholipid metabolism
PCYT2	9606.ENSP00000442050	KEGG	hsa00564	Glycerophospholipid metabolism
PEMT	9606.ENSP00000255389	KEGG	hsa00564	Glycerophospholipid metabolism
PGS1	9606.ENSP00000262764	KEGG	hsa00564	Glycerophospholipid metabolism
PHOSPHO1	9606.ENSP00000406909	KEGG	hsa00564	Glycerophospholipid metabolism
PISD	9606.ENSP00000391739	KEGG	hsa00564	Glycerophospholipid metabolism
PLA2G10	9606.ENSP00000393847	KEGG	hsa00564	Glycerophospholipid metabolism
PLA2G12A	9606.ENSP00000243501	KEGG	hsa00564	Glycerophospholipid metabolism
PLA2G12B	9606.ENSP00000362123	KEGG	hsa00564	Glycerophospholipid metabolism
PLA2G1B	9606.ENSP00000312286	KEGG	hsa00564	Glycerophospholipid metabolism
PLA2G2A	9606.ENSP00000383364	KEGG	hsa00564	Glycerophospholipid metabolism
PLA2G2C	9606.ENSP00000247992	KEGG	hsa00564	Glycerophospholipid metabolism
PLA2G2D	9606.ENSP00000364246	KEGG	hsa00564	Glycerophospholipid metabolism
PLA2G2E	9606.ENSP00000364257	KEGG	hsa00564	Glycerophospholipid metabolism
PLA2G2F	9606.ENSP00000364243	KEGG	hsa00564	Glycerophospholipid metabolism
PLA2G3	9606.ENSP00000215885	KEGG	hsa00564	Glycerophospholipid metabolism
PLA2G4A	9606.ENSP00000356436	KEGG	hsa00564	Glycerophospholipid metabolism
PLA2G4B	9606.ENSP00000396045	KEGG	hsa00564	Glycerophospholipid metabolism
PLA2G4C	9606.ENSP00000472546	KEGG	hsa00564	Glycerophospholipid metabolism
PLA2G4D	9606.ENSP00000290472	KEGG	hsa00564	Glycerophospholipid metabolism
PLA2G4E	9606.ENSP00000382434	KEGG	hsa00564	Glycerophospholipid metabolism
PLA2G4F	9606.ENSP00000380442	KEGG	hsa00564	Glycerophospholipid metabolism
PLA2G5	9606.ENSP00000364249	KEGG	hsa00564	Glycerophospholipid metabolism
PLA2G6	9606.ENSP00000333142	KEGG	hsa00564	Glycerophospholipid metabolism
PLAAT3	9606.ENSP00000320337	KEGG	hsa00564	Glycerophospholipid metabolism
PLB1	9606.ENSP00000330442	KEGG	hsa00564	Glycerophospholipid metabolism
PLD1	9606.ENSP00000342793	KEGG	hsa00564	Glycerophospholipid metabolism
PLD2	9606.ENSP00000263088	KEGG	hsa00564	Glycerophospholipid metabolism
PLD3	9606.ENSP00000387050	KEGG	hsa00564	Glycerophospholipid metabolism
PLD4	9606.ENSP00000438677	KEGG	hsa00564	Glycerophospholipid metabolism
PLPP2	9606.ENSP00000329697	KEGG	hsa00564	Glycerophospholipid metabolism
PLPP3	9606.ENSP00000360296	KEGG	hsa00564	Glycerophospholipid metabolism
PTDSS1	9606.ENSP00000430548	KEGG	hsa00564	Glycerophospholipid metabolism
PTDSS2	9606.ENSP00000308258	KEGG	hsa00564	Glycerophospholipid metabolism
SELENOI	9606.ENSP00000260585	KEGG	hsa00564	Glycerophospholipid metabolism
AGXT	9606.ENSP00000302620	KEGG	hsa00260	Glycine, serine and threonine metabolism
AGXT2	9606.ENSP00000231420	KEGG	hsa00260	Glycine, serine and threonine metabolism
ALAS1	9606.ENSP00000378416	KEGG	hsa00260	Glycine, serine and threonine metabolism
ALAS2	9606.ENSP00000497236	KEGG	hsa00260	Glycine, serine and threonine metabolism
ALDH7A1	9606.ENSP00000387123	KEGG	hsa00260	Glycine, serine and threonine metabolism
AMT	9606.ENSP00000273588	KEGG	hsa00260	Glycine, serine and threonine metabolism
AOC2	9606.ENSP00000253799	KEGG	hsa00260	Glycine, serine and threonine metabolism
AOC3	9606.ENSP00000312326	KEGG	hsa00260	Glycine, serine and threonine metabolism
BHMT	9606.ENSP00000274353	KEGG	hsa00260	Glycine, serine and threonine metabolism
BPGM	9606.ENSP00000376840	KEGG	hsa00260	Glycine, serine and threonine metabolism
CBS	9606.ENSP00000381231	KEGG	hsa00260	Glycine, serine and threonine metabolism
CHDH	9606.ENSP00000319851	KEGG	hsa00260	Glycine, serine and threonine metabolism
CTH	9606.ENSP00000359976	KEGG	hsa00260	Glycine, serine and threonine metabolism
DAO	9606.ENSP00000228476	KEGG	hsa00260	Glycine, serine and threonine metabolism
DLD	9606.ENSP00000205402	KEGG	hsa00260	Glycine, serine and threonine metabolism
DMGDH	9606.ENSP00000255189	KEGG	hsa00260	Glycine, serine and threonine metabolism
GAMT	9606.ENSP00000403536	KEGG	hsa00260	Glycine, serine and threonine metabolism
GATM	9606.ENSP00000379895	KEGG	hsa00260	Glycine, serine and threonine metabolism
GCSH	9606.ENSP00000319531	KEGG	hsa00260	Glycine, serine and threonine metabolism
GLDC	9606.ENSP00000370737	KEGG	hsa00260	Glycine, serine and threonine metabolism
GLYCTK	9606.ENSP00000389175	KEGG	hsa00260	Glycine, serine and threonine metabolism
GNMT	9606.ENSP00000361894	KEGG	hsa00260	Glycine, serine and threonine metabolism
GRHPR	9606.ENSP00000313432	KEGG	hsa00260	Glycine, serine and threonine metabolism
MAOA	9606.ENSP00000340684	KEGG	hsa00260	Glycine, serine and threonine metabolism
MAOB	9606.ENSP00000367309	KEGG	hsa00260	Glycine, serine and threonine metabolism
PGAM1	9606.ENSP00000359991	KEGG	hsa00260	Glycine, serine and threonine metabolism
PGAM2	9606.ENSP00000297283	KEGG	hsa00260	Glycine, serine and threonine metabolism
PGAM4	9606.ENSP00000412189	KEGG	hsa00260	Glycine, serine and threonine metabolism
PHGDH	9606.ENSP00000493382	KEGG	hsa00260	Glycine, serine and threonine metabolism
PIPOX	9606.ENSP00000317721	KEGG	hsa00260	Glycine, serine and threonine metabolism
PSAT1	9606.ENSP00000365773	KEGG	hsa00260	Glycine, serine and threonine metabolism
PSPH	9606.ENSP00000378854	KEGG	hsa00260	Glycine, serine and threonine metabolism
SARDH	9606.ENSP00000360938	KEGG	hsa00260	Glycine, serine and threonine metabolism
SDS	9606.ENSP00000257549	KEGG	hsa00260	Glycine, serine and threonine metabolism
SDSL	9606.ENSP00000341117	KEGG	hsa00260	Glycine, serine and threonine metabolism
SHMT1	9606.ENSP00000318868	KEGG	hsa00260	Glycine, serine and threonine metabolism
SHMT2	9606.ENSP00000333667	KEGG	hsa00260	Glycine, serine and threonine metabolism
SRR	9606.ENSP00000339435	KEGG	hsa00260	Glycine, serine and threonine metabolism
ACSS1	9606.ENSP00000316924	KEGG	hsa00010	Glycolysis / Gluconeogenesis
ACSS2	9606.ENSP00000253382	KEGG	hsa00010	Glycolysis / Gluconeogenesis
ADH1A	9606.ENSP00000209668	KEGG	hsa00010	Glycolysis / Gluconeogenesis
ADH1B	9606.ENSP00000306606	KEGG	hsa00010	Glycolysis / Gluconeogenesis
ADH1C	9606.ENSP00000426083	KEGG	hsa00010	Glycolysis / Gluconeogenesis
ADH4	9606.ENSP00000424630	KEGG	hsa00010	Glycolysis / Gluconeogenesis
ADH5	9606.ENSP00000296412	KEGG	hsa00010	Glycolysis / Gluconeogenesis
ADH6	9606.ENSP00000378359	KEGG	hsa00010	Glycolysis / Gluconeogenesis
ADH7	9606.ENSP00000420269	KEGG	hsa00010	Glycolysis / Gluconeogenesis
ADPGK	9606.ENSP00000312250	KEGG	hsa00010	Glycolysis / Gluconeogenesis
AKR1A1	9606.ENSP00000361140	KEGG	hsa00010	Glycolysis / Gluconeogenesis
ALDH1B1	9606.ENSP00000366927	KEGG	hsa00010	Glycolysis / Gluconeogenesis
ALDH2	9606.ENSP00000261733	KEGG	hsa00010	Glycolysis / Gluconeogenesis
ALDH3A1	9606.ENSP00000411821	KEGG	hsa00010	Glycolysis / Gluconeogenesis
ALDH3A2	9606.ENSP00000345774	KEGG	hsa00010	Glycolysis / Gluconeogenesis
ALDH3B1	9606.ENSP00000473990	KEGG	hsa00010	Glycolysis / Gluconeogenesis
ALDH3B2	9606.ENSP00000501254	KEGG	hsa00010	Glycolysis / Gluconeogenesis
ALDH7A1	9606.ENSP00000387123	KEGG	hsa00010	Glycolysis / Gluconeogenesis
ALDH9A1	9606.ENSP00000346827	KEGG	hsa00010	Glycolysis / Gluconeogenesis
ALDOA	9606.ENSP00000496166	KEGG	hsa00010	Glycolysis / Gluconeogenesis
ALDOB	9606.ENSP00000497767	KEGG	hsa00010	Glycolysis / Gluconeogenesis
ALDOC	9606.ENSP00000378731	KEGG	hsa00010	Glycolysis / Gluconeogenesis
BPGM	9606.ENSP00000376840	KEGG	hsa00010	Glycolysis / Gluconeogenesis
DLAT	9606.ENSP00000280346	KEGG	hsa00010	Glycolysis / Gluconeogenesis
DLD	9606.ENSP00000205402	KEGG	hsa00010	Glycolysis / Gluconeogenesis
ENO1	9606.ENSP00000495530	KEGG	hsa00010	Glycolysis / Gluconeogenesis
ENO2	9606.ENSP00000437402	KEGG	hsa00010	Glycolysis / Gluconeogenesis
ENO3	9606.ENSP00000324105	KEGG	hsa00010	Glycolysis / Gluconeogenesis
ENO4	9606.ENSP00000345555	KEGG	hsa00010	Glycolysis / Gluconeogenesis
FBP1	9606.ENSP00000408025	KEGG	hsa00010	Glycolysis / Gluconeogenesis
FBP2	9606.ENSP00000364486	KEGG	hsa00010	Glycolysis / Gluconeogenesis
G6PC	9606.ENSP00000253801	KEGG	hsa00010	Glycolysis / Gluconeogenesis
G6PC2	9606.ENSP00000364512	KEGG	hsa00010	Glycolysis / Gluconeogenesis
G6PC3	9606.ENSP00000269097	KEGG	hsa00010	Glycolysis / Gluconeogenesis
GALM	9606.ENSP00000272252	KEGG	hsa00010	Glycolysis / Gluconeogenesis
GAPDH	9606.ENSP00000380070	KEGG	hsa00010	Glycolysis / Gluconeogenesis
GAPDHS	9606.ENSP00000222286	KEGG	hsa00010	Glycolysis / Gluconeogenesis
GCK	9606.ENSP00000223366	KEGG	hsa00010	Glycolysis / Gluconeogenesis
GPI	9606.ENSP00000405573	KEGG	hsa00010	Glycolysis / Gluconeogenesis
HK1	9606.ENSP00000494664	KEGG	hsa00010	Glycolysis / Gluconeogenesis
HK2	9606.ENSP00000290573	KEGG	hsa00010	Glycolysis / Gluconeogenesis
HK3	9606.ENSP00000292432	KEGG	hsa00010	Glycolysis / Gluconeogenesis
HKDC1	9606.ENSP00000346643	KEGG	hsa00010	Glycolysis / Gluconeogenesis
LDHA	9606.ENSP00000445175	KEGG	hsa00010	Glycolysis / Gluconeogenesis
LDHAL6A	9606.ENSP00000280706	KEGG	hsa00010	Glycolysis / Gluconeogenesis
LDHAL6B	9606.ENSP00000302393	KEGG	hsa00010	Glycolysis / Gluconeogenesis
LDHC	9606.ENSP00000437783	KEGG	hsa00010	Glycolysis / Gluconeogenesis
MINPP1	9606.ENSP00000361064	KEGG	hsa00010	Glycolysis / Gluconeogenesis
PCK1	9606.ENSP00000319814	KEGG	hsa00010	Glycolysis / Gluconeogenesis
PCK2	9606.ENSP00000216780	KEGG	hsa00010	Glycolysis / Gluconeogenesis
PDHA2	9606.ENSP00000295266	KEGG	hsa00010	Glycolysis / Gluconeogenesis
PDHB	9606.ENSP00000307241	KEGG	hsa00010	Glycolysis / Gluconeogenesis
PFKL	9606.ENSP00000269848	KEGG	hsa00010	Glycolysis / Gluconeogenesis
PFKM	9606.ENSP00000496597	KEGG	hsa00010	Glycolysis / Gluconeogenesis
PFKP	9606.ENSP00000370517	KEGG	hsa00010	Glycolysis / Gluconeogenesis
PGAM1	9606.ENSP00000359991	KEGG	hsa00010	Glycolysis / Gluconeogenesis
PGAM2	9606.ENSP00000297283	KEGG	hsa00010	Glycolysis / Gluconeogenesis
PGAM4	9606.ENSP00000412189	KEGG	hsa00010	Glycolysis / Gluconeogenesis
PGK1	9606.ENSP00000362413	KEGG	hsa00010	Glycolysis / Gluconeogenesis
PGK2	9606.ENSP00000305995	KEGG	hsa00010	Glycolysis / Gluconeogenesis
PGM2	9606.ENSP00000371393	KEGG	hsa00010	Glycolysis / Gluconeogenesis
PKLR	9606.ENSP00000339933	KEGG	hsa00010	Glycolysis / Gluconeogenesis
PKM	9606.ENSP00000320171	KEGG	hsa00010	Glycolysis / Gluconeogenesis
TPI1	9606.ENSP00000229270	KEGG	hsa00010	Glycolysis / Gluconeogenesis
B3GALT6	9606.ENSP00000368496	KEGG	hsa00532	Glycosaminoglycan biosynthesis - chondroitin sulfate / dermatan sulfate
B3GAT3	9606.ENSP00000265471	KEGG	hsa00532	Glycosaminoglycan biosynthesis - chondroitin sulfate / dermatan sulfate
B4GALT7	9606.ENSP00000029410	KEGG	hsa00532	Glycosaminoglycan biosynthesis - chondroitin sulfate / dermatan sulfate
CHPF	9606.ENSP00000243776	KEGG	hsa00532	Glycosaminoglycan biosynthesis - chondroitin sulfate / dermatan sulfate
CHPF2	9606.ENSP00000035307	KEGG	hsa00532	Glycosaminoglycan biosynthesis - chondroitin sulfate / dermatan sulfate
CHSY1	9606.ENSP00000254190	KEGG	hsa00532	Glycosaminoglycan biosynthesis - chondroitin sulfate / dermatan sulfate
CHSY3	9606.ENSP00000302629	KEGG	hsa00532	Glycosaminoglycan biosynthesis - chondroitin sulfate / dermatan sulfate
CSGALNACT1	9606.ENSP00000411816	KEGG	hsa00532	Glycosaminoglycan biosynthesis - chondroitin sulfate / dermatan sulfate
CSGALNACT2	9606.ENSP00000363590	KEGG	hsa00532	Glycosaminoglycan biosynthesis - chondroitin sulfate / dermatan sulfate
DSE	9606.ENSP00000494147	KEGG	hsa00532	Glycosaminoglycan biosynthesis - chondroitin sulfate / dermatan sulfate
XYLT1	9606.ENSP00000261381	KEGG	hsa00532	Glycosaminoglycan biosynthesis - chondroitin sulfate / dermatan sulfate
XYLT2	9606.ENSP00000017003	KEGG	hsa00532	Glycosaminoglycan biosynthesis - chondroitin sulfate / dermatan sulfate
B3GALT6	9606.ENSP00000368496	KEGG	hsa00534	Glycosaminoglycan biosynthesis - heparan sulfate / heparin
B3GAT3	9606.ENSP00000265471	KEGG	hsa00534	Glycosaminoglycan biosynthesis - heparan sulfate / heparin
B4GALT7	9606.ENSP00000029410	KEGG	hsa00534	Glycosaminoglycan biosynthesis - heparan sulfate / heparin
EXT1	9606.ENSP00000367446	KEGG	hsa00534	Glycosaminoglycan biosynthesis - heparan sulfate / heparin
EXT2	9606.ENSP00000379032	KEGG	hsa00534	Glycosaminoglycan biosynthesis - heparan sulfate / heparin
EXTL1	9606.ENSP00000363398	KEGG	hsa00534	Glycosaminoglycan biosynthesis - heparan sulfate / heparin
EXTL2	9606.ENSP00000359131	KEGG	hsa00534	Glycosaminoglycan biosynthesis - heparan sulfate / heparin
EXTL3	9606.ENSP00000220562	KEGG	hsa00534	Glycosaminoglycan biosynthesis - heparan sulfate / heparin
GLCE	9606.ENSP00000261858	KEGG	hsa00534	Glycosaminoglycan biosynthesis - heparan sulfate / heparin
NDST1	9606.ENSP00000261797	KEGG	hsa00534	Glycosaminoglycan biosynthesis - heparan sulfate / heparin
NDST2	9606.ENSP00000310657	KEGG	hsa00534	Glycosaminoglycan biosynthesis - heparan sulfate / heparin
NDST3	9606.ENSP00000296499	KEGG	hsa00534	Glycosaminoglycan biosynthesis - heparan sulfate / heparin
NDST4	9606.ENSP00000264363	KEGG	hsa00534	Glycosaminoglycan biosynthesis - heparan sulfate / heparin
XYLT1	9606.ENSP00000261381	KEGG	hsa00534	Glycosaminoglycan biosynthesis - heparan sulfate / heparin
XYLT2	9606.ENSP00000017003	KEGG	hsa00534	Glycosaminoglycan biosynthesis - heparan sulfate / heparin
B3GNT2	9606.ENSP00000305595	KEGG	hsa00533	Glycosaminoglycan biosynthesis - keratan sulfate
B4GALT1	9606.ENSP00000369055	KEGG	hsa00533	Glycosaminoglycan biosynthesis - keratan sulfate
B4GALT2	9606.ENSP00000310696	KEGG	hsa00533	Glycosaminoglycan biosynthesis - keratan sulfate
B4GALT3	9606.ENSP00000480428	KEGG	hsa00533	Glycosaminoglycan biosynthesis - keratan sulfate
B4GALT4	9606.ENSP00000420161	KEGG	hsa00533	Glycosaminoglycan biosynthesis - keratan sulfate
FUT8	9606.ENSP00000353910	KEGG	hsa00533	Glycosaminoglycan biosynthesis - keratan sulfate
ST3GAL1	9606.ENSP00000428540	KEGG	hsa00533	Glycosaminoglycan biosynthesis - keratan sulfate
ST3GAL2	9606.ENSP00000377257	KEGG	hsa00533	Glycosaminoglycan biosynthesis - keratan sulfate
ARSB	9606.ENSP00000264914	KEGG	hsa00531	Glycosaminoglycan degradation
GALNS	9606.ENSP00000268695	KEGG	hsa00531	Glycosaminoglycan degradation
GLB1	9606.ENSP00000306920	KEGG	hsa00531	Glycosaminoglycan degradation
GNS	9606.ENSP00000258145	KEGG	hsa00531	Glycosaminoglycan degradation
GUSB	9606.ENSP00000302728	KEGG	hsa00531	Glycosaminoglycan degradation
HEXA	9606.ENSP00000455114	KEGG	hsa00531	Glycosaminoglycan degradation
HEXB	9606.ENSP00000261416	KEGG	hsa00531	Glycosaminoglycan degradation
HGSNAT	9606.ENSP00000368965	KEGG	hsa00531	Glycosaminoglycan degradation
HPSE	9606.ENSP00000384262	KEGG	hsa00531	Glycosaminoglycan degradation
HPSE2	9606.ENSP00000359583	KEGG	hsa00531	Glycosaminoglycan degradation
HYAL1	9606.ENSP00000266031	KEGG	hsa00531	Glycosaminoglycan degradation
HYAL2	9606.ENSP00000401853	KEGG	hsa00531	Glycosaminoglycan degradation
HYAL3	9606.ENSP00000337425	KEGG	hsa00531	Glycosaminoglycan degradation
HYAL4	9606.ENSP00000223026	KEGG	hsa00531	Glycosaminoglycan degradation
IDS	9606.ENSP00000339801	KEGG	hsa00531	Glycosaminoglycan degradation
IDUA	9606.ENSP00000247933	KEGG	hsa00531	Glycosaminoglycan degradation
NAGLU	9606.ENSP00000225927	KEGG	hsa00531	Glycosaminoglycan degradation
SGSH	9606.ENSP00000314606	KEGG	hsa00531	Glycosaminoglycan degradation
SPAM1	9606.ENSP00000345849	KEGG	hsa00531	Glycosaminoglycan degradation
DPM2	9606.ENSP00000322181	KEGG	hsa00563	Glycosylphosphatidylinositol (GPI)-anchor biosynthesis
GPAA1	9606.ENSP00000347206	KEGG	hsa00563	Glycosylphosphatidylinositol (GPI)-anchor biosynthesis
GPLD1	9606.ENSP00000230036	KEGG	hsa00563	Glycosylphosphatidylinositol (GPI)-anchor biosynthesis
PGAP1	9606.ENSP00000346809	KEGG	hsa00563	Glycosylphosphatidylinositol (GPI)-anchor biosynthesis
PIGA	9606.ENSP00000369820	KEGG	hsa00563	Glycosylphosphatidylinositol (GPI)-anchor biosynthesis
PIGB	9606.ENSP00000164305	KEGG	hsa00563	Glycosylphosphatidylinositol (GPI)-anchor biosynthesis
PIGC	9606.ENSP00000356702	KEGG	hsa00563	Glycosylphosphatidylinositol (GPI)-anchor biosynthesis
PIGF	9606.ENSP00000281382	KEGG	hsa00563	Glycosylphosphatidylinositol (GPI)-anchor biosynthesis
PIGH	9606.ENSP00000216452	KEGG	hsa00563	Glycosylphosphatidylinositol (GPI)-anchor biosynthesis
PIGK	9606.ENSP00000359848	KEGG	hsa00563	Glycosylphosphatidylinositol (GPI)-anchor biosynthesis
PIGL	9606.ENSP00000225609	KEGG	hsa00563	Glycosylphosphatidylinositol (GPI)-anchor biosynthesis
PIGM	9606.ENSP00000357069	KEGG	hsa00563	Glycosylphosphatidylinositol (GPI)-anchor biosynthesis
PIGN	9606.ENSP00000492233	KEGG	hsa00563	Glycosylphosphatidylinositol (GPI)-anchor biosynthesis
PIGO	9606.ENSP00000367880	KEGG	hsa00563	Glycosylphosphatidylinositol (GPI)-anchor biosynthesis
PIGP	9606.ENSP00000420037	KEGG	hsa00563	Glycosylphosphatidylinositol (GPI)-anchor biosynthesis
PIGQ	9606.ENSP00000026218	KEGG	hsa00563	Glycosylphosphatidylinositol (GPI)-anchor biosynthesis
PIGS	9606.ENSP00000309430	KEGG	hsa00563	Glycosylphosphatidylinositol (GPI)-anchor biosynthesis
PIGT	9606.ENSP00000279036	KEGG	hsa00563	Glycosylphosphatidylinositol (GPI)-anchor biosynthesis
PIGU	9606.ENSP00000217446	KEGG	hsa00563	Glycosylphosphatidylinositol (GPI)-anchor biosynthesis
PIGV	9606.ENSP00000363260	KEGG	hsa00563	Glycosylphosphatidylinositol (GPI)-anchor biosynthesis
PIGW	9606.ENSP00000482202	KEGG	hsa00563	Glycosylphosphatidylinositol (GPI)-anchor biosynthesis
PIGY	9606.ENSP00000432688	KEGG	hsa00563	Glycosylphosphatidylinositol (GPI)-anchor biosynthesis
ACAT1	9606.ENSP00000265838	KEGG	hsa00630	Glyoxylate and dicarboxylate metabolism
ACAT2	9606.ENSP00000356015	KEGG	hsa00630	Glyoxylate and dicarboxylate metabolism
ACO1	9606.ENSP00000309477	KEGG	hsa00630	Glyoxylate and dicarboxylate metabolism
ACO2	9606.ENSP00000216254	KEGG	hsa00630	Glyoxylate and dicarboxylate metabolism
ACSS1	9606.ENSP00000316924	KEGG	hsa00630	Glyoxylate and dicarboxylate metabolism
ACSS2	9606.ENSP00000253382	KEGG	hsa00630	Glyoxylate and dicarboxylate metabolism
AFMID	9606.ENSP00000328938	KEGG	hsa00630	Glyoxylate and dicarboxylate metabolism
AGXT	9606.ENSP00000302620	KEGG	hsa00630	Glyoxylate and dicarboxylate metabolism
AMT	9606.ENSP00000273588	KEGG	hsa00630	Glyoxylate and dicarboxylate metabolism
CAT	9606.ENSP00000241052	KEGG	hsa00630	Glyoxylate and dicarboxylate metabolism
CS	9606.ENSP00000342056	KEGG	hsa00630	Glyoxylate and dicarboxylate metabolism
DLD	9606.ENSP00000205402	KEGG	hsa00630	Glyoxylate and dicarboxylate metabolism
GCSH	9606.ENSP00000319531	KEGG	hsa00630	Glyoxylate and dicarboxylate metabolism
GLDC	9606.ENSP00000370737	KEGG	hsa00630	Glyoxylate and dicarboxylate metabolism
GLUL	9606.ENSP00000307900	KEGG	hsa00630	Glyoxylate and dicarboxylate metabolism
GLYCTK	9606.ENSP00000389175	KEGG	hsa00630	Glyoxylate and dicarboxylate metabolism
GRHPR	9606.ENSP00000313432	KEGG	hsa00630	Glyoxylate and dicarboxylate metabolism
HAO1	9606.ENSP00000368066	KEGG	hsa00630	Glyoxylate and dicarboxylate metabolism
HAO2	9606.ENSP00000354314	KEGG	hsa00630	Glyoxylate and dicarboxylate metabolism
HOGA1	9606.ENSP00000359680	KEGG	hsa00630	Glyoxylate and dicarboxylate metabolism
MCEE	9606.ENSP00000244217	KEGG	hsa00630	Glyoxylate and dicarboxylate metabolism
MDH2	9606.ENSP00000327070	KEGG	hsa00630	Glyoxylate and dicarboxylate metabolism
MMUT	9606.ENSP00000274813	KEGG	hsa00630	Glyoxylate and dicarboxylate metabolism
PCCA	9606.ENSP00000365462	KEGG	hsa00630	Glyoxylate and dicarboxylate metabolism
PCCB	9606.ENSP00000419027	KEGG	hsa00630	Glyoxylate and dicarboxylate metabolism
PGP	9606.ENSP00000330918	KEGG	hsa00630	Glyoxylate and dicarboxylate metabolism
SHMT1	9606.ENSP00000318868	KEGG	hsa00630	Glyoxylate and dicarboxylate metabolism
SHMT2	9606.ENSP00000333667	KEGG	hsa00630	Glyoxylate and dicarboxylate metabolism
ALDH1B1	9606.ENSP00000366927	KEGG	hsa00340	Histidine metabolism
ALDH2	9606.ENSP00000261733	KEGG	hsa00340	Histidine metabolism
ALDH3A1	9606.ENSP00000411821	KEGG	hsa00340	Histidine metabolism
ALDH3A2	9606.ENSP00000345774	KEGG	hsa00340	Histidine metabolism
ALDH3B1	9606.ENSP00000473990	KEGG	hsa00340	Histidine metabolism
ALDH3B2	9606.ENSP00000501254	KEGG	hsa00340	Histidine metabolism
ALDH7A1	9606.ENSP00000387123	KEGG	hsa00340	Histidine metabolism
ALDH9A1	9606.ENSP00000346827	KEGG	hsa00340	Histidine metabolism
AMDHD1	9606.ENSP00000266736	KEGG	hsa00340	Histidine metabolism
AOC1	9606.ENSP00000411613	KEGG	hsa00340	Histidine metabolism
ASPA	9606.ENSP00000263080	KEGG	hsa00340	Histidine metabolism
CARNMT1	9606.ENSP00000366030	KEGG	hsa00340	Histidine metabolism
CARNS1	9606.ENSP00000389009	KEGG	hsa00340	Histidine metabolism
CNDP1	9606.ENSP00000351682	KEGG	hsa00340	Histidine metabolism
CNDP2	9606.ENSP00000325548	KEGG	hsa00340	Histidine metabolism
FTCD	9606.ENSP00000380856	KEGG	hsa00340	Histidine metabolism
HAL	9606.ENSP00000261208	KEGG	hsa00340	Histidine metabolism
HDC	9606.ENSP00000267845	KEGG	hsa00340	Histidine metabolism
HNMT	9606.ENSP00000280097	KEGG	hsa00340	Histidine metabolism
MAOA	9606.ENSP00000340684	KEGG	hsa00340	Histidine metabolism
MAOB	9606.ENSP00000367309	KEGG	hsa00340	Histidine metabolism
ALDH6A1	9606.ENSP00000450436	KEGG	hsa00562	Inositol phosphate metabolism
CDIPT	9606.ENSP00000219789	KEGG	hsa00562	Inositol phosphate metabolism
FIG4	9606.ENSP00000230124	KEGG	hsa00562	Inositol phosphate metabolism
IMPA1	9606.ENSP00000408526	KEGG	hsa00562	Inositol phosphate metabolism
IMPA2	9606.ENSP00000269159	KEGG	hsa00562	Inositol phosphate metabolism
INPP1	9606.ENSP00000376142	KEGG	hsa00562	Inositol phosphate metabolism
INPP4A	9606.ENSP00000074304	KEGG	hsa00562	Inositol phosphate metabolism
INPP4B	9606.ENSP00000422793	KEGG	hsa00562	Inositol phosphate metabolism
INPP5A	9606.ENSP00000357583	KEGG	hsa00562	Inositol phosphate metabolism
INPP5B	9606.ENSP00000362115	KEGG	hsa00562	Inositol phosphate metabolism
INPP5D	9606.ENSP00000405338	KEGG	hsa00562	Inositol phosphate metabolism
INPP5E	9606.ENSP00000360777	KEGG	hsa00562	Inositol phosphate metabolism
INPP5F	9606.ENSP00000497527	KEGG	hsa00562	Inositol phosphate metabolism
INPP5J	9606.ENSP00000333262	KEGG	hsa00562	Inositol phosphate metabolism
INPP5K	9606.ENSP00000413937	KEGG	hsa00562	Inositol phosphate metabolism
INPPL1	9606.ENSP00000298229	KEGG	hsa00562	Inositol phosphate metabolism
IPMK	9606.ENSP00000363046	KEGG	hsa00562	Inositol phosphate metabolism
IPPK	9606.ENSP00000287996	KEGG	hsa00562	Inositol phosphate metabolism
ISYNA1	9606.ENSP00000337746	KEGG	hsa00562	Inositol phosphate metabolism
ITPK1	9606.ENSP00000267615	KEGG	hsa00562	Inositol phosphate metabolism
ITPKA	9606.ENSP00000260386	KEGG	hsa00562	Inositol phosphate metabolism
ITPKB	9606.ENSP00000411152	KEGG	hsa00562	Inositol phosphate metabolism
ITPKC	9606.ENSP00000263370	KEGG	hsa00562	Inositol phosphate metabolism
MINPP1	9606.ENSP00000361064	KEGG	hsa00562	Inositol phosphate metabolism
MIOX	9606.ENSP00000216075	KEGG	hsa00562	Inositol phosphate metabolism
MTM1	9606.ENSP00000359423	KEGG	hsa00562	Inositol phosphate metabolism
MTMR1	9606.ENSP00000414178	KEGG	hsa00562	Inositol phosphate metabolism
MTMR14	9606.ENSP00000296003	KEGG	hsa00562	Inositol phosphate metabolism
MTMR2	9606.ENSP00000345752	KEGG	hsa00562	Inositol phosphate metabolism
MTMR3	9606.ENSP00000384651	KEGG	hsa00562	Inositol phosphate metabolism
MTMR4	9606.ENSP00000325285	KEGG	hsa00562	Inositol phosphate metabolism
MTMR6	9606.ENSP00000371221	KEGG	hsa00562	Inositol phosphate metabolism
MTMR7	9606.ENSP00000180173	KEGG	hsa00562	Inositol phosphate metabolism
MTMR8	9606.ENSP00000363985	KEGG	hsa00562	Inositol phosphate metabolism
OCRL	9606.ENSP00000360154	KEGG	hsa00562	Inositol phosphate metabolism
PI4K2A	9606.ENSP00000359665	KEGG	hsa00562	Inositol phosphate metabolism
PI4K2B	9606.ENSP00000264864	KEGG	hsa00562	Inositol phosphate metabolism
PI4KA	9606.ENSP00000255882	KEGG	hsa00562	Inositol phosphate metabolism
PI4KB	9606.ENSP00000357869	KEGG	hsa00562	Inositol phosphate metabolism
PIK3C2A	9606.ENSP00000265970	KEGG	hsa00562	Inositol phosphate metabolism
PIK3C2B	9606.ENSP00000356155	KEGG	hsa00562	Inositol phosphate metabolism
PIK3C2G	9606.ENSP00000445381	KEGG	hsa00562	Inositol phosphate metabolism
PIK3C3	9606.ENSP00000262039	KEGG	hsa00562	Inositol phosphate metabolism
PIK3CA	9606.ENSP00000263967	KEGG	hsa00562	Inositol phosphate metabolism
PIK3CB	9606.ENSP00000501150	KEGG	hsa00562	Inositol phosphate metabolism
PIK3CD	9606.ENSP00000366563	KEGG	hsa00562	Inositol phosphate metabolism
PIK3CG	9606.ENSP00000419260	KEGG	hsa00562	Inositol phosphate metabolism
PIKFYVE	9606.ENSP00000264380	KEGG	hsa00562	Inositol phosphate metabolism
PIP4K2A	9606.ENSP00000365757	KEGG	hsa00562	Inositol phosphate metabolism
PIP4K2B	9606.ENSP00000482548	KEGG	hsa00562	Inositol phosphate metabolism
PIP4K2C	9606.ENSP00000347032	KEGG	hsa00562	Inositol phosphate metabolism
PIP5K1A	9606.ENSP00000357883	KEGG	hsa00562	Inositol phosphate metabolism
PIP5K1B	9606.ENSP00000265382	KEGG	hsa00562	Inositol phosphate metabolism
PIP5K1C	9606.ENSP00000466363	KEGG	hsa00562	Inositol phosphate metabolism
PIP5KL1	9606.ENSP00000373399	KEGG	hsa00562	Inositol phosphate metabolism
PLCB1	9606.ENSP00000338185	KEGG	hsa00562	Inositol phosphate metabolism
PLCB2	9606.ENSP00000260402	KEGG	hsa00562	Inositol phosphate metabolism
PLCB3	9606.ENSP00000443631	KEGG	hsa00562	Inositol phosphate metabolism
PLCB4	9606.ENSP00000367762	KEGG	hsa00562	Inositol phosphate metabolism
PLCD1	9606.ENSP00000430344	KEGG	hsa00562	Inositol phosphate metabolism
PLCD3	9606.ENSP00000479636	KEGG	hsa00562	Inositol phosphate metabolism
PLCD4	9606.ENSP00000388631	KEGG	hsa00562	Inositol phosphate metabolism
PLCE1	9606.ENSP00000360431	KEGG	hsa00562	Inositol phosphate metabolism
PLCG1	9606.ENSP00000244007	KEGG	hsa00562	Inositol phosphate metabolism
PLCG2	9606.ENSP00000482457	KEGG	hsa00562	Inositol phosphate metabolism
PLCH1	9606.ENSP00000345988	KEGG	hsa00562	Inositol phosphate metabolism
PLCH2	9606.ENSP00000367747	KEGG	hsa00562	Inositol phosphate metabolism
PLCZ1	9606.ENSP00000266505	KEGG	hsa00562	Inositol phosphate metabolism
PTEN	9606.ENSP00000361021	KEGG	hsa00562	Inositol phosphate metabolism
SYNJ1	9606.ENSP00000409667	KEGG	hsa00562	Inositol phosphate metabolism
SYNJ2	9606.ENSP00000347792	KEGG	hsa00562	Inositol phosphate metabolism
TPI1	9606.ENSP00000229270	KEGG	hsa00562	Inositol phosphate metabolism
ALOX15	9606.ENSP00000293761	KEGG	hsa00591	Linoleic acid metabolism
CYP1A2	9606.ENSP00000342007	KEGG	hsa00591	Linoleic acid metabolism
CYP2C19	9606.ENSP00000360372	KEGG	hsa00591	Linoleic acid metabolism
CYP2C8	9606.ENSP00000360317	KEGG	hsa00591	Linoleic acid metabolism
CYP2C9	9606.ENSP00000260682	KEGG	hsa00591	Linoleic acid metabolism
CYP2E1	9606.ENSP00000440689	KEGG	hsa00591	Linoleic acid metabolism
CYP2J2	9606.ENSP00000360247	KEGG	hsa00591	Linoleic acid metabolism
CYP3A4	9606.ENSP00000498939	KEGG	hsa00591	Linoleic acid metabolism
JMJD7-PLA2G4B	9606.ENSP00000371886	KEGG	hsa00591	Linoleic acid metabolism
PLA2G10	9606.ENSP00000393847	KEGG	hsa00591	Linoleic acid metabolism
PLA2G12A	9606.ENSP00000243501	KEGG	hsa00591	Linoleic acid metabolism
PLA2G12B	9606.ENSP00000362123	KEGG	hsa00591	Linoleic acid metabolism
PLA2G1B	9606.ENSP00000312286	KEGG	hsa00591	Linoleic acid metabolism
PLA2G2A	9606.ENSP00000383364	KEGG	hsa00591	Linoleic acid metabolism
PLA2G2C	9606.ENSP00000247992	KEGG	hsa00591	Linoleic acid metabolism
PLA2G2D	9606.ENSP00000364246	KEGG	hsa00591	Linoleic acid metabolism
PLA2G2E	9606.ENSP00000364257	KEGG	hsa00591	Linoleic acid metabolism
PLA2G2F	9606.ENSP00000364243	KEGG	hsa00591	Linoleic acid metabolism
PLA2G3	9606.ENSP00000215885	KEGG	hsa00591	Linoleic acid metabolism
PLA2G4A	9606.ENSP00000356436	KEGG	hsa00591	Linoleic acid metabolism
PLA2G4B	9606.ENSP00000396045	KEGG	hsa00591	Linoleic acid metabolism
PLA2G4C	9606.ENSP00000472546	KEGG	hsa00591	Linoleic acid metabolism
PLA2G4D	9606.ENSP00000290472	KEGG	hsa00591	Linoleic acid metabolism
PLA2G4E	9606.ENSP00000382434	KEGG	hsa00591	Linoleic acid metabolism
PLA2G4F	9606.ENSP00000380442	KEGG	hsa00591	Linoleic acid metabolism
PLA2G5	9606.ENSP00000364249	KEGG	hsa00591	Linoleic acid metabolism
PLA2G6	9606.ENSP00000333142	KEGG	hsa00591	Linoleic acid metabolism
PLAAT3	9606.ENSP00000320337	KEGG	hsa00591	Linoleic acid metabolism
PLB1	9606.ENSP00000330442	KEGG	hsa00591	Linoleic acid metabolism
ACSM1	9606.ENSP00000301956	KEGG	hsa00785	Lipoic acid metabolism
LIAS	9606.ENSP00000492260	KEGG	hsa00785	Lipoic acid metabolism
LIPT1	9606.ENSP00000377115	KEGG	hsa00785	Lipoic acid metabolism
LIPT2	9606.ENSP00000309463	KEGG	hsa00785	Lipoic acid metabolism
AADAT	9606.ENSP00000423190	KEGG	hsa00310	Lysine degradation
AASS	9606.ENSP00000403768	KEGG	hsa00310	Lysine degradation
ACAT1	9606.ENSP00000265838	KEGG	hsa00310	Lysine degradation
ACAT2	9606.ENSP00000356015	KEGG	hsa00310	Lysine degradation
ALDH1B1	9606.ENSP00000366927	KEGG	hsa00310	Lysine degradation
ALDH2	9606.ENSP00000261733	KEGG	hsa00310	Lysine degradation
ALDH3A2	9606.ENSP00000345774	KEGG	hsa00310	Lysine degradation
ALDH7A1	9606.ENSP00000387123	KEGG	hsa00310	Lysine degradation
ALDH9A1	9606.ENSP00000346827	KEGG	hsa00310	Lysine degradation
ASH1L	9606.ENSP00000376204	KEGG	hsa00310	Lysine degradation
BBOX1	9606.ENSP00000263182	KEGG	hsa00310	Lysine degradation
CAMKMT	9606.ENSP00000367755	KEGG	hsa00310	Lysine degradation
COLGALT1	9606.ENSP00000252599	KEGG	hsa00310	Lysine degradation
COLGALT2	9606.ENSP00000354960	KEGG	hsa00310	Lysine degradation
DHTKD1	9606.ENSP00000263035	KEGG	hsa00310	Lysine degradation
DLD	9606.ENSP00000205402	KEGG	hsa00310	Lysine degradation
DLST	9606.ENSP00000335304	KEGG	hsa00310	Lysine degradation
DOT1L	9606.ENSP00000381657	KEGG	hsa00310	Lysine degradation
ECHS1	9606.ENSP00000357535	KEGG	hsa00310	Lysine degradation
EHHADH	9606.ENSP00000231887	KEGG	hsa00310	Lysine degradation
EHMT1	9606.ENSP00000417980	KEGG	hsa00310	Lysine degradation
EHMT2	9606.ENSP00000379078	KEGG	hsa00310	Lysine degradation
EZH1	9606.ENSP00000404658	KEGG	hsa00310	Lysine degradation
EZH2	9606.ENSP00000320147	KEGG	hsa00310	Lysine degradation
GCDH	9606.ENSP00000466845	KEGG	hsa00310	Lysine degradation
HADHA	9606.ENSP00000370023	KEGG	hsa00310	Lysine degradation
HYKK	9606.ENSP00000373640	KEGG	hsa00310	Lysine degradation
KMT2A	9606.ENSP00000436786	KEGG	hsa00310	Lysine degradation
KMT2B	9606.ENSP00000398837	KEGG	hsa00310	Lysine degradation
KMT2C	9606.ENSP00000262189	KEGG	hsa00310	Lysine degradation
KMT2D	9606.ENSP00000301067	KEGG	hsa00310	Lysine degradation
KMT2E	9606.ENSP00000312379	KEGG	hsa00310	Lysine degradation
KMT5A	9606.ENSP00000384629	KEGG	hsa00310	Lysine degradation
KMT5B	9606.ENSP00000305899	KEGG	hsa00310	Lysine degradation
KMT5C	9606.ENSP00000255613	KEGG	hsa00310	Lysine degradation
NSD1	9606.ENSP00000395929	KEGG	hsa00310	Lysine degradation
NSD2	9606.ENSP00000372351	KEGG	hsa00310	Lysine degradation
NSD3	9606.ENSP00000313983	KEGG	hsa00310	Lysine degradation
PHYKPL	9606.ENSP00000310978	KEGG	hsa00310	Lysine degradation
PIPOX	9606.ENSP00000317721	KEGG	hsa00310	Lysine degradation
PLOD1	9606.ENSP00000196061	KEGG	hsa00310	Lysine degradation
PLOD2	9606.ENSP00000282903	KEGG	hsa00310	Lysine degradation
PLOD3	9606.ENSP00000223127	KEGG	hsa00310	Lysine degradation
PRDM2	9606.ENSP00000235372	KEGG	hsa00310	Lysine degradation
PRDM6	9606.ENSP00000384725	KEGG	hsa00310	Lysine degradation
PRDM7	9606.ENSP00000496449	KEGG	hsa00310	Lysine degradation
PRDM9	9606.ENSP00000296682	KEGG	hsa00310	Lysine degradation
SETD1A	9606.ENSP00000262519	KEGG	hsa00310	Lysine degradation
SETD1B	9606.ENSP00000474253	KEGG	hsa00310	Lysine degradation
SETD2	9606.ENSP00000386759	KEGG	hsa00310	Lysine degradation
SETD7	9606.ENSP00000274031	KEGG	hsa00310	Lysine degradation
SETDB1	9606.ENSP00000271640	KEGG	hsa00310	Lysine degradation
SETDB2	9606.ENSP00000346175	KEGG	hsa00310	Lysine degradation
SETMAR	9606.ENSP00000373354	KEGG	hsa00310	Lysine degradation
SMYD1	9606.ENSP00000393453	KEGG	hsa00310	Lysine degradation
SMYD2	9606.ENSP00000355924	KEGG	hsa00310	Lysine degradation
SMYD3	9606.ENSP00000419184	KEGG	hsa00310	Lysine degradation
SUV39H1	9606.ENSP00000337976	KEGG	hsa00310	Lysine degradation
SUV39H2	9606.ENSP00000346997	KEGG	hsa00310	Lysine degradation
TMLHE	9606.ENSP00000335261	KEGG	hsa00310	Lysine degradation
B3GALNT2	9606.ENSP00000355559	KEGG	hsa00515	Mannose type O-glycan biosynthesis
B3GAT1	9606.ENSP00000433847	KEGG	hsa00515	Mannose type O-glycan biosynthesis
B3GAT2	9606.ENSP00000230053	KEGG	hsa00515	Mannose type O-glycan biosynthesis
B4GALT1	9606.ENSP00000369055	KEGG	hsa00515	Mannose type O-glycan biosynthesis
B4GALT2	9606.ENSP00000310696	KEGG	hsa00515	Mannose type O-glycan biosynthesis
B4GALT3	9606.ENSP00000480428	KEGG	hsa00515	Mannose type O-glycan biosynthesis
B4GAT1	9606.ENSP00000309096	KEGG	hsa00515	Mannose type O-glycan biosynthesis
CHST10	9606.ENSP00000264249	KEGG	hsa00515	Mannose type O-glycan biosynthesis
CRPPA	9606.ENSP00000385478	KEGG	hsa00515	Mannose type O-glycan biosynthesis
FKRP	9606.ENSP00000326570	KEGG	hsa00515	Mannose type O-glycan biosynthesis
FKTN	9606.ENSP00000223528	KEGG	hsa00515	Mannose type O-glycan biosynthesis
FUT4	9606.ENSP00000351602	KEGG	hsa00515	Mannose type O-glycan biosynthesis
FUT9	9606.ENSP00000302599	KEGG	hsa00515	Mannose type O-glycan biosynthesis
LARGE1	9606.ENSP00000347088	KEGG	hsa00515	Mannose type O-glycan biosynthesis
LARGE2	9606.ENSP00000385235	KEGG	hsa00515	Mannose type O-glycan biosynthesis
MGAT5B	9606.ENSP00000391227	KEGG	hsa00515	Mannose type O-glycan biosynthesis
POMGNT1	9606.ENSP00000361060	KEGG	hsa00515	Mannose type O-glycan biosynthesis
POMGNT2	9606.ENSP00000344125	KEGG	hsa00515	Mannose type O-glycan biosynthesis
POMK	9606.ENSP00000331258	KEGG	hsa00515	Mannose type O-glycan biosynthesis
POMT1	9606.ENSP00000361302	KEGG	hsa00515	Mannose type O-glycan biosynthesis
POMT2	9606.ENSP00000261534	KEGG	hsa00515	Mannose type O-glycan biosynthesis
RXYLT1	9606.ENSP00000261234	KEGG	hsa00515	Mannose type O-glycan biosynthesis
ADH1A	9606.ENSP00000209668	KEGG	hsa00980	Metabolism of xenobiotics by cytochrome P450
ADH1B	9606.ENSP00000306606	KEGG	hsa00980	Metabolism of xenobiotics by cytochrome P450
ADH1C	9606.ENSP00000426083	KEGG	hsa00980	Metabolism of xenobiotics by cytochrome P450
ADH4	9606.ENSP00000424630	KEGG	hsa00980	Metabolism of xenobiotics by cytochrome P450
ADH5	9606.ENSP00000296412	KEGG	hsa00980	Metabolism of xenobiotics by cytochrome P450
ADH6	9606.ENSP00000378359	KEGG	hsa00980	Metabolism of xenobiotics by cytochrome P450
ADH7	9606.ENSP00000420269	KEGG	hsa00980	Metabolism of xenobiotics by cytochrome P450
ALDH3A1	9606.ENSP00000411821	KEGG	hsa00980	Metabolism of xenobiotics by cytochrome P450
ALDH3B1	9606.ENSP00000473990	KEGG	hsa00980	Metabolism of xenobiotics by cytochrome P450
ALDH3B2	9606.ENSP00000501254	KEGG	hsa00980	Metabolism of xenobiotics by cytochrome P450
CBR1	9606.ENSP00000290349	KEGG	hsa00980	Metabolism of xenobiotics by cytochrome P450
CBR3	9606.ENSP00000290354	KEGG	hsa00980	Metabolism of xenobiotics by cytochrome P450
CYP1A1	9606.ENSP00000378488	KEGG	hsa00980	Metabolism of xenobiotics by cytochrome P450
CYP1A2	9606.ENSP00000342007	KEGG	hsa00980	Metabolism of xenobiotics by cytochrome P450
CYP2A6	9606.ENSP00000301141	KEGG	hsa00980	Metabolism of xenobiotics by cytochrome P450
CYP2B6	9606.ENSP00000324648	KEGG	hsa00980	Metabolism of xenobiotics by cytochrome P450
CYP2C9	9606.ENSP00000260682	KEGG	hsa00980	Metabolism of xenobiotics by cytochrome P450
CYP2E1	9606.ENSP00000440689	KEGG	hsa00980	Metabolism of xenobiotics by cytochrome P450
CYP2S1	9606.ENSP00000308032	KEGG	hsa00980	Metabolism of xenobiotics by cytochrome P450
CYP3A4	9606.ENSP00000498939	KEGG	hsa00980	Metabolism of xenobiotics by cytochrome P450
CYP3A5	9606.ENSP00000222982	KEGG	hsa00980	Metabolism of xenobiotics by cytochrome P450
DHDH	9606.ENSP00000221403	KEGG	hsa00980	Metabolism of xenobiotics by cytochrome P450
GSTA1	9606.ENSP00000335620	KEGG	hsa00980	Metabolism of xenobiotics by cytochrome P450
GSTA2	9606.ENSP00000420168	KEGG	hsa00980	Metabolism of xenobiotics by cytochrome P450
GSTA3	9606.ENSP00000211122	KEGG	hsa00980	Metabolism of xenobiotics by cytochrome P450
GSTA4	9606.ENSP00000360002	KEGG	hsa00980	Metabolism of xenobiotics by cytochrome P450
GSTA5	9606.ENSP00000360028	KEGG	hsa00980	Metabolism of xenobiotics by cytochrome P450
GSTM1	9606.ENSP00000311469	KEGG	hsa00980	Metabolism of xenobiotics by cytochrome P450
GSTM2	9606.ENSP00000241337	KEGG	hsa00980	Metabolism of xenobiotics by cytochrome P450
GSTM3	9606.ENSP00000354357	KEGG	hsa00980	Metabolism of xenobiotics by cytochrome P450
GSTM4	9606.ENSP00000358851	KEGG	hsa00980	Metabolism of xenobiotics by cytochrome P450
GSTM5	9606.ENSP00000256593	KEGG	hsa00980	Metabolism of xenobiotics by cytochrome P450
GSTO1	9606.ENSP00000358727	KEGG	hsa00980	Metabolism of xenobiotics by cytochrome P450
GSTO2	9606.ENSP00000345023	KEGG	hsa00980	Metabolism of xenobiotics by cytochrome P450
GSTP1	9606.ENSP00000381607	KEGG	hsa00980	Metabolism of xenobiotics by cytochrome P450
GSTT2B	9606.ENSP00000290765	KEGG	hsa00980	Metabolism of xenobiotics by cytochrome P450
HPGDS	9606.ENSP00000295256	KEGG	hsa00980	Metabolism of xenobiotics by cytochrome P450
HSD11B1	9606.ENSP00000355995	KEGG	hsa00980	Metabolism of xenobiotics by cytochrome P450
HSD11B1L	9606.ENSP00000480443	KEGG	hsa00980	Metabolism of xenobiotics by cytochrome P450
MGST1	9606.ENSP00000379512	KEGG	hsa00980	Metabolism of xenobiotics by cytochrome P450
MGST2	9606.ENSP00000482639	KEGG	hsa00980	Metabolism of xenobiotics by cytochrome P450
MGST3	9606.ENSP00000356864	KEGG	hsa00980	Metabolism of xenobiotics by cytochrome P450
UGT1A1	9606.ENSP00000304845	KEGG	hsa00980	Metabolism of xenobiotics by cytochrome P450
UGT1A10	9606.ENSP00000343838	KEGG	hsa00980	Metabolism of xenobiotics by cytochrome P450
UGT1A3	9606.ENSP00000418532	KEGG	hsa00980	Metabolism of xenobiotics by cytochrome P450
UGT1A4	9606.ENSP00000362508	KEGG	hsa00980	Metabolism of xenobiotics by cytochrome P450
UGT1A5	9606.ENSP00000362513	KEGG	hsa00980	Metabolism of xenobiotics by cytochrome P450
UGT1A6	9606.ENSP00000303174	KEGG	hsa00980	Metabolism of xenobiotics by cytochrome P450
UGT1A7	9606.ENSP00000362525	KEGG	hsa00980	Metabolism of xenobiotics by cytochrome P450
UGT1A8	9606.ENSP00000362549	KEGG	hsa00980	Metabolism of xenobiotics by cytochrome P450
UGT1A9	9606.ENSP00000346768	KEGG	hsa00980	Metabolism of xenobiotics by cytochrome P450
UGT2A2	9606.ENSP00000475028	KEGG	hsa00980	Metabolism of xenobiotics by cytochrome P450
UGT2A3	9606.ENSP00000251566	KEGG	hsa00980	Metabolism of xenobiotics by cytochrome P450
UGT2B10	9606.ENSP00000265403	KEGG	hsa00980	Metabolism of xenobiotics by cytochrome P450
UGT2B11	9606.ENSP00000387683	KEGG	hsa00980	Metabolism of xenobiotics by cytochrome P450
UGT2B15	9606.ENSP00000341045	KEGG	hsa00980	Metabolism of xenobiotics by cytochrome P450
UGT2B17	9606.ENSP00000320401	KEGG	hsa00980	Metabolism of xenobiotics by cytochrome P450
UGT2B28	9606.ENSP00000334276	KEGG	hsa00980	Metabolism of xenobiotics by cytochrome P450
UGT2B4	9606.ENSP00000305221	KEGG	hsa00980	Metabolism of xenobiotics by cytochrome P450
UGT2B7	9606.ENSP00000304811	KEGG	hsa00980	Metabolism of xenobiotics by cytochrome P450
B3GNT6	9606.ENSP00000484640	KEGG	hsa00512	Mucin type O-glycan biosynthesis
B4GALT5	9606.ENSP00000360776	KEGG	hsa00512	Mucin type O-glycan biosynthesis
C1GALT1	9606.ENSP00000389176	KEGG	hsa00512	Mucin type O-glycan biosynthesis
C1GALT1C1	9606.ENSP00000304364	KEGG	hsa00512	Mucin type O-glycan biosynthesis
C1GALT1C1L	9606.ENSP00000489061	KEGG	hsa00512	Mucin type O-glycan biosynthesis
GALNT1	9606.ENSP00000269195	KEGG	hsa00512	Mucin type O-glycan biosynthesis
GALNT10	9606.ENSP00000297107	KEGG	hsa00512	Mucin type O-glycan biosynthesis
GALNT11	9606.ENSP00000416787	KEGG	hsa00512	Mucin type O-glycan biosynthesis
GALNT12	9606.ENSP00000364150	KEGG	hsa00512	Mucin type O-glycan biosynthesis
GALNT15	9606.ENSP00000344260	KEGG	hsa00512	Mucin type O-glycan biosynthesis
GALNT16	9606.ENSP00000336729	KEGG	hsa00512	Mucin type O-glycan biosynthesis
GALNT17	9606.ENSP00000329654	KEGG	hsa00512	Mucin type O-glycan biosynthesis
GALNT18	9606.ENSP00000227756	KEGG	hsa00512	Mucin type O-glycan biosynthesis
GALNT2	9606.ENSP00000355632	KEGG	hsa00512	Mucin type O-glycan biosynthesis
GALNT3	9606.ENSP00000376465	KEGG	hsa00512	Mucin type O-glycan biosynthesis
GALNT4	9606.ENSP00000436604	KEGG	hsa00512	Mucin type O-glycan biosynthesis
GALNT5	9606.ENSP00000259056	KEGG	hsa00512	Mucin type O-glycan biosynthesis
GALNT6	9606.ENSP00000348668	KEGG	hsa00512	Mucin type O-glycan biosynthesis
GALNT7	9606.ENSP00000265000	KEGG	hsa00512	Mucin type O-glycan biosynthesis
GALNT8	9606.ENSP00000252318	KEGG	hsa00512	Mucin type O-glycan biosynthesis
GALNT9	9606.ENSP00000329846	KEGG	hsa00512	Mucin type O-glycan biosynthesis
GALNTL5	9606.ENSP00000479207	KEGG	hsa00512	Mucin type O-glycan biosynthesis
GALNTL6	9606.ENSP00000423313	KEGG	hsa00512	Mucin type O-glycan biosynthesis
GCNT1	9606.ENSP00000415454	KEGG	hsa00512	Mucin type O-glycan biosynthesis
GCNT3	9606.ENSP00000379377	KEGG	hsa00512	Mucin type O-glycan biosynthesis
GCNT4	9606.ENSP00000317027	KEGG	hsa00512	Mucin type O-glycan biosynthesis
ST3GAL1	9606.ENSP00000428540	KEGG	hsa00512	Mucin type O-glycan biosynthesis
ST3GAL2	9606.ENSP00000377257	KEGG	hsa00512	Mucin type O-glycan biosynthesis
ST6GALNAC1	9606.ENSP00000156626	KEGG	hsa00512	Mucin type O-glycan biosynthesis
ALG1	9606.ENSP00000262374	KEGG	hsa00510	N-Glycan biosynthesis
ALG10	9606.ENSP00000266483	KEGG	hsa00510	N-Glycan biosynthesis
ALG10B	9606.ENSP00000310120	KEGG	hsa00510	N-Glycan biosynthesis
ALG11	9606.ENSP00000430236	KEGG	hsa00510	N-Glycan biosynthesis
ALG12	9606.ENSP00000333813	KEGG	hsa00510	N-Glycan biosynthesis
ALG13	9606.ENSP00000378260	KEGG	hsa00510	N-Glycan biosynthesis
ALG14	9606.ENSP00000359224	KEGG	hsa00510	N-Glycan biosynthesis
ALG2	9606.ENSP00000417764	KEGG	hsa00510	N-Glycan biosynthesis
ALG3	9606.ENSP00000380793	KEGG	hsa00510	N-Glycan biosynthesis
ALG5	9606.ENSP00000239891	KEGG	hsa00510	N-Glycan biosynthesis
ALG6	9606.ENSP00000263440	KEGG	hsa00510	N-Glycan biosynthesis
ALG8	9606.ENSP00000299626	KEGG	hsa00510	N-Glycan biosynthesis
ALG9-2	9606.ENSP00000482396	KEGG	hsa00510	N-Glycan biosynthesis
B4GALT1	9606.ENSP00000369055	KEGG	hsa00510	N-Glycan biosynthesis
B4GALT2	9606.ENSP00000310696	KEGG	hsa00510	N-Glycan biosynthesis
B4GALT3	9606.ENSP00000480428	KEGG	hsa00510	N-Glycan biosynthesis
DAD1	9606.ENSP00000250498	KEGG	hsa00510	N-Glycan biosynthesis
DDOST	9606.ENSP00000399457	KEGG	hsa00510	N-Glycan biosynthesis
DOLK	9606.ENSP00000361667	KEGG	hsa00510	N-Glycan biosynthesis
DPAGT1	9606.ENSP00000386597	KEGG	hsa00510	N-Glycan biosynthesis
DPM2	9606.ENSP00000322181	KEGG	hsa00510	N-Glycan biosynthesis
DPM3	9606.ENSP00000357384	KEGG	hsa00510	N-Glycan biosynthesis
FUT8	9606.ENSP00000353910	KEGG	hsa00510	N-Glycan biosynthesis
GANAB	9606.ENSP00000340466	KEGG	hsa00510	N-Glycan biosynthesis
MAN1A1	9606.ENSP00000357453	KEGG	hsa00510	N-Glycan biosynthesis
MAN1A2	9606.ENSP00000348959	KEGG	hsa00510	N-Glycan biosynthesis
MAN1B1	9606.ENSP00000360645	KEGG	hsa00510	N-Glycan biosynthesis
MAN1C1	9606.ENSP00000363452	KEGG	hsa00510	N-Glycan biosynthesis
MAN2A1	9606.ENSP00000261483	KEGG	hsa00510	N-Glycan biosynthesis
MAN2A2	9606.ENSP00000452948	KEGG	hsa00510	N-Glycan biosynthesis
MGAT1	9606.ENSP00000332073	KEGG	hsa00510	N-Glycan biosynthesis
MGAT2	9606.ENSP00000307423	KEGG	hsa00510	N-Glycan biosynthesis
MGAT3	9606.ENSP00000345270	KEGG	hsa00510	N-Glycan biosynthesis
MGAT4A	9606.ENSP00000264968	KEGG	hsa00510	N-Glycan biosynthesis
MGAT4B	9606.ENSP00000338487	KEGG	hsa00510	N-Glycan biosynthesis
MGAT4C	9606.ENSP00000481096	KEGG	hsa00510	N-Glycan biosynthesis
MGAT4D	9606.ENSP00000421185	KEGG	hsa00510	N-Glycan biosynthesis
MGAT5	9606.ENSP00000281923	KEGG	hsa00510	N-Glycan biosynthesis
MGAT5B	9606.ENSP00000391227	KEGG	hsa00510	N-Glycan biosynthesis
MOGS	9606.ENSP00000410992	KEGG	hsa00510	N-Glycan biosynthesis
RPN1	9606.ENSP00000296255	KEGG	hsa00510	N-Glycan biosynthesis
RPN2	9606.ENSP00000237530	KEGG	hsa00510	N-Glycan biosynthesis
ST6GAL1	9606.ENSP00000169298	KEGG	hsa00510	N-Glycan biosynthesis
ST6GAL2	9606.ENSP00000386942	KEGG	hsa00510	N-Glycan biosynthesis
STT3A	9606.ENSP00000376472	KEGG	hsa00510	N-Glycan biosynthesis
STT3B	9606.ENSP00000295770	KEGG	hsa00510	N-Glycan biosynthesis
TUSC3	9606.ENSP00000424544	KEGG	hsa00510	N-Glycan biosynthesis
AOX1	9606.ENSP00000363832	KEGG	hsa00760	Nicotinate and nicotinamide metabolism
ASPDH	9606.ENSP00000373860	KEGG	hsa00760	Nicotinate and nicotinamide metabolism
BST1	9606.ENSP00000265016	KEGG	hsa00760	Nicotinate and nicotinamide metabolism
CD38	9606.ENSP00000226279	KEGG	hsa00760	Nicotinate and nicotinamide metabolism
ENPP1	9606.ENSP00000498074	KEGG	hsa00760	Nicotinate and nicotinamide metabolism
ENPP3	9606.ENSP00000406261	KEGG	hsa00760	Nicotinate and nicotinamide metabolism
NADK2	9606.ENSP00000371362	KEGG	hsa00760	Nicotinate and nicotinamide metabolism
NADSYN1	9606.ENSP00000326424	KEGG	hsa00760	Nicotinate and nicotinamide metabolism
NAMPT	9606.ENSP00000222553	KEGG	hsa00760	Nicotinate and nicotinamide metabolism
NAPRT	9606.ENSP00000401508	KEGG	hsa00760	Nicotinate and nicotinamide metabolism
NMNAT1	9606.ENSP00000366410	KEGG	hsa00760	Nicotinate and nicotinamide metabolism
NMNAT2	9606.ENSP00000287713	KEGG	hsa00760	Nicotinate and nicotinamide metabolism
NMRK1	9606.ENSP00000366007	KEGG	hsa00760	Nicotinate and nicotinamide metabolism
NMRK2	9606.ENSP00000480091	KEGG	hsa00760	Nicotinate and nicotinamide metabolism
NNMT	9606.ENSP00000441434	KEGG	hsa00760	Nicotinate and nicotinamide metabolism
NNT	9606.ENSP00000264663	KEGG	hsa00760	Nicotinate and nicotinamide metabolism
NT5C	9606.ENSP00000245552	KEGG	hsa00760	Nicotinate and nicotinamide metabolism
NT5C1A	9606.ENSP00000235628	KEGG	hsa00760	Nicotinate and nicotinamide metabolism
NT5C1B	9606.ENSP00000352904	KEGG	hsa00760	Nicotinate and nicotinamide metabolism
NT5C1B-RDH14	9606.ENSP00000433415	KEGG	hsa00760	Nicotinate and nicotinamide metabolism
NT5C2	9606.ENSP00000339479	KEGG	hsa00760	Nicotinate and nicotinamide metabolism
NT5E	9606.ENSP00000257770	KEGG	hsa00760	Nicotinate and nicotinamide metabolism
NT5M	9606.ENSP00000373674	KEGG	hsa00760	Nicotinate and nicotinamide metabolism
NUDT12	9606.ENSP00000230792	KEGG	hsa00760	Nicotinate and nicotinamide metabolism
PNP	9606.ENSP00000354532	KEGG	hsa00760	Nicotinate and nicotinamide metabolism
QPRT	9606.ENSP00000378782	KEGG	hsa00760	Nicotinate and nicotinamide metabolism
SIRT1	9606.ENSP00000212015	KEGG	hsa00760	Nicotinate and nicotinamide metabolism
SIRT2	9606.ENSP00000249396	KEGG	hsa00760	Nicotinate and nicotinamide metabolism
SIRT3	9606.ENSP00000372191	KEGG	hsa00760	Nicotinate and nicotinamide metabolism
SIRT4	9606.ENSP00000202967	KEGG	hsa00760	Nicotinate and nicotinamide metabolism
SIRT5	9606.ENSP00000476228	KEGG	hsa00760	Nicotinate and nicotinamide metabolism
SIRT6	9606.ENSP00000337332	KEGG	hsa00760	Nicotinate and nicotinamide metabolism
SIRT7	9606.ENSP00000329466	KEGG	hsa00760	Nicotinate and nicotinamide metabolism
CA1	9606.ENSP00000430656	KEGG	hsa00910	Nitrogen metabolism
CA12	9606.ENSP00000178638	KEGG	hsa00910	Nitrogen metabolism
CA13	9606.ENSP00000318912	KEGG	hsa00910	Nitrogen metabolism
CA14	9606.ENSP00000358107	KEGG	hsa00910	Nitrogen metabolism
CA2	9606.ENSP00000285379	KEGG	hsa00910	Nitrogen metabolism
CA3	9606.ENSP00000285381	KEGG	hsa00910	Nitrogen metabolism
CA4	9606.ENSP00000300900	KEGG	hsa00910	Nitrogen metabolism
CA5A	9606.ENSP00000498065	KEGG	hsa00910	Nitrogen metabolism
CA5B	9606.ENSP00000314099	KEGG	hsa00910	Nitrogen metabolism
CA6	9606.ENSP00000366654	KEGG	hsa00910	Nitrogen metabolism
CA7	9606.ENSP00000345659	KEGG	hsa00910	Nitrogen metabolism
CA8	9606.ENSP00000314407	KEGG	hsa00910	Nitrogen metabolism
CA9	9606.ENSP00000367608	KEGG	hsa00910	Nitrogen metabolism
CPS1	9606.ENSP00000402608	KEGG	hsa00910	Nitrogen metabolism
GLUD1	9606.ENSP00000277865	KEGG	hsa00910	Nitrogen metabolism
GLUD2	9606.ENSP00000327589	KEGG	hsa00910	Nitrogen metabolism
GLUL	9606.ENSP00000307900	KEGG	hsa00910	Nitrogen metabolism
AMT	9606.ENSP00000273588	KEGG	hsa00670	One carbon pool by folate
ATIC	9606.ENSP00000236959	KEGG	hsa00670	One carbon pool by folate
DHFR	9606.ENSP00000396308	KEGG	hsa00670	One carbon pool by folate
DHFR2	9606.ENSP00000319170	KEGG	hsa00670	One carbon pool by folate
FTCD	9606.ENSP00000380856	KEGG	hsa00670	One carbon pool by folate
GART	9606.ENSP00000371253	KEGG	hsa00670	One carbon pool by folate
MTHFD1	9606.ENSP00000498336	KEGG	hsa00670	One carbon pool by folate
MTHFD1L	9606.ENSP00000478253	KEGG	hsa00670	One carbon pool by folate
MTHFD2	9606.ENSP00000377617	KEGG	hsa00670	One carbon pool by folate
MTHFD2L	9606.ENSP00000379108	KEGG	hsa00670	One carbon pool by folate
MTHFR	9606.ENSP00000365770	KEGG	hsa00670	One carbon pool by folate
MTHFS	9606.ENSP00000258874	KEGG	hsa00670	One carbon pool by folate
MTR	9606.ENSP00000355536	KEGG	hsa00670	One carbon pool by folate
SHMT1	9606.ENSP00000318868	KEGG	hsa00670	One carbon pool by folate
SHMT2	9606.ENSP00000333667	KEGG	hsa00670	One carbon pool by folate
ST20-MTHFS	9606.ENSP00000455643	KEGG	hsa00670	One carbon pool by folate
TYMS	9606.ENSP00000315644	KEGG	hsa00670	One carbon pool by folate
B4GALT1	9606.ENSP00000369055	KEGG	hsa00514	Other types of O-glycan biosynthesis
B4GALT2	9606.ENSP00000310696	KEGG	hsa00514	Other types of O-glycan biosynthesis
B4GALT3	9606.ENSP00000480428	KEGG	hsa00514	Other types of O-glycan biosynthesis
C1GALT1	9606.ENSP00000389176	KEGG	hsa00514	Other types of O-glycan biosynthesis
C1GALT1C1	9606.ENSP00000304364	KEGG	hsa00514	Other types of O-glycan biosynthesis
C1GALT1C1L	9606.ENSP00000489061	KEGG	hsa00514	Other types of O-glycan biosynthesis
COLGALT1	9606.ENSP00000252599	KEGG	hsa00514	Other types of O-glycan biosynthesis
COLGALT2	9606.ENSP00000354960	KEGG	hsa00514	Other types of O-glycan biosynthesis
GALNT1	9606.ENSP00000269195	KEGG	hsa00514	Other types of O-glycan biosynthesis
GALNT10	9606.ENSP00000297107	KEGG	hsa00514	Other types of O-glycan biosynthesis
GALNT11	9606.ENSP00000416787	KEGG	hsa00514	Other types of O-glycan biosynthesis
GALNT12	9606.ENSP00000364150	KEGG	hsa00514	Other types of O-glycan biosynthesis
GALNT15	9606.ENSP00000344260	KEGG	hsa00514	Other types of O-glycan biosynthesis
GALNT16	9606.ENSP00000336729	KEGG	hsa00514	Other types of O-glycan biosynthesis
GALNT17	9606.ENSP00000329654	KEGG	hsa00514	Other types of O-glycan biosynthesis
GALNT18	9606.ENSP00000227756	KEGG	hsa00514	Other types of O-glycan biosynthesis
GALNT2	9606.ENSP00000355632	KEGG	hsa00514	Other types of O-glycan biosynthesis
GALNT3	9606.ENSP00000376465	KEGG	hsa00514	Other types of O-glycan biosynthesis
GALNT4	9606.ENSP00000436604	KEGG	hsa00514	Other types of O-glycan biosynthesis
GALNT5	9606.ENSP00000259056	KEGG	hsa00514	Other types of O-glycan biosynthesis
GALNT6	9606.ENSP00000348668	KEGG	hsa00514	Other types of O-glycan biosynthesis
GALNT7	9606.ENSP00000265000	KEGG	hsa00514	Other types of O-glycan biosynthesis
GALNT8	9606.ENSP00000252318	KEGG	hsa00514	Other types of O-glycan biosynthesis
GALNT9	9606.ENSP00000329846	KEGG	hsa00514	Other types of O-glycan biosynthesis
GALNTL5	9606.ENSP00000479207	KEGG	hsa00514	Other types of O-glycan biosynthesis
GALNTL6	9606.ENSP00000423313	KEGG	hsa00514	Other types of O-glycan biosynthesis
PLOD3	9606.ENSP00000223127	KEGG	hsa00514	Other types of O-glycan biosynthesis
POMT1	9606.ENSP00000361302	KEGG	hsa00514	Other types of O-glycan biosynthesis
POMT2	9606.ENSP00000261534	KEGG	hsa00514	Other types of O-glycan biosynthesis
ST6GAL1	9606.ENSP00000169298	KEGG	hsa00514	Other types of O-glycan biosynthesis
ST6GAL2	9606.ENSP00000386942	KEGG	hsa00514	Other types of O-glycan biosynthesis
ATP12A	9606.ENSP00000218548	KEGG	hsa00190	Oxidative phosphorylation
ATP4A	9606.ENSP00000262623	KEGG	hsa00190	Oxidative phosphorylation
ATP4B	9606.ENSP00000334216	KEGG	hsa00190	Oxidative phosphorylation
ATP5F1A	9606.ENSP00000381736	KEGG	hsa00190	Oxidative phosphorylation
ATP5F1B	9606.ENSP00000262030	KEGG	hsa00190	Oxidative phosphorylation
ATP5F1C	9606.ENSP00000349142	KEGG	hsa00190	Oxidative phosphorylation
ATP5F1D	9606.ENSP00000215375	KEGG	hsa00190	Oxidative phosphorylation
ATP5F1E	9606.ENSP00000243997	KEGG	hsa00190	Oxidative phosphorylation
ATP5MC1	9606.ENSP00000377033	KEGG	hsa00190	Oxidative phosphorylation
ATP5MC2	9606.ENSP00000499883	KEGG	hsa00190	Oxidative phosphorylation
ATP5MC3	9606.ENSP00000284727	KEGG	hsa00190	Oxidative phosphorylation
ATP5ME	9606.ENSP00000306003	KEGG	hsa00190	Oxidative phosphorylation
ATP5MF	9606.ENSP00000292475	KEGG	hsa00190	Oxidative phosphorylation
ATP5MG	9606.ENSP00000300688	KEGG	hsa00190	Oxidative phosphorylation
ATP5PB	9606.ENSP00000358737	KEGG	hsa00190	Oxidative phosphorylation
ATP5PD	9606.ENSP00000301587	KEGG	hsa00190	Oxidative phosphorylation
ATP5PF	9606.ENSP00000389649	KEGG	hsa00190	Oxidative phosphorylation
ATP5PO	9606.ENSP00000290299	KEGG	hsa00190	Oxidative phosphorylation
ATP6AP1	9606.ENSP00000358777	KEGG	hsa00190	Oxidative phosphorylation
ATP6V0A1	9606.ENSP00000264649	KEGG	hsa00190	Oxidative phosphorylation
ATP6V0A2	9606.ENSP00000332247	KEGG	hsa00190	Oxidative phosphorylation
ATP6V0A4	9606.ENSP00000308122	KEGG	hsa00190	Oxidative phosphorylation
ATP6V0B	9606.ENSP00000434729	KEGG	hsa00190	Oxidative phosphorylation
ATP6V0C	9606.ENSP00000329757	KEGG	hsa00190	Oxidative phosphorylation
ATP6V0D1	9606.ENSP00000290949	KEGG	hsa00190	Oxidative phosphorylation
ATP6V0D2	9606.ENSP00000285393	KEGG	hsa00190	Oxidative phosphorylation
ATP6V0E1	9606.ENSP00000429690	KEGG	hsa00190	Oxidative phosphorylation
ATP6V1A	9606.ENSP00000273398	KEGG	hsa00190	Oxidative phosphorylation
ATP6V1B1	9606.ENSP00000234396	KEGG	hsa00190	Oxidative phosphorylation
ATP6V1B2	9606.ENSP00000276390	KEGG	hsa00190	Oxidative phosphorylation
ATP6V1C1	9606.ENSP00000430282	KEGG	hsa00190	Oxidative phosphorylation
ATP6V1C2	9606.ENSP00000272238	KEGG	hsa00190	Oxidative phosphorylation
ATP6V1D	9606.ENSP00000216442	KEGG	hsa00190	Oxidative phosphorylation
ATP6V1E1	9606.ENSP00000253413	KEGG	hsa00190	Oxidative phosphorylation
ATP6V1E2	9606.ENSP00000304891	KEGG	hsa00190	Oxidative phosphorylation
ATP6V1G1	9606.ENSP00000363162	KEGG	hsa00190	Oxidative phosphorylation
ATP6V1G2	9606.ENSP00000302194	KEGG	hsa00190	Oxidative phosphorylation
ATP6V1H	9606.ENSP00000352522	KEGG	hsa00190	Oxidative phosphorylation
COX10	9606.ENSP00000261643	KEGG	hsa00190	Oxidative phosphorylation
COX11	9606.ENSP00000299335	KEGG	hsa00190	Oxidative phosphorylation
COX15	9606.ENSP00000016171	KEGG	hsa00190	Oxidative phosphorylation
COX17	9606.ENSP00000261070	KEGG	hsa00190	Oxidative phosphorylation
COX4I1	9606.ENSP00000457513	KEGG	hsa00190	Oxidative phosphorylation
COX4I2	9606.ENSP00000365243	KEGG	hsa00190	Oxidative phosphorylation
COX5A	9606.ENSP00000317780	KEGG	hsa00190	Oxidative phosphorylation
COX5B	9606.ENSP00000258424	KEGG	hsa00190	Oxidative phosphorylation
COX6A1	9606.ENSP00000229379	KEGG	hsa00190	Oxidative phosphorylation
COX6A2	9606.ENSP00000287490	KEGG	hsa00190	Oxidative phosphorylation
COX6B1	9606.ENSP00000466818	KEGG	hsa00190	Oxidative phosphorylation
COX6B2	9606.ENSP00000467266	KEGG	hsa00190	Oxidative phosphorylation
COX6C	9606.ENSP00000429707	KEGG	hsa00190	Oxidative phosphorylation
COX7A1	9606.ENSP00000292907	KEGG	hsa00190	Oxidative phosphorylation
COX7A2	9606.ENSP00000359098	KEGG	hsa00190	Oxidative phosphorylation
COX7A2L	9606.ENSP00000367938	KEGG	hsa00190	Oxidative phosphorylation
COX7B	9606.ENSP00000497474	KEGG	hsa00190	Oxidative phosphorylation
COX7B2	9606.ENSP00000379784	KEGG	hsa00190	Oxidative phosphorylation
COX7C	9606.ENSP00000425759	KEGG	hsa00190	Oxidative phosphorylation
COX8A	9606.ENSP00000321260	KEGG	hsa00190	Oxidative phosphorylation
COX8C	9606.ENSP00000340568	KEGG	hsa00190	Oxidative phosphorylation
CYC1	9606.ENSP00000317159	KEGG	hsa00190	Oxidative phosphorylation
MT-ATP6	9606.ENSP00000354632	KEGG	hsa00190	Oxidative phosphorylation
MT-ATP8	9606.ENSP00000355265	KEGG	hsa00190	Oxidative phosphorylation
MT-CO1	9606.ENSP00000354499	KEGG	hsa00190	Oxidative phosphorylation
MT-CO2	9606.ENSP00000354876	KEGG	hsa00190	Oxidative phosphorylation
MT-CO3	9606.ENSP00000354982	KEGG	hsa00190	Oxidative phosphorylation
MT-CYB	9606.ENSP00000354554	KEGG	hsa00190	Oxidative phosphorylation
MT-ND1	9606.ENSP00000354687	KEGG	hsa00190	Oxidative phosphorylation
MT-ND2	9606.ENSP00000355046	KEGG	hsa00190	Oxidative phosphorylation
MT-ND3	9606.ENSP00000355206	KEGG	hsa00190	Oxidative phosphorylation
MT-ND4	9606.ENSP00000354961	KEGG	hsa00190	Oxidative phosphorylation
MT-ND4L	9606.ENSP00000354728	KEGG	hsa00190	Oxidative phosphorylation
MT-ND5	9606.ENSP00000354813	KEGG	hsa00190	Oxidative phosphorylation
MT-ND6	9606.ENSP00000354665	KEGG	hsa00190	Oxidative phosphorylation
NDUFA1	9606.ENSP00000360492	KEGG	hsa00190	Oxidative phosphorylation
NDUFA10	9606.ENSP00000252711	KEGG	hsa00190	Oxidative phosphorylation
NDUFA11	9606.ENSP00000389160	KEGG	hsa00190	Oxidative phosphorylation
NDUFA12	9606.ENSP00000330737	KEGG	hsa00190	Oxidative phosphorylation
NDUFA13	9606.ENSP00000423673	KEGG	hsa00190	Oxidative phosphorylation
NDUFA2	9606.ENSP00000252102	KEGG	hsa00190	Oxidative phosphorylation
NDUFA3	9606.ENSP00000418438	KEGG	hsa00190	Oxidative phosphorylation
NDUFA4	9606.ENSP00000339720	KEGG	hsa00190	Oxidative phosphorylation
NDUFA4L2	9606.ENSP00000377411	KEGG	hsa00190	Oxidative phosphorylation
NDUFA5	9606.ENSP00000417142	KEGG	hsa00190	Oxidative phosphorylation
NDUFA6	9606.ENSP00000482543	KEGG	hsa00190	Oxidative phosphorylation
NDUFA7	9606.ENSP00000301457	KEGG	hsa00190	Oxidative phosphorylation
NDUFA8	9606.ENSP00000362873	KEGG	hsa00190	Oxidative phosphorylation
NDUFA9	9606.ENSP00000266544	KEGG	hsa00190	Oxidative phosphorylation
NDUFAB1	9606.ENSP00000458770	KEGG	hsa00190	Oxidative phosphorylation
NDUFB1	9606.ENSP00000483888	KEGG	hsa00190	Oxidative phosphorylation
NDUFB10	9606.ENSP00000268668	KEGG	hsa00190	Oxidative phosphorylation
NDUFB2	9606.ENSP00000419087	KEGG	hsa00190	Oxidative phosphorylation
NDUFB3	9606.ENSP00000407336	KEGG	hsa00190	Oxidative phosphorylation
NDUFB4	9606.ENSP00000184266	KEGG	hsa00190	Oxidative phosphorylation
NDUFB5	9606.ENSP00000259037	KEGG	hsa00190	Oxidative phosphorylation
NDUFB7	9606.ENSP00000215565	KEGG	hsa00190	Oxidative phosphorylation
NDUFB8	9606.ENSP00000299166	KEGG	hsa00190	Oxidative phosphorylation
NDUFB9	9606.ENSP00000276689	KEGG	hsa00190	Oxidative phosphorylation
NDUFC1	9606.ENSP00000441126	KEGG	hsa00190	Oxidative phosphorylation
NDUFC2	9606.ENSP00000281031	KEGG	hsa00190	Oxidative phosphorylation
NDUFS1	9606.ENSP00000392709	KEGG	hsa00190	Oxidative phosphorylation
NDUFS2	9606.ENSP00000356972	KEGG	hsa00190	Oxidative phosphorylation
NDUFS3	9606.ENSP00000263774	KEGG	hsa00190	Oxidative phosphorylation
NDUFS4	9606.ENSP00000296684	KEGG	hsa00190	Oxidative phosphorylation
NDUFS5	9606.ENSP00000362058	KEGG	hsa00190	Oxidative phosphorylation
NDUFS6	9606.ENSP00000274137	KEGG	hsa00190	Oxidative phosphorylation
NDUFS7	9606.ENSP00000233627	KEGG	hsa00190	Oxidative phosphorylation
NDUFS8	9606.ENSP00000315774	KEGG	hsa00190	Oxidative phosphorylation
NDUFV1	9606.ENSP00000497587	KEGG	hsa00190	Oxidative phosphorylation
NDUFV2	9606.ENSP00000327268	KEGG	hsa00190	Oxidative phosphorylation
NDUFV3	9606.ENSP00000346196	KEGG	hsa00190	Oxidative phosphorylation
SDHA	9606.ENSP00000264932	KEGG	hsa00190	Oxidative phosphorylation
SDHB	9606.ENSP00000364649	KEGG	hsa00190	Oxidative phosphorylation
SDHC	9606.ENSP00000356953	KEGG	hsa00190	Oxidative phosphorylation
SDHD	9606.ENSP00000364699	KEGG	hsa00190	Oxidative phosphorylation
TCIRG1	9606.ENSP00000265686	KEGG	hsa00190	Oxidative phosphorylation
UQCR10	9606.ENSP00000332887	KEGG	hsa00190	Oxidative phosphorylation
UQCR11	9606.ENSP00000467262	KEGG	hsa00190	Oxidative phosphorylation
UQCRB	9606.ENSP00000430494	KEGG	hsa00190	Oxidative phosphorylation
UQCRC1	9606.ENSP00000203407	KEGG	hsa00190	Oxidative phosphorylation
UQCRC2	9606.ENSP00000268379	KEGG	hsa00190	Oxidative phosphorylation
UQCRFS1	9606.ENSP00000306397	KEGG	hsa00190	Oxidative phosphorylation
UQCRH	9606.ENSP00000309565	KEGG	hsa00190	Oxidative phosphorylation
UQCRHL	9606.ENSP00000485401	KEGG	hsa00190	Oxidative phosphorylation
UQCRQ	9606.ENSP00000367939	KEGG	hsa00190	Oxidative phosphorylation
[truncated: 926 more rows]

## Sheet: S Table 2
Process	Gene Symbol	Full name	EC number	Genomic Location
OCM	AHCY	Adenosylhomocysteinase	EC 3.3.1.1	20q11.22
OCM	AHCYL2	Adenosylhomocysteinase like 2	EC 3.3.1.1	7q32.1
OCM	ALDH1L1	Aldehyde dehydrogenase 1 family member l1	EC 1.5.1.6	3q21.3
OCM	ALDH1L2	Aldehyde Dehydrogenase 1 Family Member L2	EC 1.5.1.6	12q23.3
OCM	AMD1	Adenosylmethionine Decarboxylase 1	EC 4.1.1.50	6q21
OCM	AMT	Aminomethyltransferase	EC 2.1.2.10	3p21.31
OCM	ATIC	5-aminoimidazole-4-carboxamide ribonucleotide formyltransferase/imp cyclohydrolase	EC 2.1.2.3	2q35
OCM	BHMT	Betaine-homocysteine s-methyltransferase	EC 2.1.1.5	5q14.1
OCM	CBS	Cystathionine beta-synthase	EC 4.2.1.22	21q22.3
OCM	CHDH	Choline dehydrogenase	EC 1.1.99.1	3p21.1
OCM	DHFR	Dihydrofolate reductase	EC 1.5.1.3	5q14.1
OCM	FOLH1	Folate hydrolase 1	EC 3.4.17.21	11p11.12
OCM	FTCD	Formimidoyltransferase cyclodeaminase	EC 2.1.2.5	21q22.3
OCM	GART	Phosphoribosylglycinamide formyltransferase	EC 6.3.4.13	21q22.11
OCM	GLRX	Glutaredoxin	EC 1.20.4.1	5q15
OCM	GNMT	Glycine n-methyltransferase	EC 2.1.1.20	6p21.1
OCM	MAT1A	Methionine adenosyltransferase 1a	EC 2.5.1.6	10q22.3
OCM	MAT2A	Methionine adenosyltransferase 2a	EC 2.5.1.6	2p11.2
OCM	MAT2B	Methionine adenosyltransferase 2b	EC 2.5.1.6	5q34
OCM	MTAP	Methylthioadenosine Phosphorylase	EC 2.4.2.28	9p21.3
OCM	MTFMT	Mitochondrial methionyl-trna formyltransferase	EC 2.1.2.9	15q22.31
OCM	MTHFD1	Methylenetetrahydrofolate dehydrogenase	EC 6.3.4.3	14q23.3
OCM	MTHFD1L	Methylenetetrahydrofolate dehydrogenase (nadp+ dependent) 1 like	EC 6.3.4.3	6q25.1
OCM	MTHFD2	Methylenetetrahydrofolate dehydrogenase (nadp+ dependent) 2	EC 1.5.1.15	2p13.1
OCM	MTHFR	Methylenetetrahydrofolate reductase	EC 1.5.1.53	1p36.22
OCM	MTHFS	Methenyltetrahydrofolate synthetase	EC 6.3.3.2	15q25.1
OCM	MTR	5-methyltetrahydrofolate-homocysteine methyltransferase	EC 1.8.1.15	1q43
OCM	MTRR	5-methyltetrahydrofolate-homocysteine methyltransferase reductase	EC 1.16.1.8	5p15.31
OCM	NNMT	Nicotinamide N-Methyltransferase	EC 2.1.1.1	11q23.2
OCM	PHGDH	Phosphoglycerate dehydrogenase	EC 1.1.1.95	1p12
OCM	PSAT1	Phosphoserine aminotransferase 1	EC 2.6.1.52	9q21.2
OCM	PSPH	Phosphoserine phosphatase	EC 3.1.3.3	7p11.2
OCM	SHMT1	Serine hydroxymethyltransferase 1	EC 2.1.2.1	17p11.2
OCM	SHMT2	Serine hydroxymethyltransferase 2	EC 2.1.2.1	12q13.3
OCM	TCN2	Transcobalamin 2	EC 7.6.2.8	22q12.2
OCM	TYMS	Thymidylate synthetase	EC 2.1.1.45	18p11.32
TCA-cycle	ACLY	Atp citrate lyase	EC 2.3.3.8	17q21.2
TCA-cycle	ACO1	Aconitase 1	EC 4.2.1.3	9p21.1
TCA-cycle	ACO2	Aconitase 2	EC 4.2.1.3	22q13.2
TCA-cycle	CLYBL	Citramalyl-coa lyase	EC 4.1.3.25	13q32.3
TCA-cycle	CS	Citrate synthase	EC 2.3.3.1	12q13.3
TCA-cycle	DLAT	Dihydrolipoamide s-acetyltransferase	EC 2.3.1.12	11q23.1
TCA-cycle	DLD	Dihydrolipoamide dehydrogenase	EC 1.8.1.4	7q31.1
TCA-cycle	DLST	Dihydrolipoamide s-succinyltransferase	EC 2.3.1.61	14q24.3
TCA-cycle	FH	Fumarate hydratase	EC 4.2.1.2	1q43
TCA-cycle	IDH1	Isocitrate dehydrogenase (nadp(+)) 1	EC 1.1.1.42	2q34
TCA-cycle	IDH2	Isocitrate dehydrogenase (nadp(+)) 2	EC 1.1.1.42	15q26.1
TCA-cycle	IDH3A	Isocitrate dehydrogenase (nad(+)) 3 catalytic subunit alpha	EC 1.1.1.41	15q25.1
TCA-cycle	IDH3B	Isocitrate dehydrogenase (nad(+)) 3 non-catalytic subunit beta	EC 1.1.1.41	20p13
TCA-cycle	IDH3G	Isocitrate dehydrogenase (nad(+)) 3 non-catalytic subunit gamma	EC 1.1.1.41	Xq28
TCA-cycle	IREB2	Iron responsive element binding protein 2	EC 4.2.1.3	15q25.1
TCA-cycle	MDH1	Malate dehydrogenase 1	EC 1.1.1.37	2p15
TCA-cycle	MDH1B	Malate dehydrogenase 1b	EC 1.1.1	2q33.3
TCA-cycle	MDH2	Malate dehydrogenase 2	EC 1.1.1.37	7q11.23
TCA-cycle	OGDH	Oxoglutarate dehydrogenase	EC 1.2.4.2	7p13
TCA-cycle	OGDHL	Oxoglutarate dehydrogenase l	EC 1.2.4.2	10q11.23
TCA-cycle	PC	Pyruvate carboxylase	EC 6.4.1.1	11q13.2
TCA-cycle	PCK1	Phosphoenolpyruvate carboxykinase 1	EC 4.1.1.32	20q13.31
TCA-cycle	PCK2	Phosphoenolpyruvate carboxykinase 2, mitochondrial	EC 4.1.1.32	14q11.2-q12
TCA-cycle	PDHA1	Pyruvate dehydrogenase e1 subunit alpha 1	EC 1.2.4.1	Xp22.12
TCA-cycle	PDHA2	Pyruvate dehydrogenase e1 subunit alpha 2	EC 1.2.4.1	4q22.3
TCA-cycle	PDHB	Pyruvate dehydrogenase e1 subunit beta	EC 1.2.4.1	3p14.3
TCA-cycle	PDK1	Pyruvate dehydrogenase kinase 1	EC 2.7.11.2	2q31.1
TCA-cycle	PDK2	Pyruvate dehydrogenase kinase 2	EC 2.7.11.2	17q21.33
TCA-cycle	PDK3	Pyruvate dehydrogenase kinase 3	EC 2.7.11.2	Xp22.11
TCA-cycle	PDK4	Pyruvate dehydrogenase kinase 4	EC 2.7.11.2	7q21.3
TCA-cycle	SDHA	Succinate dehydrogenase complex flavoprotein subunit a	EC 1.3.5.1	5p15.33
TCA-cycle	SDHB	Succinate dehydrogenase complex iron sulfur subunit b	EC 1.3.5.1	1p36.13
TCA-cycle	SDHC	Succinate dehydrogenase complex subunit c	EC 1.3.5.1	1q23.3
TCA-cycle	SDHD	Succinate dehydrogenase complex subunit d	EC 4.3.1.18	11q23.1
TCA-cycle	SUCLA2	Succinate-coa ligase adp-forming subunit beta	EC 6.2.1.5	13q14.2
TCA-cycle	SUCLG1	Succinate-coa ligase gdp/adp-forming subunit alpha	EC 6.2.1.4	2p11.2
TCA-cycle	SUCLG2	Succinate-coa ligase gdp-forming subunit beta	EC 6.2.1.4	3p14.1
ACS-S/M	AACS	Acetoacetyl-coa synthetase	EC 6.2.1.16	12q24.31
ACS-S/M	ACSF2	Acyl-coa synthetase family member 2	EC 6.2.1.26	17q21.33
ACS-S/M	ACSM1	Acyl-coa synthetase medium chain family member 1	EC 6.2.1.25	16p12.3
ACS-S/M	ACSM2A	Acyl-coa synthetase medium chain family member 2a	EC 6.2.1.25	16p12.3
ACS-S/M	ACSM2B	Acyl-coa synthetase medium chain family member 2b	EC 6.2.1.25	16p12.3
ACS-S/M	ACSM3	Acyl-coa synthetase medium chain family member 3	EC 6.2.1.17	16p12.3
ACS-S/M	ACSM4	Acyl-coa synthetase medium chain family member 4	EC 6.2.1.2	12p13.31
ACS-S/M	ACSM5	Acyl-coa synthetase medium chain family member 5	EC 6.2.1.2	16p12.3
ACS-S/M	ACSM6	Acyl-coa synthetase medium chain family member 6	EC 6.2.1.2	10q23.33
ACS-S/M	ACSS1	Acyl-coa synthetase short chain family member 1	EC 6.2.1.1	20p11.21
ACS-S/M	ACSS2	Acyl-coa synthetase short chain family member 2	EC 6.2.1.17	20q11.22
ACS-S/M	ACSS3	Acyl-coa synthetase short chain family member 3	EC 6.2.1.1	12q21.31
ACS-L/VL	ACSBG1	Acyl-coa synthetase bubblegum family member 1	EC 6.2.1.3	15q25.1
ACS-L/VL	ACSBG2	Acyl-coa synthetase bubblegum family member 2	EC 6.2.1.15	19p13.3
ACS-L/VL	ACSL1	Acyl-coa synthetase long chain family member 1	EC 6.2.1.15	4q35.1
ACS-L/VL	ACSL3	Acyl-coa synthetase long chain family member 3	EC 6.2.1.15	2q36.1
ACS-L/VL	ACSL4	Acyl-coa synthetase long chain family member 4	EC 6.2.1.15	Xq23
ACS-L/VL	ACSL5	Acyl-coa synthetase long chain family member 5	EC 6.2.1.15	10q25.2
ACS-L/VL	ACSL6	Acyl-coa synthetase long chain family member 6	EC 6.2.1.15	5q31.1
ACS-L/VL	SLC27A1	Solute carrier family 27 member 1	EC 6.2.1.15	19p13.11
ACS-L/VL	SLC27A2	Solute carrier family 27 member 2	EC 6.2.1.15	15q21.2
ACS-L/VL	SLC27A3	Solute carrier family 27 member 3	EC 6.2.1.15	1q21.3
ACS-L/VL	SLC27A4	Solute carrier family 27 member 4	EC 6.2.1.15	9q34.11

## Sheet: S Table 4
RLE genes	Name	EC number	Pathway RLEdb	KEGG pathway
AANAT	arylalkylamine N-acetyltransferase	2.3.1.87	melatonin synthesis	Tryptophan metabolism
ACACB	acetyl CoA carboxylase	6.4.1.2	the de novo synthesis of lipids and cholesterol	Fatty acid biosynthesis; Propanoate metabolism; Pyruvate metabolism
ACADL	acyl coA dehydrogenase	1.3.8.8	long-chain fatty acid beta-oxidation	Fatty acid degradation; Fatty acid metabolism
ACADS	medium chain acyl coA dehydrogenase	1.3.8.1	medium-chain fatty acid beta-oxidation	beta-Alanine metabolism; Butanoate metabolism; Carbon metabolism; Fatty acid degradation; Fatty acid metabolism; Propanoate metabolism; Valine; leucine and isoleucine degradation
ACHE	acetylcholinesterase	3.1.1.7	acylation with certain substrates precedes general acid-base catalysis	Glycerophospholipid metabolism
ACLY	citrate lyase,	2.3.3.8	de novo synthesis of fatty acids and triglycerides	Citrate cycle (TCA cycle)
ACO1	aconitase	4.2.1.3	metabolism of vitamins and cofactors	2-Oxocarboxylic acid metabolism; Biosynthesis of amino acids; Carbon metabolism; Citrate cycle (TCA cycle); Glyoxylate and dicarboxylate metabolism
ACO2	aconitase	4.2.1.3	metabolism of vitamins and cofactors	2-Oxocarboxylic acid metabolism; Biosynthesis of amino acids; Carbon metabolism; Citrate cycle (TCA cycle); Glyoxylate and dicarboxylate metabolism
ACOX1	acyl CoA oxidase	1.3.3.6	very-long-chain fatty acid peroxisomal oxidation	alpha-Linolenic acid metabolism; beta-Alanine metabolism; Biosynthesis of unsaturated fatty acids; Carbon metabolism; Fatty acid degradation; Fatty acid metabolism; Propanoate metabolism
ACSL3	arachidonyl coA synthetase	6.2.1.3	esterification of arachidonic acid by many human cells	Fatty acid biosynthesis; Fatty acid degradation; Fatty acid metabolism
ADH1B	cis retinol dehydrogenase	1.1.1.105	biosynthesis of 9-cis-retinoic acid	Chemical carcinogenesis; Drug metabolism - cytochrome P450; Fatty acid degradation; Glycolysis / Gluconeogenesis; Metabolism of xenobiotics by cytochrome P450; Retinol metabolism; Tyrosine metabolism
ADH5	alcohol dehydrogenase	1.1.1.1	alcohol oxidation	Carbon metabolism; Chemical carcinogenesis; Drug metabolism - cytochrome P450; Fatty acid degradation; Glycolysis / Gluconeogenesis; Metabolism of xenobiotics by cytochrome P450; Retinol metabolism; Tyrosine metabolism
ADK	adenosine kinase	2.7.1.20	adenosine uptake and metabolism	Purine metabolism
AKR1B1	aldose reductase/NADPH-dependent aldo-keto reductase	1.1.1.21	polyol pathway/ethanologenesis of D-xylose	Folate biosynthesis; Fructose and mannose metabolism; Galactose metabolism; Glycerolipid metabolism; Pentose and glucuronate interconversions
ALAD	delta-aminolevulinic acid synthase	4.2.1.24	heme biosynthesis	Porphyrin and chlorophyll metabolism
ALAS1	5-aminolevulinate synthase	2.3.1.37	hepatic heme biosynthesis	Glycine; serine and threonine metabolism; Porphyrin and chlorophyll metabolism
ALAS2	5-aminolevulinate synthase	2.3.1.37	hepatic heme biosynthesis	Glycine; serine and threonine metabolism; Porphyrin and chlorophyll metabolism
ALDH1A1	retinal dehydrogenase	1.2.1.36	the metabolism of retinal to retinoic acid	Retinol metabolism
ALDH1A2	retinal dehydrogenase	1.2.1.36	the metabolism of retinal to retinoic acid	Retinol metabolism
ALDH1A3	retinal dehydrogenase	1.2.1.36	the metabolism of retinal to retinoic acid	Retinol metabolism
ALDH2	aldehyde dehydrogenase	1.2.1.3	acetaldehyde metabolism	Arginine and proline metabolism; Ascorbate and aldarate metabolism; beta-Alanine metabolism; Fatty acid degradation; Glycerolipid metabolism; Glycolysis / Gluconeogenesis; Histidine metabolism; Lysine degradation; Pantothenate and CoA biosynthesis; Pyruvate metabolism; Tryptophan metabolism; Valine; leucine and isoleucine degradation
ALDH3A2	aldehyde dehydrogenase	1.2.1.3	acetaldehyde metabolism	Arginine and proline metabolism; Ascorbate and aldarate metabolism; beta-Alanine metabolism; Fatty acid degradation; Glycerolipid metabolism; Glycolysis / Gluconeogenesis; Histidine metabolism; Lysine degradation; Pantothenate and CoA biosynthesis; Pyruvate metabolism; Tryptophan metabolism; Valine; leucine and isoleucine degradation
ALDH3B2	aldehyde dehydrogenase	1.2.1.3	acetaldehyde metabolism	beta-Alanine metabolism; Chemical carcinogenesis; Drug metabolism - cytochrome P450; Glycolysis / Gluconeogenesis; Histidine metabolism; Metabolism of xenobiotics by cytochrome P450; Phenylalanine metabolism; Tyrosine metabolism
ALOX5	oxygen oxidoreductase	1.13.11.34	leukotriene synthesis/first step in the pathway,but the conversion of LTA4 to LTB4	Arachidonic acid metabolism
AMD1	S-Adenosylmethionine decarboxylase	4.1.1.50	polyamine biosynthesis pathway	#N/A
APRT	adenine phosphoribosyl transferase	2.4.2.7	AMP formation and subsequently the formation of ADP and ATP	Purine metabolism
ASS1	argininosuccinic acid synthetase	6.3.4.5	urea production/urea cycle	Alanine; aspartate and glutamate metabolism; Arginine biosynthesis; Biosynthesis of amino acids
B4GALT1	galactosyltransferase	2.4.1.22	uridine nucleotide cycle that supports lactose synthesis	Galactose metabolism; Glycosaminoglycan biosynthesis - keratan sulfate; Mannose type O-glycan biosynthesis; N-Glycan biosynthesis; Other types of O-glycan biosynthesis; Various types of N-glycan biosynthesis; Glycosphingolipid biosynthesis - lacto and neolacto series
B4GALT2	galactosyltransferase	2.4.1.22	uridine nucleotide cycle that supports lactose synthesis	Galactose metabolism; Glycosaminoglycan biosynthesis - keratan sulfate; Mannose type O-glycan biosynthesis; N-Glycan biosynthesis; Other types of O-glycan biosynthesis; Various types of N-glycan biosynthesis; Glycosphingolipid biosynthesis - lacto and neolacto series
BACE1	Beta-secretase	3.4.23.46	generation of the amyloid beta-peptide (Abeta) in Alzheimer disease	#N/A
BCHE	butyrylcholinesterase	3.1.1.8	hydrolysis of the positively charged oxoester benzoylcholine ( BzCh )/termination of cholinergic signaling at neuromuscular junctions	#N/A
BCKDHA	branched chain oxoacid dehydrogenase	1.2.4.4	BCAA oxidation/branched-chain amino acid catabolism	Propanoate metabolism; Valine; leucine and isoleucine degradation
CAD	carbamoyl phosphate synthase	6.3.5.5	the de novo UTP biosynthetic pathway	Alanine; aspartate and glutamate metabolism; Pyrimidine metabolism
CBS	cystathionine-beta-synthase	4.2.1.22	the transsulfuration pathway	Biosynthesis of amino acids; Cysteine and methionine metabolism; Glycine; serine and threonine metabolism
CEL	carboxyl ester lipase	3.1.1.3	severe pancreatic exocrine dysfunction	Glycerolipid metabolism; Steroid biosynthesis
CHAT	choline acetyl transferase	2.3.1.6	synthesis of the neurotransmitter acetylcholine ( ACh )	#N/A
CHKA	choline kinase	2.7.1.32	biosynthesis of phosphatidylcholine	Glycerophospholipid metabolism
CPOX	coproporphyrinogen oxidase	1.3.3.3	heme synthesis	Porphyrin and chlorophyll metabolism
CPS1	Carbamyl phosphate synthetase I	6.3.4.16	free ammonia into the urea cycle	Alanine; aspartate and glutamate metabolism; Arginine biosynthesis; Biosynthesis of amino acids; Carbon metabolism; Nitrogen metabolism
CPT1A	carnitine palmitoyltransferase 1a	2.3.1.21	fatty acid metabolism/fatty acid oxidation	Fatty acid degradation
CPT1B	carnitine palmitoyltransferase 1a	2.3.1.21	fatty acid metabolism/fatty acid oxidation	Fatty acid degradation
CSAD	sulfoalanine decarboxylase	4.1.1.29	taurine biosynthesis	Taurine and hypotaurine metabolism
CTH	cystathionine-gamma-lyase	4.4.1.1	the synthesis of cysteine from methionine	Biosynthesis of amino acids; Cysteine and methionine metabolism; Glycine; serine and threonine metabolism; Selenocompound metabolism
CTPS1	Cytidine triphosphate synthetase	6.3.4.2	the de novo synthesis of CTP	Pyrimidine metabolism
CYP11A1	P450scc	1.14.15.6	steroid synthesis	Steroid hormone biosynthesis
CYP17A1	17-hydroxylase-17,20-lyase	1.14.99.9	androgen biosynthesis	Steroid hormone biosynthesis
CYP1A1	Aromatase	1.14.14.1	estrogen biosynthesis	Chemical carcinogenesis; Metabolism of xenobiotics by cytochrome P450; Retinol metabolism; Steroid hormone biosynthesis; Tryptophan metabolism
CYP1B1	Aromatase	1.14.14.1	estrogen biosynthesis	Arachidonic acid metabolism; Biosynthesis of secondary metabolites; Drug metabolism - cytochrome P450; Fatty acid degradation; Linoleic acid metabolism; Metabolism of xenobiotics by cytochrome P450; Retinol metabolism; Steroid hormone biosynthesis; Tryptophan metabolism
CYP39A1	CYP39A1	1.14.14.26	bile acid synthesis	Primary bile acid biosynthesis
CYP7A1	cholesterol 7alpha-hydroxylase	1.14.14.23	bile acid synthesis/the synthesis of the cofactor for PAH(phenylalanine hydroxylase )	Cholesterol metabolism; Primary bile acid biosynthesis; Steroid hormone biosynthesis
DCK	deoxycytidine kinase	2.7.1.74	metabolism of gemcitabin	Purine metabolism; Pyrimidine metabolism
DDC	aromatic amino acid decarboxylase	4.1.1.28	renal dopamine formation	Phenylalanine metabolism; Tryptophan metabolism; Tyrosine metabolism
DDHD2	carboxyl ester lipase	3.1.1.3	severe pancreatic exocrine dysfunction	Glycerolipid metabolism
DHODH	dihydro orotate dehydrogenase	1.3.5.2	de novo synthesis of pyrimidines and progression of the cell cycle in different cell lines,mainly activated T lymphocytes	Pyrimidine metabolism
DLAT	pyruvate dehydrogenase complex	2.3.1.12	tricarboxylic acid cycle	Carbon metabolism; Citrate cycle (TCA cycle); Glycolysis / Gluconeogenesis; Pyruvate metabolism
DLD	branched-chain alpha-keto acid dehydrogenase complex	1.8.1.4	the branched-chain amino acid catabolism	Carbon metabolism; Citrate cycle (TCA cycle); Glycine; serine and threonine metabolism; Glycolysis / Gluconeogenesis; Glyoxylate and dicarboxylate metabolism; Lysine degradation; Propanoate metabolism; Pyruvate metabolism; Tryptophan metabolism; Valine; leucine and isoleucine degradation
DPP4	dipeptidyl peptidase	3.4.14.5	the hydrolysis of the alanine substrates	#N/A
DPP9	dipeptidyl peptidase	3.4.14.5	the hydrolysis of the alanine substrates	#N/A
DPYD	dihydropyrimidine dehydrogenase	1.3.1.2	5-fluorouracil (5-FU) chemotherapy catabolic pathway	beta-Alanine metabolism; Pantothenate and CoA biosynthesis; Pyrimidine metabolism
DTYMK	deoxythymidylate kinase	2.7.4.9	the biosynthesis of deoxythymidine triphosphate	Pyrimidine metabolism
F2	thrombin	3.4.21.5	formation of fibrin	#N/A
FADS2	Delta6 desaturase (D6D)	1.14.19.3	highly unsaturated fatty acid (HUFA) synthesis	alpha-Linolenic acid metabolism; Biosynthesis of unsaturated fatty acids; Fatty acid metabolism
FASN	fatty acid synthase	2.3.1.85	fatty acid biosynthetic pathway	Fatty acid biosynthesis; Fatty acid metabolism
FBP1	hexose diphosphatase	3.1.3.11	reductive pentose phosphate cycle	Carbon metabolism; Fructose and mannose metabolism; Glycolysis / Gluconeogenesis; Pentose phosphate pathway
G6PC3	Glucose-6-phosphatase	3.1.3.9	gluconeogenesis	Galactose metabolism; Glycolysis / Gluconeogenesis; Starch and sucrose metabolism
G6PD	glucose-6-phosphate dehydrogenase	1.1.1.49	pentose phosphate pathway (PPP)/the GSH- and NADPH-dependent H(2)O(2) elimination by PC12 cells/NADPH production	Carbon metabolism; Central carbon metabolism in cancer; Glutathione metabolism; Pentose phosphate pathway
GAD1	glutamate decarboxylase	4.1.1.15	gama-amino butrylic acid (GABA) production	Alanine; aspartate and glutamate metabolism; beta-Alanine metabolism; Butanoate metabolism; Taurine and hypotaurine metabolism
GAMT	arginine glycine transamidinase	2.1.4.1	creatine synthesis	Arginine and proline metabolism; Glycine; serine and threonine metabolism
GCH1	GTP cyclohydrolase 1	3.5.4.16	BH4 synthesis/the biosynthesis of tetrahydrobiopterin (BH(4)),a natural cofactor for tyrosine and tryptophan hydroxylases	Folate biosynthesis
GCK	Glucokinase	2.7.1.1	glucose metabolis	Amino sugar and nucleotide sugar metabolism; Carbon metabolism; Central carbon metabolism in cancer; Galactose metabolism; Glycolysis / Gluconeogenesis; Starch and sucrose metabolism
GCLC	gamma-glutamylcysteine synthetase(gamma-GCShs)	6.3.2.2	glutathione synthesis	Cysteine and methionine metabolism; Glutathione metabolism
GFPT2	glutamine-fructose-6-phosphate amidotransferase	2.6.1.16	hexosamine synthesis	Alanine; aspartate and glutamate metabolism; Amino sugar and nucleotide sugar metabolism
GGT1	gamma glutamyl transferase	2.3.2.2	glutathione synthesis	Arachidonic acid metabolism; Glutathione metabolism; Taurine and hypotaurine metabolism
GK	Uridine-cytidine nucleoside kinase	2.7.1.48	pyrimidine-nucleotide salvage pathway	Glycerolipid metabolism
GNE	n acetylglucosamine epimerase	5.1.3.14	sialic acid biosynthesis	Amino sugar and nucleotide sugar metabolism
GPAT2	glycerol phosphate acyl transferase	2.3.1.15	CDP-diacylglycerol biosynthesis	Glycerolipid metabolism; Glycerophospholipid metabolism
GPAT4	glycerol phosphate acyl transferase	2.3.1.15	CDP-diacylglycerol biosynthesis	Glycerolipid metabolism; Glycerophospholipid metabolism
GSTM1	glutathione s transferase	2.5.1.18	arsenic biotransformation	Chemical carcinogenesis; Drug metabolism - cytochrome P450; Glutathione metabolism; Metabolism of xenobiotics by cytochrome P450
GSTM4	LTC4 synthase	4.4.1.20	formation of cysteinyl leukotrienes	Chemical carcinogenesis; Drug metabolism - cytochrome P450; Glutathione metabolism; Metabolism of xenobiotics by cytochrome P450
GSTP1	glutathione s transferase	2.5.1.18	arsenic biotransformation	Chemical carcinogenesis; Drug metabolism - cytochrome P450; Glutathione metabolism; Metabolism of xenobiotics by cytochrome P450
GYS1	glycogen synthase	2.4.1.11	nonoxidative pathway/glycogen synthesis of skeletal muscle	Starch and sucrose metabolism
HDC	histidine decarboxylase	4.1.1.22	histamine synthesis	Histidine metabolism
HK1	hexokinase	2.7.1.1	glycolysis	Amino sugar and nucleotide sugar metabolism; Carbon metabolism; Central carbon metabolism in cancer; Fructose and mannose metabolism; Galactose metabolism; Glycolysis / Gluconeogenesis; Starch and sucrose metabolism
HMBS	uroporphyrinogen synthase	2.5.1.61	porphyrin synthesis	Porphyrin and chlorophyll metabolism
HMGCR	3-hydroxy-methylglutaryl coenzyme A	1.1.1.34	cholesterol synthesis/the isoprenoid biosynthetic pathway	Terpenoid backbone biosynthesis
HMGCS1	HMG CoA synthase	2.3.3.10	mevalonate pathway/ketogenesis	Butanoate metabolism; Synthesis and degradation of ketone bodies; Terpenoid backbone biosynthesis; Valine; leucine and isoleucine degradation
HMOX1	Heme oxygenase	1.14.14.18	CO generation,degrades heme/ production of bilirubin/ heme degradation pathway	Porphyrin and chlorophyll metabolism
HSD17B10	acyl-CoA dehydrogenase	1.1.1.35	mitochondrial beta-oxidation	Valine; leucine and isoleucine degradation
HSD17B6	cis retinol dehydrogenase	1.1.1.105	biosynthesis of 9-cis-retinoic acid	Retinol metabolism; Steroid hormone biosynthesis
HSD3B1	hydroxy delta steroid dehydrogenase	1.1.1.145	the sex steroid hormone biosynthesis pathway	Steroid hormone biosynthesis
HSD3B2	beta hydroxysteroid dehydrogenase/isomerase	5.3.3.1	sex steroid production from pregnenolone	Steroid hormone biosynthesis
IDO1	Indoleamine 2,3-dioxygenase	1.13.11.52	the kynurenine pathway of tryptophan metabolism/UV filter biosynthesis	Tryptophan metabolism
IMPA2	Myo-inositol-1-phosphate (MIP) synthase	3.1.3.25	inositol biosynthesis	Inositol phosphate metabolism
IMPDH1	Inosine monophosphate dehydrogenase	1.1.1.205	the de novo synthesis of guanine nucleotides from IMP	Purine metabolism
ISYNA1	l myo inositol phosphate synthase	5.5.1.4	conversion of D-glucose 6-phosphate to L-myo-inositol 1-phosphate in the inositol biosynthetic pathway	Inositol phosphate metabolism
KMO	Kynurenine hydroxylase	1.14.13.9	tryptophan metabolism	Tryptophan metabolism
LIPC	carboxyl ester lipase	3.1.1.3	severe pancreatic exocrine dysfunction	Cholesterol metabolism; Glycerolipid metabolism
LIPE	hormone-sensitive lipase	3.1.1.79	cholesteryl ester and diacylglycerol hydrolysis/lipolysis/intracellular TG hydrolysis	#N/A
LIPF	carboxyl ester lipase	3.1.1.3	severe pancreatic exocrine dysfunction	Glycerolipid metabolism
LIPG	carboxyl ester lipase	3.1.1.3	severe pancreatic exocrine dysfunction	Cholesterol metabolism; Glycerolipid metabolism
LPIN1	phosphatidate phosphohydrolase	3.1.3.4	triacylglycerol(TG) synthesis/the de novo synthesis of lipids and cholesterol	Glycerolipid metabolism; Glycerophospholipid metabolism
LPL	Lipoprotein lipase	3.1.1.34	the hydrolysis of triglyceride-rich lipoproteins and plays an important role in glucose metabolism	Glycerolipid metabolism
LSS	oxido:lanosterol cyclase/Oxidosqualene--lanosterol cyclase	5.4.99.7	cholesterol biosynthetic pathway	Steroid biosynthesis
LTA4H	leukotriene a4 hydrolase	3.3.2.6	biosynthesis of leukotriene B4	Arachidonic acid metabolism
LTC4S	LTC4 synthase	4.4.1.20	formation of cysteinyl leukotrienes	Arachidonic acid metabolism
MAN2B1	alpha-mannosidase	3.2.1.24	d-mannose degradation	Other glycan degradation
MAT2A	methionine adenosyl transferase	2.5.1.6	methionine metabolism	Biosynthesis of amino acids; Cysteine and methionine metabolism
MDH1	malate dehydrogenase	1.1.1.37	the NADH shuttle that produces ATP in glucose metabolism	Biosynthesis of secondary metabolites; Citrate cycle (TCA cycle); Cysteine and methionine metabolism; Glyoxylate and dicarboxylate metabolism; Pyruvate metabolism
MDH2	malate dehydrogenase	1.1.1.37	the NADH shuttle that produces ATP in glucose metabolism	Carbon metabolism; Citrate cycle (TCA cycle); Cysteine and methionine metabolism; Glyoxylate and dicarboxylate metabolism; Pyruvate metabolism
MGST2	LTC4 synthase	4.4.1.20	formation of cysteinyl leukotrienes	Chemical carcinogenesis; Drug metabolism - cytochrome P450; Glutathione metabolism; Metabolism of xenobiotics by cytochrome P450
MGST3	LTC4 synthase	4.4.1.20	formation of cysteinyl leukotrienes	Chemical carcinogenesis; Drug metabolism - cytochrome P450; Glutathione metabolism; Metabolism of xenobiotics by cytochrome P450
MT-CO1	cytochrome c oxidase	7.1.1.9	oxidative phosphorylation	Oxidative phosphorylation
MT-CO2	cytochrome c oxidase	7.1.1.9	oxidative phosphorylation	Oxidative phosphorylation
MT-CO3	cytochrome c oxidase	7.1.1.9	oxidative phosphorylation	Oxidative phosphorylation
MTHFR	methylenetetrahydrofolate reductase	1.5.1.20	methyl group metabolism	Carbon metabolism; One carbon pool by folate
MYLK3	myosin light chain kinase	2.7.11.18	initiation of myosin light chain phosphorylation	#N/A
NAT1	N-acetyltransferase	2.3.1.5	melatonin synthesis	Chemical carcinogenesis
NMNAT2	NMN adenylyltransferase	2.7.7.1	biosynthesis of NAD	Nicotinate and nicotinamide metabolism
NMNAT3	NMN adenylyltransferase	2.7.7.1	biosynthesis of NAD	Nicotinate and nicotinamide metabolism
NOS1	nitric oxide synthase	1.14.13.39	NO synthesis	Arginine and proline metabolism; Arginine biosynthesis
NT5C2	5'-nucleotidase	3.1.3.5	transformation of AMP to adenosine	Nicotinate and nicotinamide metabolism; Purine metabolism; Pyrimidine metabolism
NT5C3A	5'-nucleotidase	3.1.3.5	transformation of AMP to adenosine	Purine metabolism; Pyrimidine metabolism
ODC1	ornithine decarboxylase	4.1.1.17	polyamine metabolism	Arginine and proline metabolism; Glutathione metabolism
OGDH	oxoglutarate dehydrogenase complex	1.2.4.2	citric acid cycle	Carbon metabolism; Citrate cycle (TCA cycle)
P4HB	protein disulfide isomerase	5.3.4.1	protein folding	#N/A
PAH	phenylalanine hydroxylase	1.14.16.1	hepatic phenylalanine metabolism	Biosynthesis of amino acids; Folate biosynthesis; Phenylalanine metabolism; Phenylalanine; tyrosine and tryptophan biosynthesis
PANK2	pantothenate kinase	2.7.1.33	coenzyme A ( CoA ) biosynthetic pathway	Pantothenate and CoA biosynthesis
PANK3	pantothenate kinase	2.7.1.33	coenzyme A ( CoA ) biosynthetic pathway	Pantothenate and CoA biosynthesis
PCAT2	acetyl-CoA : lyso PAF acetyltransferase	2.3.1.67	Platelet activating factor biosynthesis	Ether lipid metabolism
PCK1	phosphoenolpyruvate carboxykinase (GTP)	4.1.1.32	Glyceroneogenesis	Citrate cycle (TCA cycle); Glycolysis / Gluconeogenesis; Pyruvate metabolism
PCYT1A	Choline-phosphate cytidylyltransferase	2.7.7.15	membrane phospholipid synthesis	Glycerophospholipid metabolism; Phosphonate and phosphinate metabolism
PCYT2	phosphoethanolamine cytidylyltransferase	2.7.7.14	phosphatidylethanolamine synthesis	Glycerophospholipid metabolism; Phosphonate and phosphinate metabolism
PDHA1	pyruvate dehydrogenase	1.2.4.1	acetyl coenzyme A synthesis/synthesis of acetylcholine	Biosynthesis of secondary metabolites; Citrate cycle (TCA cycle); Glycolysis / Gluconeogenesis; Pyruvate metabolism
PDIA6	protein disulfide isomerase	5.3.4.1	protein folding	#N/A
PFKL	phosphofructokinase	2.7.1.11	glycolysis	Biosynthesis of amino acids; Carbon metabolism; Central carbon metabolism in cancer; Fructose and mannose metabolism; Galactose metabolism; Glycolysis / Gluconeogenesis; Pentose phosphate pathway
PFKM	phosphofructokinase	2.7.1.11	glycolysis	Biosynthesis of amino acids; Carbon metabolism; Central carbon metabolism in cancer; Fructose and mannose metabolism; Galactose metabolism; Glycolysis / Gluconeogenesis; Pentose phosphate pathway
PFKP	phosphofructokinase	2.7.1.11	glycolysis	Biosynthesis of amino acids; Carbon metabolism; Central carbon metabolism in cancer; Fructose and mannose metabolism; Galactose metabolism; Glycolysis / Gluconeogenesis; Pentose phosphate pathway
PGAP6	phospholipase a2	3.1.1.4	eicosanoid synthesis/arachidonic acid release and subsequent eicosanoid formation/prostaglandin synthesis	alpha-Linolenic acid metabolism; Arachidonic acid metabolism; Biosynthesis of secondary metabolites; Ether lipid metabolism; Glycerophospholipid metabolism; Linoleic acid metabolism
PIK3C3	PI kinase	2.7.1.137	phosphatidylcholine synthesis	Inositol phosphate metabolism
PIP5K1A	phosphatidylinositol phosphate kinase	2.7.1.68	PA biosynthesis	Inositol phosphate metabolism
PKM	pyruvate kinase	2.7.1.40	glycolysis	Biosynthesis of amino acids; Carbon metabolism; Central carbon metabolism in cancer; Glycolysis / Gluconeogenesis; Purine metabolism; Pyruvate metabolism; Viral carcinogenesis
PLA2G2A	phospholipase a2	3.1.1.4	eicosanoid synthesis/arachidonic acid release and subsequent eicosanoid formation/prostaglandin synthesis	alpha-Linolenic acid metabolism; Arachidonic acid metabolism; Ether lipid metabolism; Glycerophospholipid metabolism; Linoleic acid metabolism
PLA2G6	phospholipase a2	3.1.1.4	eicosanoid synthesis/arachidonic acid release and subsequent eicosanoid formation/prostaglandin synthesis	alpha-Linolenic acid metabolism; Arachidonic acid metabolism; Ether lipid metabolism; Glycerophospholipid metabolism; Linoleic acid metabolism
PLAT	tissue type plasminogen activator	3.4.21.68	the fibrinolytic cascade	#N/A
PLAU	urokinase	3.4.21.73	cleavage of the preactivation peptide from the NH2 terminus of native plasminogen( NH2-terminal glutamic acid )	#N/A
PNPLA3	carboxyl ester lipase	3.1.1.3	severe pancreatic exocrine dysfunction	Glycerolipid metabolism
PNPO	pyridoxamine 5'-phosphate oxidase	1.4.3.5	pyridoxal 5 phosphate (PLP; vitamin B(6)) synthesis	Vitamin B6 metabolism
PPAT	phosphoribosyl pyrophosphate amidotransferase	2.4.2.14	the purine de novo pathway	Alanine; aspartate and glutamate metabolism; Purine metabolism
PPIA	prolyl cis trans isomerase	5.2.1.8	protein-folding	#N/A
PRPS1	phosphoribosyl pyrophosphate synthetase	2.7.6.1	purine biosynthesis	Biosynthesis of amino acids; Carbon metabolism; Pentose phosphate pathway; Purine metabolism
PRPS2	phosphoribosyl pyrophosphate synthetase	2.7.6.1	purine biosynthesis	Biosynthesis of amino acids; Carbon metabolism; Pentose phosphate pathway; Purine metabolism
PTGS1	cyclooxygenase	1.14.99.1	the production of prostanoids/prostaglandin synthesis	Arachidonic acid metabolism
PTGS2	cyclooxygenase	1.14.99.1	the production of prostanoids/prostaglandin synthesis	Arachidonic acid metabolism; Chemical carcinogenesis
PTS	pyruvoyl tetrahydropterin synthase	4.2.3.12	synthesizing BH4/the synthesis of human tetrahydrobiopterin	Folate biosynthesis
PYBG	glycogen phosphorylase	2.4.1.1	intracellular glycogen breakdown	Biosynthesis of secondary metabolites; Starch and sucrose metabolism
PYR1	Aspartate Carbamoyltransferase	2.1.3.2	pyrimidine nucleotide biosynthesis	Alanine, aspartate and glutamate metabolism; Pyrimidine metabolism
REN	Renin	3.4.23.15	renin-angiotensin system	#N/A
RRM2	ribonucleotide reductase	1.17.4.1	deoxyribonucleotide synthesis	Glutathione metabolism; Purine metabolism; Pyrimidine metabolism
SAT1	spermidine/spermine N-acetyltransferase	2.3.1.57	the polyamine catabolic pathway	Arginine and proline metabolism
SCD	Stearoyl-CoA desaturase	1.14.19.1	monounsaturated fatty acid synthesis,oleic acid synthesis,	Biosynthesis of unsaturated fatty acids; Fatty acid metabolism
SDR16C5	cis retinol dehydrogenase	1.1.1.105	biosynthesis of 9-cis-retinoic acid	Retinol metabolism
SKP1	carboxyl ester lipase	3.1.1.3	severe pancreatic exocrine dysfunction	Glycerolipid metabolism
SLC27A2	microsomal bile acid coA synthetase	6.2.1.7	cytosolic amidation	Primary bile acid biosynthesis
SLC27A5	microsomal bile acid coA synthetase	6.2.1.7	cytosolic amidation	Primary bile acid biosynthesis
SOAT1	acyl coA : cholesterol acyltransferase	2.3.1.26	cholesterol esterification	Steroid biosynthesis
SPTLC1	serine palmitoyltransferase	2.3.1.50	SM biosynthesis	Sphingolipid metabolism
SQLE	squalene epoxidase	1.14.14.17	sterol biosynthesis/cholesterol biogenesis	Steroid biosynthesis
SRM	spermidine synthase	2.5.1.16	formation of the spermine precursor spermidine from putrescine	Arginine and proline metabolism; Cysteine and methionine metabolism; Glutathione metabolism
STS	sulfatase	3.1.6.2	estrogen synthesis (the sulfatase was the rate-limiting enzyme in estrogen synthesis yet in vitro studies found that it was the aromatase)	Steroid hormone biosynthesis
SUCLA2	ATP-dependent citrate lyase	6.2.1.5	the de novo synthesis of lipids and cholesterol	Carbon metabolism; Citrate cycle (TCA cycle); Propanoate metabolism
TAT	tyrosine aminotransferase	2.6.1.5	catabolic pathway of tyrosine	Cysteine and methionine metabolism; Phenylalanine metabolism; Phenylalanine; tyrosine and tryptophan biosynthesis; Tyrosine metabolism; Ubiquinone and other terpenoid-quinone biosynthesis
TDO2	tryptophan 2,3-dioxygenase	1.13.11.11	kynurenine pathway/tryptophan catabolism	Tryptophan metabolism
TH	tyrosine hydroxylase	1.14.16.2	the catecholamine biosynthetic pathway	Folate biosynthesis; Tyrosine metabolism
TK1	thymidine kinase	2.7.1.21	synthesis of dTTP/the salvage pathway of nucleotide metabolism	Drug metabolism - other enzymes; Pyrimidine metabolism
TKT	transketolase	2.2.1.1	the non-oxidative part of the pentose phosphate pathway; from vanadocytes	Biosynthesis of amino acids; Carbon metabolism; Pentose phosphate pathway
TPH1	Tryptophan hydroxylase	1.14.16.4	the biosynthesis of serotonin (5-HT)/ melatonin biosynthesis	Folate biosynthesis; Tryptophan metabolism
TPH2	Tryptophan hydroxylase	1.14.16.4	the biosynthesis of serotonin (5-HT)/ melatonin biosynthesis	Folate biosynthesis; Tryptophan metabolism
TXNDC5	protein disulfide isomerase	5.3.4.1	protein folding	#N/A
TYMP	Thymidine phosphorylase	2.4.2.4	etabolizes 5'-deoxy-5-fluorouridine (5'-dFUrd,doxifluridine)	Pyrimidine metabolism
TYMS	Thymidylate synthase	2.1.1.45	the synthesis of pyrimidine nucleotides	One carbon pool by folate; Pyrimidine metabolism
TYR	Tyrosinase	1.14.18.1	melanin synthesis	Tyrosine metabolism
UGDH	uridine diphosphoglucose dehydrogenase	1.1.1.22	synthesis of HA	Amino sugar and nucleotide sugar metabolism; Ascorbate and aldarate metabolism; Pentose and glucuronate interconversions
UGT1A6	bilirubin uridine diphosphate glucuronosyltransferase	2.4.1.17	the conjugation of bilirubin with glucuronic acid in its excretion process into the bile	Ascorbate and aldarate metabolism; Chemical carcinogenesis; Drug metabolism - cytochrome P450; Metabolism of xenobiotics by cytochrome P450; Pentose and glucuronate interconversions; Porphyrin and chlorophyll metabolism; Retinol metabolism; Steroid hormone biosynthesis
UGT1A7	bilirubin uridine diphosphate glucuronosyltransferase	2.4.1.17	the conjugation of bilirubin with glucuronic acid in its excretion process into the bile	Ascorbate and aldarate metabolism; Chemical carcinogenesis; Drug metabolism - cytochrome P450; Metabolism of xenobiotics by cytochrome P450; Pentose and glucuronate interconversions; Porphyrin and chlorophyll metabolism; Retinol metabolism; Steroid hormone biosynthesis
UGT2B17	bilirubin uridine diphosphate glucuronosyltransferase	2.4.1.17	the conjugation of bilirubin with glucuronic acid in its excretion process into the bile	Ascorbate and aldarate metabolism; Chemical carcinogenesis; Drug metabolism - cytochrome P450; Metabolism of xenobiotics by cytochrome P450; Pentose and glucuronate interconversions; Porphyrin and chlorophyll metabolism; Retinol metabolism; Steroid hormone biosynthesis
UGT2B7	bilirubin uridine diphosphate glucuronosyltransferase	2.4.1.17	the conjugation of bilirubin with glucuronic acid in its excretion process into the bile	Ascorbate and aldarate metabolism; Chemical carcinogenesis; Drug metabolism - cytochrome P450; Metabolism of xenobiotics by cytochrome P450; Pentose and glucuronate interconversions; Porphyrin and chlorophyll metabolism; Retinol metabolism; Steroid hormone biosynthesis
UGT3A2	bilirubin uridine diphosphate glucuronosyltransferase	2.4.1.17	the conjugation of bilirubin with glucuronic acid in its excretion process into the bile	Ascorbate and aldarate metabolism; Chemical carcinogenesis; Drug metabolism - cytochrome P450; Metabolism of xenobiotics by cytochrome P450; Pentose and glucuronate interconversions; Porphyrin and chlorophyll metabolism; Retinol metabolism; Steroid hormone biosynthesis
XDH	xanthine oxidase	1.17.3.2	nucleic acid degradation/purine catabolism	Purine metabolism

## Sheet: S Table 5
Sample	Group	Subclass	ssGSEA_Survival	Survival_signature	ssGSEA_Recurrence	Recurrence_signature
GSM798481	iCCA	Inflammation	-1.43852	GOOD	-1.68328	GOOD
GSM798482	iCCA	Proliferation	-0.601185	GOOD	0.209839	POOR
GSM798483	iCCA	Proliferation	-0.149792	GOOD	-0.598319	GOOD
GSM798484	iCCA	Proliferation	0.333625	POOR	1.42796	POOR
GSM798485	iCCA	Proliferation	-0.93837	GOOD	-0.486583	GOOD
GSM798486	iCCA	Inflammation	-0.978641	GOOD	0.278892	POOR
GSM798487	iCCA	Inflammation	-1.14799	GOOD	-1.02077	GOOD
GSM798488	iCCA	Inflammation	-1.24695	GOOD	-1.18094	GOOD
GSM798489	iCCA	Inflammation	-1.63164	GOOD	-1.17894	GOOD
GSM798490	iCCA	Inflammation	-1.65812	GOOD	-0.765358	GOOD
GSM798491	iCCA	Inflammation	-1.6412	GOOD	-1.2776	GOOD
GSM798492	iCCA	Inflammation	-0.898603	GOOD	0.358897	POOR
GSM798493	iCCA	Inflammation	-1.22884	GOOD	-0.581301	GOOD
GSM798494	iCCA	Inflammation	-1.28049	GOOD	-1.02777	GOOD
GSM798495	iCCA	Inflammation	-0.908683	GOOD	1.06576	POOR
GSM798496	iCCA	Inflammation	-1.26222	GOOD	-1.21653	GOOD
GSM798497	iCCA	Inflammation	-1.1994	GOOD	-0.322607	GOOD
GSM798498	iCCA	Proliferation	1.37257	POOR	1.6438	POOR
GSM798499	iCCA	Proliferation	1.34084	POOR	0.524389	POOR
GSM798500	iCCA	Proliferation	0.252849	POOR	-0.33897	GOOD
GSM798501	iCCA	Proliferation	1.56073	POOR	0.87088	POOR
GSM798502	iCCA	Proliferation	0.407848	POOR	0.117411	POOR
GSM798503	iCCA	Proliferation	0.541237	POOR	-0.509736	GOOD
GSM798504	iCCA	Inflammation	-1.15455	GOOD	-0.599724	GOOD
GSM798505	iCCA	Proliferation	-0.490972	GOOD	0.622674	POOR
GSM798506	iCCA	Proliferation	-0.725884	GOOD	-0.0516249	GOOD
GSM798507	iCCA	Inflammation	-0.912312	GOOD	-1.34772	GOOD
GSM798508	iCCA	Inflammation	-0.554792	GOOD	-1.43414	GOOD
GSM798509	iCCA	Inflammation	-0.498983	GOOD	-0.373611	GOOD
GSM798510	iCCA	Inflammation	-2.1118	GOOD	-1.2826	GOOD
GSM798511	iCCA	Inflammation	-0.254641	GOOD	-0.843656	GOOD
GSM798512	iCCA	Inflammation	-1.32704	GOOD	-2.38752	GOOD
GSM798513	iCCA	Inflammation	-0.868302	GOOD	-2.1737	GOOD
GSM798514	iCCA	Inflammation	-0.78911	GOOD	-1.23418	GOOD
GSM798515	iCCA	Inflammation	-2.03902	GOOD	-1.4745	GOOD
GSM798516	iCCA	Inflammation	-1.26364	GOOD	-2.49429	GOOD
GSM798517	iCCA	Inflammation	-1.43273	GOOD	-1.80868	GOOD
GSM798518	iCCA	Inflammation	-1.23652	GOOD	-0.323568	GOOD
GSM798519	iCCA	Inflammation	-1.60199	GOOD	-0.710233	GOOD
GSM798520	iCCA	Inflammation	-1.21676	GOOD	-1.04271	GOOD
GSM798521	iCCA	Inflammation	-1.43862	GOOD	-1.10261	GOOD
GSM798522	iCCA	Proliferation	-0.511434	GOOD	-1.2219	GOOD
GSM798523	iCCA	Proliferation	0.681349	POOR	0.488831	POOR
GSM798524	iCCA	Inflammation	-0.624614	GOOD	-0.631891	GOOD
GSM798525	iCCA	Proliferation	0.382818	POOR	0.571907	POOR
GSM798526	iCCA	Proliferation	0.765771	POOR	1.51218	POOR
GSM798527	iCCA	Inflammation	-0.488273	GOOD	-0.212843	GOOD
GSM798528	iCCA	Inflammation	-0.949081	GOOD	-0.59282	GOOD
GSM798529	iCCA	Inflammation	-0.0889925	GOOD	0.340887	POOR
GSM798530	iCCA	Inflammation	-0.96732	GOOD	-1.20415	GOOD
GSM798531	iCCA	Inflammation	-0.495053	GOOD	-0.0419525	GOOD
GSM798532	iCCA	Proliferation	0.534964	POOR	0.532966	POOR
GSM798533	iCCA	Proliferation	-0.373497	GOOD	0.119047	POOR
GSM798534	iCCA	Proliferation	0.614005	POOR	1.63226	POOR
GSM798535	iCCA	Proliferation	0.844498	POOR	1.62373	POOR
GSM798536	iCCA	Proliferation	1.27289	POOR	2.65397	POOR
GSM798537	iCCA	Proliferation	-0.0349742	GOOD	-0.577549	GOOD
GSM798538	iCCA	Inflammation	0.107716	GOOD	0.0627285	POOR
GSM798539	iCCA	Inflammation	0.426956	POOR	0.15951	POOR
GSM798540	iCCA	Proliferation	0.442238	POOR	0.210772	POOR
GSM798541	iCCA	Inflammation	0.207654	POOR	0.266159	POOR
GSM798542	iCCA	Inflammation	-0.583676	GOOD	-0.977904	GOOD
GSM798543	iCCA	Inflammation	0.860672	POOR	-0.385598	GOOD
GSM798544	iCCA	Inflammation	0.784222	POOR	1.74138	POOR
GSM798545	iCCA	Proliferation	-0.0478275	GOOD	-0.126354	GOOD
GSM798546	iCCA	Proliferation	0.0429096	GOOD	0.278115	POOR
GSM798547	iCCA	Proliferation	-0.288788	GOOD	0.271195	POOR
GSM798548	iCCA	Proliferation	1.08688	POOR	1.87908	POOR
GSM798549	iCCA	Proliferation	0.323112	POOR	1.48611	POOR
GSM798550	iCCA	Proliferation	0.696386	POOR	1.06038	POOR
GSM798551	iCCA	Proliferation	-0.0952228	GOOD	0.726063	POOR
GSM798552	iCCA	Proliferation	0.280217	POOR	1.26752	POOR
GSM798553	iCCA	Proliferation	0.0541252	GOOD	-0.244259	GOOD
GSM798554	iCCA	Proliferation	-0.808654	GOOD	0.269975	POOR
GSM798555	iCCA	Proliferation	-0.629321	GOOD	0.212324	POOR
GSM798556	iCCA	Inflammation	-1.60486	GOOD	-0.861733	GOOD
GSM798557	iCCA	Proliferation	0.919741	POOR	0.905546	POOR
GSM798558	iCCA	Proliferation	1.51865	POOR	1.38457	POOR
GSM798559	iCCA	Proliferation	0.951442	POOR	-0.0128849	POOR
GSM798560	iCCA	Proliferation	0.899552	POOR	1.62462	POOR
GSM798561	iCCA	Inflammation	-1.15654	GOOD	-1.62804	GOOD
GSM798562	iCCA	Inflammation	-1.29044	GOOD	-1.84848	GOOD
GSM798563	iCCA	Inflammation	-1.41942	GOOD	-1.29661	GOOD
GSM798564	iCCA	Inflammation	-1.07933	GOOD	-1.07498	GOOD
GSM798565	iCCA	Inflammation	-1.7453	GOOD	-1.72765	GOOD
GSM798566	iCCA	Inflammation	-2.08845	GOOD	-1.53726	GOOD
GSM798567	iCCA	Inflammation	-1.30868	GOOD	-1.14524	GOOD
GSM798568	iCCA	Inflammation	-0.783258	GOOD	-0.0707149	GOOD
GSM798569	iCCA	Inflammation	-0.765427	GOOD	-0.0414205	GOOD
GSM798570	iCCA	Inflammation	-0.59599	GOOD	-0.983924	GOOD
GSM798571	iCCA	Inflammation	-1.04845	GOOD	-0.484915	GOOD
GSM798572	iCCA	Proliferation	-0.775714	GOOD	-0.937389	GOOD
GSM798573	iCCA	Inflammation	-0.259366	GOOD	-0.228247	GOOD
GSM798574	iCCA	Proliferation	1.03645	POOR	0.373923	POOR
GSM798575	iCCA	Proliferation	0.418386	POOR	0.623177	POOR
GSM798576	iCCA	Proliferation	-0.0618263	GOOD	0.386331	POOR
GSM798577	iCCA	Proliferation	0.76655	POOR	0.355449	POOR
GSM798578	iCCA	Proliferation	0.678904	POOR	-0.0333922	GOOD
GSM798579	iCCA	Proliferation	0.662288	POOR	-0.2733	GOOD
GSM798580	iCCA	Proliferation	0.952134	POOR	-0.121955	GOOD
GSM798581	iCCA	Proliferation	1.34209	POOR	1.43691	POOR
GSM798582	iCCA	Inflammation	-0.642127	GOOD	-0.265412	GOOD
GSM798583	iCCA	Proliferation	0.769039	POOR	0.375917	POOR
GSM798584	iCCA	Proliferation	1.08405	POOR	1.17601	POOR
GSM798585	iCCA	Proliferation	1.33889	POOR	0.834795	POOR
GSM798586	iCCA	Proliferation	0.406013	POOR	-0.800287	GOOD
GSM798587	iCCA	Proliferation	0.164456	GOOD	0.32219	POOR
GSM798588	iCCA	Proliferation	1.1629	POOR	0.914129	POOR
GSM798589	iCCA	Proliferation	1.30253	POOR	1.02351	POOR
GSM798590	iCCA	Inflammation	-1.66829	GOOD	-0.536664	GOOD
GSM798591	iCCA	Proliferation	0.462387	POOR	0.272211	POOR
GSM798592	iCCA	Proliferation	1.46422	POOR	2.04321	POOR
GSM798593	iCCA	Proliferation	0.65089	POOR	-0.392699	GOOD
GSM798594	iCCA	Proliferation	1.48544	POOR	1.16198	POOR
GSM798595	iCCA	Proliferation	1.01326	POOR	-0.353577	GOOD
GSM798596	iCCA	Proliferation	0.81974	POOR	-1.0382	GOOD
GSM798597	iCCA	Proliferation	0.711349	POOR	0.122444	POOR
GSM798598	iCCA	Proliferation	1.19294	POOR	1.15685	POOR
GSM798599	iCCA	Proliferation	0.576359	POOR	1.05778	POOR
GSM798600	iCCA	Proliferation	0.444086	POOR	-0.174074	GOOD
GSM798601	iCCA	Proliferation	0.817154	POOR	0.465896	POOR
GSM798602	iCCA	Proliferation	0.947837	POOR	0.238776	POOR
GSM798603	iCCA	Proliferation	-0.377919	GOOD	-0.616843	GOOD
GSM798604	iCCA	Proliferation	0.375471	POOR	-0.305301	GOOD
GSM798605	iCCA	Proliferation	1.14731	POOR	0.661898	POOR
GSM798606	iCCA	Proliferation	0.196839	POOR	-0.60082	GOOD
GSM798607	iCCA	Proliferation	1.51147	POOR	0.0814469	POOR
GSM798608	iCCA	Proliferation	1.13069	POOR	0.655098	POOR
GSM798609	iCCA	Proliferation	0.650682	POOR	0.179454	POOR
GSM798610	iCCA	Proliferation	0.555578	POOR	0.162583	POOR
GSM798611	iCCA	Proliferation	1.08361	POOR	0.0225216	POOR
GSM798612	iCCA	Inflammation	-1.25816	GOOD	-0.617308	GOOD
GSM798613	iCCA	Proliferation	1.05224	POOR	1.55177	POOR
GSM798614	iCCA	Proliferation	1.15663	POOR	1.65455	POOR
GSM798615	iCCA	Proliferation	0.84545	POOR	0.550097	POOR
GSM798616	iCCA	Proliferation	0.774208	POOR	0.107293	POOR
GSM798617	iCCA	Proliferation	-0.00907553	GOOD	-0.332552	GOOD
GSM798618	iCCA	Proliferation	0.533621	POOR	0.720447	POOR
GSM798619	iCCA	Proliferation	0.888156	POOR	-0.0167334	GOOD
GSM798620	iCCA	Proliferation	0.597343	POOR	-0.260369	GOOD
GSM798621	iCCA	Proliferation	0.63154	POOR	0.353846	POOR
GSM798622	iCCA	Proliferation	-0.265414	GOOD	-0.0437632	GOOD
GSM798623	iCCA	Proliferation	1.14075	POOR	1.39273	POOR
GSM798624	iCCA	Proliferation	1.03085	POOR	1.0325	POOR
GSM798625	iCCA	Proliferation	1.23694	POOR	1.55284	POOR
GSM798626	iCCA	Proliferation	0.791894	POOR	0.788033	POOR
GSM798627	iCCA	Proliferation	1.68956	POOR	1.34397	POOR
GSM798628	iCCA	Proliferation	1.94913	POOR	1.65839	POOR
GSM798629	iCCA	Proliferation	1.17031	POOR	0.540423	POOR

## Sheet: S Table 6
Sample	Subclass	HSIAO_Status	PREDICTED_Anatomic location
GSM653074	class 2	HSIAO_High	iCCA
GSM653075	class 1	HSIAO_High	iCCA
GSM653076	class 1	HSIAO_High	iCCA
GSM653077	class 2	HSIAO_Low	eCCA
GSM653078	class 1	HSIAO_High	iCCA
GSM653079	class 1	HSIAO_High	iCCA
GSM653080	class 2	HSIAO_High	iCCA
GSM653081	class 2	HSIAO_High	iCCA
GSM653082	class 2	HSIAO_High	iCCA
GSM653083	class 2	HSIAO_High	iCCA
GSM653084	class 1	HSIAO_High	iCCA
GSM653085	class 1	HSIAO_High	iCCA
GSM653086	class 2	HSIAO_High	iCCA
GSM653087	class 2	HSIAO_High	iCCA
GSM653088	class 2	HSIAO_High	iCCA
GSM653089	class 1	HSIAO_High	iCCA
GSM653090	class 2	HSIAO_High	iCCA
GSM653091	class 2	HSIAO_Low	eCCA
GSM653092	class 2	HSIAO_Low	eCCA
GSM653093	class 1	HSIAO_High	iCCA
GSM653094	class 1	HSIAO_High	iCCA
GSM653095	class 2	HSIAO_Low	eCCA
GSM653096	class 2	HSIAO_High	iCCA
GSM653097	class 2	HSIAO_High	iCCA
GSM653098	class 1	HSIAO_High	iCCA
GSM653099	class 1	HSIAO_Low	eCCA
GSM653100	class 1	HSIAO_High	iCCA
GSM653101	class 2	HSIAO_High	iCCA
GSM653102	class 2	HSIAO_Low	eCCA
GSM653103	class 2	HSIAO_High	iCCA
GSM653104	class 1	HSIAO_High	iCCA
GSM653105	class 1	HSIAO_High	iCCA
GSM653106	class 2	HSIAO_High	iCCA
GSM653107	class 2	HSIAO_High	iCCA
GSM653108	class 1	HSIAO_High	iCCA
GSM653109	class 1	HSIAO_High	iCCA
GSM653110	class 2	HSIAO_High	iCCA
GSM653111	class 1	HSIAO_High	iCCA
GSM653112	class 1	HSIAO_Low	eCCA
GSM653113	class 2	HSIAO_Low	eCCA
GSM653114	class 1	HSIAO_Low	eCCA
GSM653115	class 1	HSIAO_High	iCCA
GSM653116	class 2	HSIAO_Low	eCCA
GSM653117	class 1	HSIAO_High	iCCA
GSM653118	class 2	HSIAO_Low	eCCA
GSM653119	class 2	HSIAO_Low	eCCA
GSM653120	class 1	HSIAO_High	iCCA
GSM653121	class 2	HSIAO_High	iCCA
GSM653122	class 2	HSIAO_High	iCCA
GSM653123	class 2	HSIAO_Low	eCCA
GSM653124	class 1	HSIAO_High	iCCA
GSM653125	class 1	HSIAO_High	iCCA
GSM653126	class 2	HSIAO_High	iCCA
GSM653127	class 1	HSIAO_Low	eCCA
GSM653128	class 2	HSIAO_Low	eCCA
GSM653129	class 2	HSIAO_High	iCCA
GSM653130	class 1	HSIAO_High	iCCA
GSM653131	class 1	HSIAO_Low	eCCA
GSM653132	class 2	HSIAO_High	iCCA
GSM653133	class 2	HSIAO_Low	eCCA
GSM653134	class 2	HSIAO_High	iCCA
GSM653135	class 1	HSIAO_High	iCCA
GSM653136	class 1	HSIAO_High	iCCA
GSM653137	class 2	HSIAO_Low	eCCA
GSM653138	class 2	HSIAO_Low	eCCA
GSM653139	class 1	HSIAO_High	iCCA
GSM653140	class 1	HSIAO_High	iCCA
GSM653141	class 2	HSIAO_Low	eCCA
GSM653142	class 2	HSIAO_Low	eCCA
GSM653143	class 2	HSIAO_High	iCCA
GSM653144	class 1	HSIAO_Low	eCCA
GSM653145	class 1	HSIAO_High	iCCA
GSM653146	class 1	HSIAO_High	iCCA
GSM653147	class 2	HSIAO_Low	eCCA
GSM653148	class 1	HSIAO_High	iCCA
GSM653149	class 2	HSIAO_Low	eCCA
GSM653150	class 1	HSIAO_Low	eCCA
GSM653151	class 2	HSIAO_High	iCCA
GSM653152	class 1	HSIAO_High	iCCA
GSM653153	class 2	HSIAO_Low	eCCA
GSM653154	class 1	HSIAO_High	iCCA
GSM653155	class 1	HSIAO_Low	eCCA
GSM653156	class 2	HSIAO_Low	eCCA
GSM653157	class 2	HSIAO_Low	eCCA
GSM653158	class 2	HSIAO_Low	eCCA
GSM653159	class 1	HSIAO_High	iCCA
GSM653160	class 1	HSIAO_High	iCCA
GSM653161	class 1	HSIAO_High	iCCA
GSM653162	class 2	HSIAO_High	iCCA
GSM653163	class 1	HSIAO_High	iCCA
GSM653164	class 2	HSIAO_Low	eCCA
GSM653165	class 1	HSIAO_High	iCCA
GSM653166	class 1	HSIAO_High	iCCA
GSM653167	class 1	HSIAO_High	iCCA
GSM653168	class 1	HSIAO_High	iCCA
GSM653169	class 1	HSIAO_Low	eCCA
GSM653170	class 1	HSIAO_High	iCCA
GSM653171	class 1	HSIAO_High	iCCA
GSM653172	class 2	HSIAO_Low	eCCA
GSM653173	class 1	HSIAO_High	iCCA
GSM653174	class 2	HSIAO_Low	eCCA
GSM653175	class 2	HSIAO_High	iCCA
GSM653176	class 2	HSIAO_Low	eCCA
GSM653177	class 2	HSIAO_Low	eCCA

## Sheet: S Table 7
Dataset	Comparison (DEG analysis)	ID	setSize	NES	p-value (raw)	p-value (adjust)
GSE32225	iCCA vs. NBD	GOMF_OLFACTORY_RECEPTOR_ACTIVITY	361	-2.88746	1e-10	5.565e-08
GSE32225	iCCA vs. NBD	GOBP_SENSORY_PERCEPTION_OF_SMELL	392	-2.75032	1e-10	4.70273e-08
GSE32225	iCCA vs. NBD	KEGG_OLFACTORY_TRANSDUCTION	376	-2.73677	1e-10	9.3e-09
GSE32225	iCCA vs. NBD	GOBP_DETECTION_OF_STIMULUS_INVOLVED_IN_SENSORY_PERCEPTION	482	-2.69309	1e-10	4.70273e-08
GSE32225	iCCA vs. NBD	GOBP_DETECTION_OF_CHEMICAL_STIMULUS	446	-2.65005	1e-10	4.70273e-08
GSE32225	iCCA vs. NBD	GOBP_SENSORY_PERCEPTION_OF_CHEMICAL_STIMULUS	460	-2.62902	1e-10	4.70273e-08
GSE32225	iCCA vs. NBD	GOCC_BLOOD_MICROPARTICLE	107	-2.36949	1e-10	6.49e-08
GSE32225	iCCA vs. NBD	GOMF_ODORANT_BINDING	95	-2.33812	4.57102e-10	1.69585e-07
GSE32225	iCCA vs. NBD	KEGG_PPAR_SIGNALING_PATHWAY	68	-2.28601	1.801e-08	1.11662e-06
GSE32225	iCCA vs. NBD	KEGG_COMPLEMENT_AND_COAGULATION_CASCADES	67	-2.2853	2.837e-08	1.3192e-06
GSE32225	iCCA vs. NBD	GOBP_ARACHIDONATE_METABOLIC_PROCESS	51	-2.27457	1.19827e-07	1.82314e-05
GSE32225	iCCA vs. NBD	GOBP_DETOXIFICATION_OF_COPPER_ION	15	-2.24775	4.43874e-07	5.46704e-05
GSE32225	iCCA vs. NBD	GOMF_OXIDOREDUCTASE_ACTIVITY_ACTING_ON_PAIRED_DONORS_WITH_INCORPORATION_OR_REDUCTION_OF_MOLECULAR_OXYGEN_REDUCED_FLAVIN_OR_FLAVOPROTEIN_AS_ONE_DONOR_AND_INCORPORATION_OF_ONE_ATOM_OF_OXYGEN	45	-2.24573	6.6763e-07	6.7552e-05
GSE32225	iCCA vs. NBD	GOBP_PROTEIN_CONTAINING_COMPLEX_REMODELING	43	-2.24546	1.75291e-07	2.51884e-05
GSE32225	iCCA vs. NBD	GOBP_EPOXYGENASE_P450_PATHWAY	17	-2.23769	1.80404e-06	0.000155894
GSE32225	iCCA vs. NBD	GOBP_L_AMINO_ACID_CATABOLIC_PROCESS	74	-2.23678	2.21748e-08	4.9874e-06
GSE32225	iCCA vs. NBD	GOMF_ARACHIDONATE_MONOOXYGENASE_ACTIVITY	17	-2.22107	5.59814e-07	6.23073e-05
GSE32225	iCCA vs. NBD	KEGG_GLYCINE_SERINE_AND_THREONINE_METABOLISM	31	-2.18444	1.40751e-06	3.44525e-05
GSE32225	iCCA vs. NBD	GOBP_PROTEINOGENIC_AMINO_ACID_METABOLIC_PROCESS	156	-2.15731	6.95433e-10	2.56962e-07
GSE32225	iCCA vs. NBD	GOMF_OXYGEN_BINDING	30	-2.15544	7.36897e-06	0.000372803
GSE32225	iCCA vs. NBD	GOMF_OXYGEN_CARRIER_ACTIVITY	13	-2.15224	4.75245e-06	0.0002847
GSE32225	iCCA vs. NBD	KEGG_NEUROACTIVE_LIGAND_RECEPTOR_INTERACTION	263	-2.13599	1e-10	9.3e-09
GSE32225	iCCA vs. NBD	KEGG_DRUG_METABOLISM_CYTOCHROME_P450	71	-2.13585	3.58087e-07	1.11007e-05
GSE32225	iCCA vs. NBD	GOCC_HEMOGLOBIN_COMPLEX	11	-2.12388	7.00302e-06	0.000239209
GSE32225	iCCA vs. NBD	GOCC_HAPTOGLOBIN_HEMOGLOBIN_COMPLEX	10	-2.11521	4.63058e-06	0.000197621
GSE32225	iCCA vs. NBD	GOBP_DETOXIFICATION_OF_INORGANIC_COMPOUND	22	-2.11295	1.49413e-05	0.000849354
GSE32225	iCCA vs. NBD	GOBP_AMINO_ACID_CATABOLIC_PROCESS	108	-2.10671	5.82949e-08	1.077e-05
GSE32225	iCCA vs. NBD	GOCC_HIGH_DENSITY_LIPOPROTEIN_PARTICLE	27	-2.10352	2.09408e-05	0.000485378
GSE32225	iCCA vs. NBD	GOBP_AROMATIC_AMINO_ACID_FAMILY_CATABOLIC_PROCESS	22	-2.09053	2.10852e-05	0.00107994
GSE32225	iCCA vs. NBD	GOBP_PROTEIN_LIPID_COMPLEX_ORGANIZATION	60	-2.07371	7.83983e-06	0.000526694
GSE32225	iCCA vs. NBD	GOMF_NEUROPEPTIDE_RECEPTOR_ACTIVITY	45	-2.07311	2.42856e-05	0.000828039
GSE32225	iCCA vs. NBD	GOBP_AROMATIC_AMINO_ACID_METABOLIC_PROCESS	38	-2.05241	1.45897e-05	0.000838585
GSE32225	iCCA vs. NBD	GOBP_REGULATION_OF_LONG_TERM_SYNAPTIC_DEPRESSION	15	-2.04842	7.25118e-05	0.00290759
GSE32225	iCCA vs. NBD	KEGG_RETINOL_METABOLISM	63	-2.04651	6.27409e-06	0.000129665
GSE32225	iCCA vs. NBD	GOCC_CHYLOMICRON	13	-2.04385	0.000178353	0.00236227
GSE32225	iCCA vs. NBD	GOMF_LIPID_TRANSMEMBRANE_TRANSPORTER_ACTIVITY	53	-2.04127	2.4551e-05	0.000828039
GSE32225	iCCA vs. NBD	GOBP_RESPONSE_TO_ZINC_ION	52	-2.03786	1.76463e-05	0.000922063
GSE32225	iCCA vs. NBD	GOBP_SULFUR_AMINO_ACID_BIOSYNTHETIC_PROCESS	12	-2.03142	4.7401e-05	0.00204338
GSE32225	iCCA vs. NBD	GOBP_OXYGEN_TRANSPORT	14	-2.02646	0.000124831	0.00427648
GSE32225	iCCA vs. NBD	GOBP_HIGH_DENSITY_LIPOPROTEIN_PARTICLE_REMODELING	21	-2.01811	9.58797e-05	0.00356824
GSE32225	iCCA vs. NBD	GOMF_VITAMIN_B6_BINDING	54	-2.00147	2.1141e-05	0.000828039
GSE32225	iCCA vs. NBD	GOMF_MONOOXYGENASE_ACTIVITY	111	-1.99363	1.74562e-06	0.000133731
GSE32225	iCCA vs. NBD	GOBP_TRANSMISSION_OF_NERVE_IMPULSE	78	-1.98606	4.92318e-06	0.000348872
GSE32225	iCCA vs. NBD	GOMF_HORMONE_ACTIVITY	126	-1.97481	1.00408e-06	9.31286e-05
GSE32225	iCCA vs. NBD	GOBP_ALPHA_AMINO_ACID_METABOLIC_PROCESS	193	-1.97011	1.29292e-08	3.4629e-06
GSE32225	iCCA vs. NBD	GOBP_METHIONINE_METABOLIC_PROCESS	13	-1.96611	0.000188199	0.00555199
GSE32225	iCCA vs. NBD	GOBP_CELLULAR_RESPONSE_TO_ZINC_ION	24	-1.96133	0.000235478	0.00644511
GSE32225	iCCA vs. NBD	GOBP_NEGATIVE_REGULATION_OF_SYNAPTIC_TRANSMISSION	55	-1.96095	3.74981e-05	0.00171661
GSE32225	iCCA vs. NBD	GOCC_TRIGLYCERIDE_RICH_PLASMA_LIPOPROTEIN_PARTICLE	21	-1.94415	0.000418674	0.00460541
GSE32225	iCCA vs. NBD	GOBP_NON_PROTEINOGENIC_AMINO_ACID_BIOSYNTHETIC_PROCESS	17	-1.94097	0.000489376	0.0110067
GSE32225	iCCA vs. NBD	GOBP_SULFUR_AMINO_ACID_METABOLIC_PROCESS	31	-1.93847	0.000210161	0.0060398
GSE32225	iCCA vs. NBD	GOBP_NEGATIVE_REGULATION_OF_STEROL_TRANSPORT	13	-1.9336	0.000378256	0.00918254
GSE32225	iCCA vs. NBD	GOCC_PROTEIN_LIPID_COMPLEX	40	-1.92614	0.000211176	0.00263564
GSE32225	iCCA vs. NBD	GOBP_GLUTAMINE_FAMILY_AMINO_ACID_METABOLIC_PROCESS	69	-1.92074	5.91676e-05	0.00244859
GSE32225	iCCA vs. NBD	GOBP_PIRNA_PROCESSING	21	-1.92014	0.000446205	0.0103974
GSE32225	iCCA vs. NBD	GOBP_NEUTRAL_LIPID_CATABOLIC_PROCESS	43	-1.91938	0.00021908	0.00619291
GSE32225	iCCA vs. NBD	GOBP_ONE_CARBON_COMPOUND_TRANSPORT	24	-1.91886	0.000509339	0.0113287
GSE32225	iCCA vs. NBD	GOBP_HIGH_DENSITY_LIPOPROTEIN_PARTICLE_CLEARANCE	11	-1.91337	0.000515452	0.011395
GSE32225	iCCA vs. NBD	GOBP_REGULATION_OF_INTESTINAL_ABSORPTION	15	-1.9101	0.000903951	0.0168814
GSE32225	iCCA vs. NBD	GOBP_TRIGLYCERIDE_RICH_LIPOPROTEIN_PARTICLE_REMODELING	16	-1.90614	0.00104015	0.0186831
GSE32225	iCCA vs. NBD	GOBP_AMINO_ACID_BIOSYNTHETIC_PROCESS	66	-1.90583	5.29494e-05	0.00223986
GSE32225	iCCA vs. NBD	GOBP_MIDGUT_DEVELOPMENT	11	-1.90536	0.000615802	0.0128969
GSE32225	iCCA vs. NBD	GOBP_OLEFINIC_COMPOUND_METABOLIC_PROCESS	164	-1.90473	5.05783e-07	5.81425e-05
GSE32225	iCCA vs. NBD	GOBP_INTRACELLULAR_ZINC_ION_HOMEOSTASIS	34	-1.9019	0.000382732	0.00918724
GSE32225	iCCA vs. NBD	GOBP_DETECTION_OF_LIGHT_STIMULUS	70	-1.90064	7.51585e-05	0.00294541
GSE32225	iCCA vs. NBD	GOMF_LIGAND_GATED_CHANNEL_ACTIVITY	184	-1.89847	4.42519e-07	5.77572e-05
GSE32225	iCCA vs. NBD	GOMF_VOLTAGE_GATED_MONOATOMIC_CATION_CHANNEL_ACTIVITY	141	-1.8902	1.80231e-06	0.000133731
GSE32225	iCCA vs. NBD	GOCC_ENDOCYTIC_VESICLE_LUMEN	22	-1.88662	0.00236193	0.0170321
GSE32225	iCCA vs. NBD	GOBP_GLUTAMATE_METABOLIC_PROCESS	34	-1.88532	0.000499338	0.0111821
GSE32225	iCCA vs. NBD	GOBP_ALPHA_AMINO_ACID_BIOSYNTHETIC_PROCESS	54	-1.88431	0.000184293	0.00555199
GSE32225	iCCA vs. NBD	GOBP_LONG_TERM_SYNAPTIC_DEPRESSION	32	-1.87961	0.000435589	0.0102423
GSE32225	iCCA vs. NBD	GOBP_NON_PROTEINOGENIC_AMINO_ACID_METABOLIC_PROCESS	63	-1.87614	0.000171786	0.00532125
GSE32225	iCCA vs. NBD	GOBP_ORGANIC_ACID_CATABOLIC_PROCESS	235	-1.87575	6.05202e-08	1.07955e-05
GSE32225	iCCA vs. NBD	GOBP_REVERSE_CHOLESTEROL_TRANSPORT	18	-1.87562	0.00145281	0.0233594
GSE32225	iCCA vs. NBD	GOMF_STRUCTURAL_CONSTITUENT_OF_EYE_LENS	22	-1.87553	0.000896502	0.012925
GSE32225	iCCA vs. NBD	KEGG_METABOLISM_OF_XENOBIOTICS_BY_CYTOCHROME_P450	69	-1.87165	9.12577e-05	0.00130569
GSE32225	iCCA vs. NBD	GOBP_G_PROTEIN_COUPLED_RECEPTOR_SIGNALING_PATHWAY_COUPLED_TO_CYCLIC_NUCLEOTIDE_SECOND_MESSENGER	54	-1.87083	0.00021625	0.00618046
GSE32225	iCCA vs. NBD	GOMF_G_PROTEIN_COUPLED_AMINE_RECEPTOR_ACTIVITY	37	-1.87071	0.000763258	0.0111777
GSE32225	iCCA vs. NBD	GOMF_AMINO_ACID_BINDING	48	-1.87055	0.000444705	0.00753453
GSE32225	iCCA vs. NBD	GOBP_CHOLESTEROL_IMPORT	11	-1.86948	0.00103599	0.0186831
GSE32225	iCCA vs. NBD	GOBP_HUMORAL_IMMUNE_RESPONSE	281	-1.86737	5.98531e-09	1.8213e-06
GSE32225	iCCA vs. NBD	GOBP_GAS_TRANSPORT	21	-1.86725	0.000887713	0.0167596
GSE32225	iCCA vs. NBD	GOMF_ORGANIC_ACID_SODIUM_SYMPORTER_ACTIVITY	34	-1.86349	0.000972103	0.0134216
GSE32225	iCCA vs. NBD	KEGG_TYROSINE_METABOLISM	42	-1.85797	0.000520469	0.00537818
GSE32225	iCCA vs. NBD	GOBP_PHOTOTRANSDUCTION	51	-1.85673	0.000486275	0.0110067
GSE32225	iCCA vs. NBD	GOBP_HUMORAL_IMMUNE_RESPONSE_MEDIATED_BY_CIRCULATING_IMMUNOGLOBULIN	43	-1.85646	0.000620821	0.0129496
GSE32225	iCCA vs. NBD	GOBP_IMIDAZOLE_CONTAINING_COMPOUND_METABOLIC_PROCESS	11	-1.85505	0.0013477	0.0224169
GSE32225	iCCA vs. NBD	GOBP_CELLULAR_RESPONSE_TO_CADMIUM_ION	25	-1.85272	0.000963641	0.0177399
GSE32225	iCCA vs. NBD	KEGG_FATTY_ACID_METABOLISM	42	-1.84419	0.000613559	0.00600642
GSE32225	iCCA vs. NBD	GOMF_GLUTAMATE_RECEPTOR_ACTIVITY	26	-1.84187	0.00149398	0.0184756
GSE32225	iCCA vs. NBD	GOBP_DISRUPTION_OF_ANATOMICAL_STRUCTURE_IN_ANOTHER_ORGANISM	121	-1.83782	1.81465e-05	0.000938717
GSE32225	iCCA vs. NBD	GOBP_DETECTION_OF_VISIBLE_LIGHT	35	-1.83703	0.000879587	0.016667
GSE32225	iCCA vs. NBD	GOBP_FATTY_ACID_DERIVATIVE_CATABOLIC_PROCESS	16	-1.83451	0.0029416	0.0390442
GSE32225	iCCA vs. NBD	GOBP_PROTEIN_LIPID_COMPLEX_ASSEMBLY	29	-1.83197	0.00214734	0.0306855
GSE32225	iCCA vs. NBD	GOBP_PLASMA_LIPOPROTEIN_PARTICLE_CLEARANCE	46	-1.8316	0.000406058	0.00963549
GSE32225	iCCA vs. NBD	GOBP_UREA_CYCLE	12	-1.82925	0.0018034	0.0275838
GSE32225	iCCA vs. NBD	GOMF_PEPTIDOGLYCAN_MURALYTIC_ACTIVITY	15	-1.82758	0.00176093	0.0202053
GSE32225	iCCA vs. NBD	GOMF_VOLTAGE_GATED_CHANNEL_ACTIVITY	172	-1.82708	1.70028e-06	0.000133731
GSE32225	iCCA vs. NBD	GOMF_TETRAPYRROLE_BINDING	144	-1.82245	1.73522e-05	0.000742809
GSE32225	iCCA vs. NBD	GOBP_URETER_DEVELOPMENT	18	-1.82105	0.00259351	0.0350788
GSE32225	iCCA vs. NBD	GOMF_VOLTAGE_GATED_POTASSIUM_CHANNEL_ACTIVITY	96	-1.81999	0.000129563	0.00304913
GSE32225	iCCA vs. NBD	GOBP_COMPLEMENT_ACTIVATION_ALTERNATIVE_PATHWAY	16	-1.81818	0.00371861	0.0461284
GSE32225	iCCA vs. NBD	GOBP_CYSTEINE_METABOLIC_PROCESS	11	-1.81628	0.00226648	0.0319469
GSE32225	iCCA vs. NBD	GOBP_CELLULAR_RESPONSE_TO_COPPER_ION	25	-1.81417	0.001522	0.0242465
GSE32225	iCCA vs. NBD	GOBP_TYROSINE_METABOLIC_PROCESS	17	-1.8136	0.00237588	0.0331278
GSE32225	iCCA vs. NBD	GOBP_XENOBIOTIC_METABOLIC_PROCESS	128	-1.81128	2.30907e-05	0.00114854
GSE32225	iCCA vs. NBD	GOBP_LOW_DENSITY_LIPOPROTEIN_PARTICLE_REMODELING	16	-1.81047	0.00412744	0.0491965
GSE32225	iCCA vs. NBD	GOMF_BILE_ACID_TRANSMEMBRANE_TRANSPORTER_ACTIVITY	19	-1.80632	0.00208711	0.0230557
GSE32225	iCCA vs. NBD	KEGG_PRIMARY_BILE_ACID_BIOSYNTHESIS	16	-1.80571	0.00401217	0.0261915
GSE32225	iCCA vs. NBD	GOBP_BIOLOGICAL_PROCESS_INVOLVED_IN_INTERACTION_WITH_SYMBIONT	39	-1.803	0.00124449	0.0213879
GSE32225	iCCA vs. NBD	GOBP_NEUTRAL_LIPID_METABOLIC_PROCESS	135	-1.80032	1.40127e-05	0.00081447
GSE32225	iCCA vs. NBD	GOMF_CYTOKINE_RECEPTOR_ACTIVITY	95	-1.79952	0.000166551	0.00363472
GSE32225	iCCA vs. NBD	GOBP_REGULATION_OF_PLASMA_LIPOPROTEIN_PARTICLE_LEVELS	86	-1.79587	0.000140877	0.00458336
GSE32225	iCCA vs. NBD	GOBP_TRIGLYCERIDE_METABOLIC_PROCESS	107	-1.79541	6.05281e-05	0.00248502
GSE32225	iCCA vs. NBD	GOBP_POSITIVE_REGULATION_OF_SMOOTH_MUSCLE_CONTRACTION	28	-1.79477	0.0019847	0.0288394
GSE32225	iCCA vs. NBD	GOMF_INWARD_RECTIFIER_POTASSIUM_CHANNEL_ACTIVITY	28	-1.79388	0.00253969	0.0269343
GSE32225	iCCA vs. NBD	GOMF_ALCOHOL_DEHYDROGENASE_NADPLUS_ACTIVITY	23	-1.79295	0.00294002	0.0302985
GSE32225	iCCA vs. NBD	GOBP_ANTIMICROBIAL_HUMORAL_RESPONSE	165	-1.79186	8.01444e-06	0.000531522
GSE32225	iCCA vs. NBD	GOBP_CATECHOL_CONTAINING_COMPOUND_METABOLIC_PROCESS	57	-1.79062	0.000477669	0.0109335
GSE32225	iCCA vs. NBD	GOMF_IRON_ION_BINDING	147	-1.78949	2.35225e-05	0.000828039
GSE32225	iCCA vs. NBD	GOMF_NEUROTRANSMITTER_RECEPTOR_ACTIVITY	106	-1.78829	0.000208911	0.00438713
GSE32225	iCCA vs. NBD	GOMF_EXTRACELLULAR_LIGAND_GATED_MONOATOMIC_ION_CHANNEL_ACTIVITY	70	-1.78744	0.000402168	0.00721957
GSE32225	iCCA vs. NBD	HALLMARK_COAGULATION	136	-1.78702	1.87565e-05	9.37824e-05
GSE32225	iCCA vs. NBD	GOMF_GATED_CHANNEL_ACTIVITY	309	-1.78413	2.98377e-07	4.74419e-05
GSE32225	iCCA vs. NBD	GOBP_PROTEINOGENIC_AMINO_ACID_BIOSYNTHETIC_PROCESS	44	-1.78279	0.00094873	0.017579
GSE32225	iCCA vs. NBD	GOMF_MONOCARBOXYLATE_SODIUM_SYMPORTER_ACTIVITY	15	-1.7807	0.00380141	0.0368138
GSE32225	iCCA vs. NBD	GOCC_KERATIN_FILAMENT	68	-1.77899	0.000450151	0.00478931
GSE32225	iCCA vs. NBD	GOCC_NEUROTRANSMITTER_RECEPTOR_COMPLEX	52	-1.77264	0.000615174	0.00604921
GSE32225	iCCA vs. NBD	GOMF_LIGAND_GATED_MONOATOMIC_CATION_CHANNEL_ACTIVITY	134	-1.77145	8.76187e-05	0.00223002
GSE32225	iCCA vs. NBD	GOBP_MODIFIED_AMINO_ACID_CATABOLIC_PROCESS	31	-1.7688	0.00194649	0.0286272
GSE32225	iCCA vs. NBD	GOBP_SERINE_FAMILY_AMINO_ACID_METABOLIC_PROCESS	31	-1.76843	0.00194649	0.0286272
GSE32225	iCCA vs. NBD	GOBP_NEGATIVE_REGULATION_OF_BLOOD_PRESSURE	49	-1.7646	0.00165655	0.0258113
GSE32225	iCCA vs. NBD	GOBP_L_SERINE_METABOLIC_PROCESS	12	-1.76325	0.00405524	0.0484924
GSE32225	iCCA vs. NBD	GOBP_NOREPINEPHRINE_METABOLIC_PROCESS	17	-1.76286	0.00397329	0.048023
GSE32225	iCCA vs. NBD	GOBP_FEEDING_BEHAVIOR	103	-1.76145	0.000186807	0.00555199
GSE32225	iCCA vs. NBD	GOCC_SYNAPTIC_CLEFT	25	-1.75847	0.00618487	0.0315705
GSE32225	iCCA vs. NBD	GOBP_LONG_CHAIN_FATTY_ACID_METABOLIC_PROCESS	107	-1.75826	0.000113336	0.00404336
GSE32225	iCCA vs. NBD	GOBP_ACUTE_PHASE_RESPONSE	46	-1.75357	0.00135658	0.0224924
GSE32225	iCCA vs. NBD	GOBP_COMPLEMENT_ACTIVATION_CLASSICAL_PATHWAY	30	-1.75224	0.00220601	0.0312649
GSE32225	iCCA vs. NBD	GOBP_TERPENOID_METABOLIC_PROCESS	99	-1.7495	0.000165273	0.00518155
GSE32225	iCCA vs. NBD	GOMF_SEROTONIN_RECEPTOR_ACTIVITY	19	-1.74904	0.00381693	0.0368138
GSE32225	iCCA vs. NBD	GOBP_ICOSANOID_METABOLIC_PROCESS	116	-1.74898	0.000101338	0.00369169
GSE32225	iCCA vs. NBD	GOMF_LIPID_TRANSPORTER_ACTIVITY	175	-1.74751	4.05686e-05	0.00132802
GSE32225	iCCA vs. NBD	GOCC_AXONEMAL_DOUBLET_MICROTUBULE	38	-1.74551	0.00335191	0.0215385
GSE32225	iCCA vs. NBD	GOBP_MONOCARBOXYLIC_ACID_TRANSPORT	172	-1.74531	2.16082e-05	0.00109588
GSE32225	iCCA vs. NBD	GOMF_SOLUTE_SODIUM_SYMPORTER_ACTIVITY	78	-1.74501	0.00114601	0.015507
GSE32225	iCCA vs. NBD	GOBP_STEROL_HOMEOSTASIS	95	-1.74305	0.00028109	0.00734383
GSE32225	iCCA vs. NBD	GOBP_COMPLEMENT_ACTIVATION	53	-1.74046	0.00215855	0.0307609
GSE32225	iCCA vs. NBD	HALLMARK_XENOBIOTIC_METABOLISM	200	-1.73956	1.05631e-05	6.60191e-05
GSE32225	iCCA vs. NBD	GOMF_MONOCARBOXYLIC_ACID_TRANSMEMBRANE_TRANSPORTER_ACTIVITY	67	-1.73924	0.00117205	0.0155297
GSE32225	iCCA vs. NBD	GOMF_IMMUNE_RECEPTOR_ACTIVITY	147	-1.73727	8.04828e-05	0.00223002
GSE32225	iCCA vs. NBD	KEGG_RENIN_ANGIOTENSIN_SYSTEM	17	-1.73374	0.00723691	0.0354228
GSE32225	iCCA vs. NBD	GOBP_NEUROPEPTIDE_SIGNALING_PATHWAY	105	-1.72484	0.000286344	0.00744351
GSE32225	iCCA vs. NBD	HALLMARK_KRAS_SIGNALING_DN	196	-1.72308	1.23202e-05	6.84455e-05
GSE32225	iCCA vs. NBD	GOBP_SMALL_MOLECULE_CATABOLIC_PROCESS	360	-1.72217	4.16544e-07	5.25557e-05
GSE32225	iCCA vs. NBD	GOMF_APOLIPOPROTEIN_BINDING	18	-1.72197	0.00568892	0.0499587
GSE32225	iCCA vs. NBD	GOBP_ERYTHROSE_4_PHOSPHATE_PHOSPHOENOLPYRUVATE_FAMILY_AMINO_ACID_METABOLIC_PROCESS	27	-1.72096	0.00364541	0.0454403
GSE32225	iCCA vs. NBD	GOBP_SYNAPTIC_TRANSMISSION_GLUTAMATERGIC	105	-1.72012	0.000303312	0.0077675
GSE32225	iCCA vs. NBD	KEGG_ARACHIDONIC_ACID_METABOLISM	55	-1.71209	0.00245572	0.0190319
GSE32225	iCCA vs. NBD	GOBP_SENSORY_PERCEPTION_OF_LIGHT_STIMULUS	218	-1.71137	1.02634e-05	0.000617358
GSE32225	iCCA vs. NBD	GOBP_ZYMOGEN_ACTIVATION	46	-1.70918	0.00247708	0.0341705
GSE32225	iCCA vs. NBD	GOMF_SYMPORTER_ACTIVITY	142	-1.70876	8.40644e-05	0.00223002
GSE32225	iCCA vs. NBD	GOMF_POSTSYNAPTIC_NEUROTRANSMITTER_RECEPTOR_ACTIVITY	81	-1.70507	0.000680372	0.0105174
GSE32225	iCCA vs. NBD	GOMF_SOLUTE_MONOATOMIC_CATION_SYMPORTER_ACTIVITY	115	-1.70137	0.000380405	0.00694083
GSE32225	iCCA vs. NBD	GOBP_STEROID_METABOLIC_PROCESS	320	-1.69834	9.36164e-07	9.55278e-05
GSE32225	iCCA vs. NBD	KEGG_ALANINE_ASPARTATE_AND_GLUTAMATE_METABOLISM	32	-1.69687	0.00786106	0.0374912
GSE32225	iCCA vs. NBD	KEGG_BETA_ALANINE_METABOLISM	22	-1.69637	0.00573246	0.0312435
GSE32225	iCCA vs. NBD	GOBP_LEUKOCYTE_TETHERING_OR_ROLLING	31	-1.69614	0.0039122	0.0476288
GSE32225	iCCA vs. NBD	GOBP_MODULATION_OF_EXCITATORY_POSTSYNAPTIC_POTENTIAL	49	-1.69427	0.00354086	0.0447845
GSE32225	iCCA vs. NBD	GOCC_CATION_CHANNEL_COMPLEX	223	-1.69227	3.81638e-05	0.000750554
GSE32225	iCCA vs. NBD	GOBP_ISOPRENOID_METABOLIC_PROCESS	118	-1.69099	0.00027883	0.00732176
GSE32225	iCCA vs. NBD	GOBP_VASODILATION	57	-1.69001	0.00160008	0.0250824
GSE32225	iCCA vs. NBD	GOBP_POSITIVE_REGULATION_OF_MUSCLE_CONTRACTION	47	-1.68773	0.00325489	0.0417805
GSE32225	iCCA vs. NBD	GOBP_ORGANIC_ACID_BIOSYNTHETIC_PROCESS	312	-1.68447	3.40076e-06	0.000264601
GSE32225	iCCA vs. NBD	GOBP_ANTIMICROBIAL_HUMORAL_IMMUNE_RESPONSE_MEDIATED_BY_ANTIMICROBIAL_PEPTIDE	127	-1.68445	0.000230023	0.00634592
GSE32225	iCCA vs. NBD	GOMF_PEPTIDE_RECEPTOR_ACTIVITY	125	-1.68432	0.000367631	0.00693513
GSE32225	iCCA vs. NBD	GOBP_RESPONSE_TO_CADMIUM_ION	46	-1.6806	0.00358195	0.0451641
GSE32225	iCCA vs. NBD	GOBP_FATTY_ACID_METABOLIC_PROCESS	393	-1.68013	4.67425e-07	5.62323e-05
GSE32225	iCCA vs. NBD	GOMF_ORGANIC_ACID_TRANSMEMBRANE_TRANSPORTER_ACTIVITY	184	-1.67971	6.5767e-05	0.00208667
GSE32225	iCCA vs. NBD	GOCC_VOLTAGE_GATED_CALCIUM_CHANNEL_COMPLEX	40	-1.67442	0.00419878	0.0245496
GSE32225	iCCA vs. NBD	GOBP_DEFENSE_RESPONSE_TO_GRAM_NEGATIVE_BACTERIUM	102	-1.67259	0.00060735	0.0128194
GSE32225	iCCA vs. NBD	GOBP_REGULATION_OF_TUBE_SIZE	153	-1.66465	0.000127035	0.00432336
GSE32225	iCCA vs. NBD	GOMF_NEUROTRANSMITTER_RECEPTOR_ACTIVITY_INVOLVED_IN_REGULATION_OF_POSTSYNAPTIC_MEMBRANE_POTENTIAL	56	-1.65858	0.00315426	0.0319154
GSE32225	iCCA vs. NBD	KEGG_BUTANOATE_METABOLISM	32	-1.65445	0.0121741	0.0492137
GSE32225	iCCA vs. NBD	GOBP_DETOXIFICATION	150	-1.65336	0.000456153	0.0104875
GSE32225	iCCA vs. NBD	GOCC_AXONEMAL_A_TUBULE_INNER_SHEATH	27	-1.65159	0.00993893	0.0430974
GSE32225	iCCA vs. NBD	GOMF_SODIUM_ION_TRANSMEMBRANE_TRANSPORTER_ACTIVITY	200	-1.6501	0.000147871	0.0032916
GSE32225	iCCA vs. NBD	GOBP_REGULATION_OF_POSTSYNAPTIC_MEMBRANE_POTENTIAL	148	-1.64477	0.000583346	0.0125074
GSE32225	iCCA vs. NBD	GOBP_ORGANIC_HYDROXY_COMPOUND_TRANSPORT	266	-1.64454	1.55779e-05	0.00085127
GSE32225	iCCA vs. NBD	GOMF_ALCOHOL_DEHYDROGENASE_NAD_P_PLUS_ACTIVITY	49	-1.64065	0.00444858	0.0409795
GSE32225	iCCA vs. NBD	GOCC_IONOTROPIC_GLUTAMATE_RECEPTOR_COMPLEX	40	-1.64009	0.00592132	0.0310687
GSE32225	iCCA vs. NBD	GOCC_DENDRITE_MEMBRANE	42	-1.63613	0.00740057	0.0358431
GSE32225	iCCA vs. NBD	GOBP_GLYCEROLIPID_CATABOLIC_PROCESS	68	-1.6349	0.00297146	0.0392127
GSE32225	iCCA vs. NBD	GOBP_POSITIVE_REGULATION_OF_PEPTIDE_SECRETION	118	-1.62951	0.00069074	0.0139578
GSE32225	iCCA vs. NBD	GOBP_REGULATION_OF_SYNAPTIC_TRANSMISSION_GLUTAMATERGIC	71	-1.62917	0.00378129	0.0465726
GSE32225	iCCA vs. NBD	GOBP_UNSATURATED_FATTY_ACID_METABOLIC_PROCESS	113	-1.62822	0.000552271	0.0120038
GSE32225	iCCA vs. NBD	GOBP_AMINO_ACID_METABOLIC_PROCESS	273	-1.62797	1.53849e-05	0.00085127
GSE32225	iCCA vs. NBD	KEGG_PRIMARY_IMMUNODEFICIENCY	35	-1.62289	0.00932155	0.0415797
GSE32225	iCCA vs. NBD	GOCC_PLATELET_ALPHA_GRANULE_LUMEN	67	-1.62139	0.00437941	0.0251736
GSE32225	iCCA vs. NBD	KEGG_CYSTEINE_AND_METHIONINE_METABOLISM	34	-1.62054	0.0127003	0.0492137
GSE32225	iCCA vs. NBD	HALLMARK_BILE_ACID_METABOLISM	109	-1.61795	0.00105657	0.00330179
GSE32225	iCCA vs. NBD	GOBP_CELLULAR_RESPONSE_TO_XENOBIOTIC_STIMULUS	196	-1.61669	0.000188894	0.00555199
GSE32225	iCCA vs. NBD	GOMF_POTASSIUM_CHANNEL_ACTIVITY	150	-1.61592	0.000446791	0.00753453
GSE32225	iCCA vs. NBD	GOCC_MONOATOMIC_ION_CHANNEL_COMPLEX	344	-1.61565	6.08464e-06	0.000219385
GSE32225	iCCA vs. NBD	GOBP_FATTY_ACID_TRANSPORT	113	-1.61561	0.000704037	0.0140617
GSE32225	iCCA vs. NBD	GOBP_RESPONSE_TO_FUNGUS	79	-1.60867	0.00321477	0.0415388
GSE32225	iCCA vs. NBD	GOBP_ADENYLATE_CYCLASE_MODULATING_G_PROTEIN_COUPLED_RECEPTOR_SIGNALING_PATHWAY	264	-1.60738	8.7162e-05	0.00333992
GSE32225	iCCA vs. NBD	KEGG_ARGININE_AND_PROLINE_METABOLISM	54	-1.60689	0.00587916	0.0312435
GSE32225	iCCA vs. NBD	GOMF_VITAMIN_BINDING	145	-1.6066	0.00052436	0.00856853
GSE32225	iCCA vs. NBD	GOBP_VASCULAR_PROCESS_IN_CIRCULATORY_SYSTEM	268	-1.60082	7.16049e-05	0.00289384
GSE32225	iCCA vs. NBD	GOCC_MAIN_AXON	68	-1.59959	0.00483825	0.0268378
GSE32225	iCCA vs. NBD	GOMF_OXIDOREDUCTASE_ACTIVITY_ACTING_ON_PAIRED_DONORS_WITH_INCORPORATION_OR_REDUCTION_OF_MOLECULAR_OXYGEN	179	-1.59954	0.000410181	0.00724654
GSE32225	iCCA vs. NBD	GOBP_RESPONSE_TO_TOXIC_SUBSTANCE	251	-1.5977	0.000121277	0.0042105
GSE32225	iCCA vs. NBD	GOBP_DIGESTION	138	-1.59572	0.000901064	0.0168814
GSE32225	iCCA vs. NBD	GOBP_LEARNING	157	-1.5946	0.000591785	0.012598
GSE32225	iCCA vs. NBD	GOBP_DETECTION_OF_ABIOTIC_STIMULUS	145	-1.59208	0.001528	0.0242465
GSE32225	iCCA vs. NBD	GOMF_SERINE_HYDROLASE_ACTIVITY	279	-1.59149	9.01624e-05	0.00223002
GSE32225	iCCA vs. NBD	GOMF_METALLOEXOPEPTIDASE_ACTIVITY	69	-1.58815	0.00550336	0.0490019
GSE32225	iCCA vs. NBD	GOBP_DEFENSE_RESPONSE_TO_BACTERIUM	315	-1.58799	4.30233e-05	0.00188833
GSE32225	iCCA vs. NBD	GOBP_SECONDARY_ALCOHOL_METABOLIC_PROCESS	154	-1.58658	0.000776329	0.0151545
GSE32225	iCCA vs. NBD	GOCC_EXTERNAL_SIDE_OF_PLASMA_MEMBRANE	370	-1.57971	1.44167e-05	0.000374259
GSE32225	iCCA vs. NBD	GOMF_MONOATOMIC_CATION_CHANNEL_ACTIVITY	423	-1.57673	9.47994e-06	0.000439632
GSE32225	iCCA vs. NBD	GOBP_MULTICELLULAR_ORGANISMAL_RESPONSE_TO_STRESS	98	-1.57497	0.0029436	0.0390442
GSE32225	iCCA vs. NBD	GOMF_PEPTIDASE_INHIBITOR_ACTIVITY	161	-1.5728	0.000728985	0.0109643
GSE32225	iCCA vs. NBD	GOBP_DEFENSE_RESPONSE_TO_GRAM_POSITIVE_BACTERIUM	126	-1.57221	0.00181394	0.0275986
GSE32225	iCCA vs. NBD	GOBP_CELL_KILLING	252	-1.5698	0.000222465	0.00625442
GSE32225	iCCA vs. NBD	KEGG_TRYPTOPHAN_METABOLISM	39	-1.5666	0.00980889	0.0424292
GSE32225	iCCA vs. NBD	GOBP_POSITIVE_REGULATION_OF_CYTOSOLIC_CALCIUM_ION_CONCENTRATION	162	-1.56469	0.00101771	0.0184723
GSE32225	iCCA vs. NBD	GOBP_ADENYLATE_CYCLASE_ACTIVATING_G_PROTEIN_COUPLED_RECEPTOR_SIGNALING_PATHWAY	182	-1.56466	0.000652243	0.0133891
GSE32225	iCCA vs. NBD	GOBP_ACTION_POTENTIAL	171	-1.56463	0.00116984	0.0204445
GSE32225	iCCA vs. NBD	GOBP_CILIUM_OR_FLAGELLUM_DEPENDENT_CELL_MOTILITY	192	-1.56409	0.00060962	0.0128194
GSE32225	iCCA vs. NBD	GOMF_HEPARIN_BINDING	167	-1.56209	0.00157336	0.0190342
GSE32225	iCCA vs. NBD	KEGG_HISTIDINE_METABOLISM	29	-1.5569	0.0126896	0.0492137
GSE32225	iCCA vs. NBD	KEGG_DRUG_METABOLISM_OTHER_ENZYMES	49	-1.55685	0.00930454	0.0415797
GSE32225	iCCA vs. NBD	GOBP_PHENOL_CONTAINING_COMPOUND_METABOLIC_PROCESS	112	-1.5551	0.00275554	0.0369285
GSE32225	iCCA vs. NBD	GOCC_PLATELET_ALPHA_GRANULE	91	-1.55003	0.00617252	0.0315705
GSE32225	iCCA vs. NBD	GOBP_REGULATION_OF_BLOOD_PRESSURE	194	-1.54991	0.000716441	0.0141456
GSE32225	iCCA vs. NBD	GOCC_POTASSIUM_CHANNEL_COMPLEX	99	-1.54171	0.00500571	0.0273
GSE32225	iCCA vs. NBD	GOBP_REGULATION_OF_BLOOD_CIRCULATION	255	-1.53939	0.000374914	0.00918254
GSE32225	iCCA vs. NBD	GOBP_MODIFIED_AMINO_ACID_METABOLIC_PROCESS	181	-1.53903	0.00129139	0.0218313
GSE32225	iCCA vs. NBD	GOBP_ALCOHOL_METABOLIC_PROCESS	352	-1.53396	5.70759e-05	0.00238108
GSE32225	iCCA vs. NBD	GOCC_POSTSYNAPTIC_MEMBRANE	303	-1.53107	0.000113124	0.00166858
GSE32225	iCCA vs. NBD	GOBP_CHEMICAL_SYNAPTIC_TRANSMISSION_POSTSYNAPTIC	118	-1.52941	0.00310619	0.0406794
GSE32225	iCCA vs. NBD	GOBP_ORGANIC_ANION_TRANSPORT	445	-1.51369	7.30942e-05	0.00290759
GSE32225	iCCA vs. NBD	GOMF_POTASSIUM_ION_TRANSMEMBRANE_TRANSPORTER_ACTIVITY	185	-1.51201	0.00165394	0.0192988
GSE32225	iCCA vs. NBD	KEGG_HEMATOPOIETIC_CELL_LINEAGE	85	-1.50718	0.00938897	0.0415797
GSE32225	iCCA vs. NBD	GOCC_SYNAPTIC_MEMBRANE	430	-1.50386	3.10327e-05	0.000629382
GSE32225	iCCA vs. NBD	GOBP_ORGANIC_ACID_TRANSPORT	343	-1.50069	0.000294566	0.00761894
GSE32225	iCCA vs. NBD	KEGG_CYTOKINE_CYTOKINE_RECEPTOR_INTERACTION	258	-1.49931	0.00042461	0.00493609
GSE32225	iCCA vs. NBD	GOMF_SECONDARY_ACTIVE_TRANSMEMBRANE_TRANSPORTER_ACTIVITY	275	-1.49653	0.000750464	0.0111369
GSE32225	iCCA vs. NBD	GOBP_RESPONSE_TO_METAL_ION	337	-1.49157	0.000585113	0.0125074
GSE32225	iCCA vs. NBD	GOMF_ORGANIC_ANION_TRANSMEMBRANE_TRANSPORTER_ACTIVITY	262	-1.48724	0.00115641	0.015507
GSE32225	iCCA vs. NBD	GOMF_CARBOHYDRATE_BINDING	261	-1.48223	0.00182261	0.0206996
GSE32225	iCCA vs. NBD	GOBP_RESPONSE_TO_XENOBIOTIC_STIMULUS	421	-1.47109	0.000218681	0.00619291
GSE32225	iCCA vs. NBD	GOBP_SODIUM_ION_TRANSPORT	245	-1.46657	0.00136281	0.0224985
GSE32225	iCCA vs. NBD	KEGG_CALCIUM_SIGNALING_PATHWAY	174	-1.46552	0.00313474	0.0233225
GSE32225	iCCA vs. NBD	GOBP_CILIUM_MOVEMENT	231	-1.463	0.00230754	0.0323493
GSE32225	iCCA vs. NBD	GOBP_MONOCARBOXYLIC_ACID_BIOSYNTHETIC_PROCESS	218	-1.46285	0.00183924	0.0277391
GSE32225	iCCA vs. NBD	GOBP_REGULATION_OF_MEMBRANE_POTENTIAL	457	-1.45537	0.000175673	0.00537725
GSE32225	iCCA vs. NBD	GOMF_CYTOKINE_ACTIVITY	230	-1.45416	0.00166458	0.0192988
GSE32225	iCCA vs. NBD	GOBP_REGULATION_OF_HEART_CONTRACTION	206	-1.45289	0.00204169	0.029471
GSE32225	iCCA vs. NBD	GOMF_GLYCOSAMINOGLYCAN_BINDING	233	-1.44907	0.00253625	0.0269343
GSE32225	iCCA vs. NBD	GOCC_9PLUS2_MOTILE_CILIUM	214	-1.42975	0.00438308	0.0251736
GSE32225	iCCA vs. NBD	GOBP_LIPID_LOCALIZATION	445	-1.42743	0.000539157	0.0117682
GSE32225	iCCA vs. NBD	GOBP_HORMONE_METABOLIC_PROCESS	238	-1.41166	0.00343173	0.043725
GSE32225	iCCA vs. NBD	GOMF_SULFUR_COMPOUND_BINDING	266	-1.40123	0.00414877	0.039132
GSE32225	iCCA vs. NBD	GOCC_INTERMEDIATE_FILAMENT_CYTOSKELETON	202	-1.3917	0.00829357	0.0384466
GSE32225	iCCA vs. NBD	GOBP_LIPID_CATABOLIC_PROCESS	335	-1.39075	0.00404669	0.0484924
GSE32225	iCCA vs. NBD	GOCC_COLLAGEN_CONTAINING_EXTRACELLULAR_MATRIX	373	-1.37344	0.00248613	0.0177308
GSE32225	iCCA vs. NBD	GOCC_RECEPTOR_COMPLEX	394	-1.36365	0.00197203	0.0150571
GSE32225	iCCA vs. NBD	GOCC_MOTILE_CILIUM	288	-1.32282	0.00894031	0.040861
GSE32225	iCCA vs. NBD	GOBP_OSSIFICATION	420	1.31187	0.004059	0.0484924
GSE32225	iCCA vs. NBD	HALLMARK_APOPTOSIS	160	1.31934	0.0231575	0.0482449
GSE32225	iCCA vs. NBD	GOCC_UBIQUITIN_LIGASE_COMPLEX	328	1.32575	0.00779906	0.0369459
GSE32225	iCCA vs. NBD	GOBP_NUCLEOTIDE_METABOLIC_PROCESS	471	1.33081	0.00145543	0.0233594
GSE32225	iCCA vs. NBD	GOBP_POSITIVE_REGULATION_OF_RESPONSE_TO_BIOTIC_STIMULUS	416	1.33619	0.0018055	0.0275838
GSE32225	iCCA vs. NBD	GOMF_ATP_HYDROLYSIS_ACTIVITY	392	1.33807	0.00196761	0.0221207
GSE32225	iCCA vs. NBD	GOBP_REGULATION_OF_PROTEOLYSIS	381	1.34203	0.00391306	0.0476288
GSE32225	iCCA vs. NBD	GOBP_CELL_SURFACE_RECEPTOR_PROTEIN_SERINE_THREONINE_KINASE_SIGNALING_PATHWAY	371	1.34208	0.00139514	0.0229113
GSE32225	iCCA vs. NBD	GOBP_POSITIVE_REGULATION_OF_PROTEIN_LOCALIZATION	483	1.34856	0.00106509	0.0189337
GSE32225	iCCA vs. NBD	GOMF_RNA_POLYMERASE_II_SPECIFIC_DNA_BINDING_TRANSCRIPTION_FACTOR_BINDING	349	1.3578	0.00151754	0.0185607
GSE32225	iCCA vs. NBD	GOBP_REGULATION_OF_WNT_SIGNALING_PATHWAY	319	1.36102	0.0020055	0.0290601
GSE32225	iCCA vs. NBD	GOCC_NUCLEAR_MEMBRANE	313	1.36632	0.00379612	0.0234636
GSE32225	iCCA vs. NBD	GOBP_NEGATIVE_REGULATION_OF_CATABOLIC_PROCESS	359	1.36722	0.00315582	0.0411211
GSE32225	iCCA vs. NBD	GOBP_ACTIN_FILAMENT_ORGANIZATION	440	1.36955	0.000983741	0.0180457
GSE32225	iCCA vs. NBD	GOBP_NEGATIVE_REGULATION_OF_CELL_CYCLE	364	1.37035	0.00128395	0.0217767
GSE32225	iCCA vs. NBD	KEGG_PATHWAYS_IN_CANCER	323	1.37129	0.00208168	0.0169731
GSE32225	iCCA vs. NBD	GOCC_CELL_PROJECTION_MEMBRANE	343	1.37209	0.00339766	0.0216154
GSE32225	iCCA vs. NBD	HALLMARK_PI3K_AKT_MTOR_SIGNALING	105	1.37878	0.0248797	0.0497593
GSE32225	iCCA vs. NBD	GOBP_RESPONSE_TO_OXYGEN_LEVELS	326	1.38031	0.00140803	0.0230498
GSE32225	iCCA vs. NBD	GOBP_NUCLEAR_CHROMOSOME_SEGREGATION	310	1.38079	0.00188369	0.0279942
GSE32225	iCCA vs. NBD	GOBP_NUCLEOSIDE_PHOSPHATE_BIOSYNTHETIC_PROCESS	293	1.38541	0.00277692	0.0371188
GSE32225	iCCA vs. NBD	HALLMARK_TNFA_SIGNALING_VIA_NFKB	197	1.38906	0.00676682	0.0153791
GSE32225	iCCA vs. NBD	GOMF_CATALYTIC_ACTIVITY_ACTING_ON_DNA	238	1.38959	0.00313772	0.0319154
GSE32225	iCCA vs. NBD	GOBP_RIBOSE_PHOSPHATE_METABOLIC_PROCESS	362	1.3928	0.00105706	0.0188557
GSE32225	iCCA vs. NBD	GOBP_REGULATION_OF_MRNA_METABOLIC_PROCESS	297	1.39986	0.0025245	0.0345762
GSE32225	iCCA vs. NBD	GOCC_GOLGI_STACK	132	1.40042	0.0119881	0.0498737
GSE32225	iCCA vs. NBD	GOBP_REGULATION_OF_DNA_REPAIR	220	1.40259	0.00274818	0.0369285
GSE32225	iCCA vs. NBD	GOCC_TRANSFERASE_COMPLEX_TRANSFERRING_PHOSPHORUS_CONTAINING_GROUPS	279	1.40381	0.00172538	0.0136558
GSE32225	iCCA vs. NBD	GOBP_ENERGY_DERIVATION_BY_OXIDATION_OF_ORGANIC_COMPOUNDS	307	1.40479	0.0017549	0.0270988
GSE32225	iCCA vs. NBD	HALLMARK_APICAL_JUNCTION	196	1.40497	0.003465	0.00911842
GSE32225	iCCA vs. NBD	GOBP_SMALL_GTPASE_MEDIATED_SIGNAL_TRANSDUCTION	478	1.41671	0.000263019	0.00702319
GSE32225	iCCA vs. NBD	GOBP_REGULATION_OF_PROTEIN_STABILITY	344	1.41846	0.00142115	0.0231183
GSE32225	iCCA vs. NBD	KEGG_ENDOCYTOSIS	179	1.41921	0.00442536	0.0274372
GSE32225	iCCA vs. NBD	GOBP_PROTEIN_LOCALIZATION_TO_PLASMA_MEMBRANE	289	1.41958	0.00125691	0.0214588
GSE32225	iCCA vs. NBD	GOCC_CHROMOSOME_TELOMERIC_REGION	167	1.42155	0.00625116	0.0315705
GSE32225	iCCA vs. NBD	GOCC_COATED_VESICLE	310	1.42506	0.000874026	0.00798934
GSE32225	iCCA vs. NBD	GOBP_POSITIVE_REGULATION_OF_PROTEOLYSIS	204	1.42666	0.00307764	0.0405104
GSE32225	iCCA vs. NBD	GOMF_PROTEIN_SERINE_KINASE_ACTIVITY	344	1.42897	0.000522352	0.00856853
GSE32225	iCCA vs. NBD	GOBP_REGULATION_OF_MICROTUBULE_BASED_PROCESS	260	1.42992	0.00143186	0.0231669
GSE32225	iCCA vs. NBD	GOCC_TRANSCRIPTION_REGULATOR_COMPLEX	489	1.43007	0.000125225	0.00176676
GSE32225	iCCA vs. NBD	GOCC_CELL_CORTEX	305	1.4334	0.00170877	0.0136558
GSE32225	iCCA vs. NBD	GOBP_GENERATION_OF_PRECURSOR_METABOLITES_AND_ENERGY	437	1.43459	0.000138792	0.00454413
GSE32225	iCCA vs. NBD	GOBP_INTRINSIC_APOPTOTIC_SIGNALING_PATHWAY	311	1.43532	0.000603573	0.0127962
GSE32225	iCCA vs. NBD	GOCC_SITE_OF_DNA_DAMAGE	127	1.43675	0.00910318	0.0410275
GSE32225	iCCA vs. NBD	GOBP_NUCLEOSIDE_TRIPHOSPHATE_METABOLIC_PROCESS	262	1.4384	0.00122309	0.0211549
GSE32225	iCCA vs. NBD	GOMF_ISOMERASE_ACTIVITY	417	1.43896	0.00023668	0.00487825
GSE32225	iCCA vs. NBD	GOBP_REGULATION_OF_APOPTOTIC_SIGNALING_PATHWAY	373	1.44549	0.000396392	0.00944947
GSE32225	iCCA vs. NBD	GOBP_POSITIVE_REGULATION_OF_CELLULAR_COMPONENT_BIOGENESIS	476	1.44813	0.000130545	0.00436473
GSE32225	iCCA vs. NBD	KEGG_HUNTINGTONS_DISEASE	158	1.45015	0.00401766	0.0261915
GSE32225	iCCA vs. NBD	GOBP_REGULATION_OF_POST_TRANSLATIONAL_PROTEIN_MODIFICATION	237	1.4512	0.00185974	0.0279099
GSE32225	iCCA vs. NBD	GOBP_ACTIN_FILAMENT_BUNDLE_ORGANIZATION	165	1.45145	0.0034232	0.0437239
GSE32225	iCCA vs. NBD	GOBP_NUCLEIC_ACID_CATABOLIC_PROCESS	349	1.45599	0.000307335	0.00779335
GSE32225	iCCA vs. NBD	GOBP_CELLULAR_COMPONENT_DISASSEMBLY	445	1.4589	0.000118742	0.00415037
GSE32225	iCCA vs. NBD	GOCC_GOLGI_ASSOCIATED_VESICLE	94	1.4616	0.0104652	0.0446835
GSE32225	iCCA vs. NBD	GOBP_ESTABLISHMENT_OF_CELL_POLARITY	157	1.46165	0.00379027	0.0465726
GSE32225	iCCA vs. NBD	KEGG_ALZHEIMERS_DISEASE	148	1.46471	0.00542687	0.0305878
GSE32225	iCCA vs. NBD	GOBP_RNA_MODIFICATION	162	1.46571	0.00358833	0.0451641
GSE32225	iCCA vs. NBD	GOBP_ORGANELLE_FUSION	178	1.46686	0.00345993	0.0439759
GSE32225	iCCA vs. NBD	GOBP_VACUOLAR_TRANSPORT	160	1.46829	0.00204525	0.029471
GSE32225	iCCA vs. NBD	HALLMARK_UNFOLDED_PROTEIN_RESPONSE	112	1.47427	0.00495147	0.0123787
GSE32225	iCCA vs. NBD	GOCC_PROTEIN_DNA_COMPLEX	216	1.47635	0.00100636	0.00894693
GSE32225	iCCA vs. NBD	GOCC_TRANS_GOLGI_NETWORK	265	1.47678	0.000566495	0.00590874
GSE32225	iCCA vs. NBD	GOCC_SPINDLE_POLE	173	1.47877	0.00388835	0.023807
GSE32225	iCCA vs. NBD	GOBP_BIOLOGICAL_PROCESS_INVOLVED_IN_INTERACTION_WITH_HOST	173	1.48254	0.00375282	0.0463326
GSE32225	iCCA vs. NBD	GOCC_AUTOPHAGOSOME	108	1.4827	0.00996089	0.0430974
GSE32225	iCCA vs. NBD	GOCC_LATE_ENDOSOME_MEMBRANE	169	1.48339	0.00304556	0.0201691
GSE32225	iCCA vs. NBD	GOBP_NEGATIVE_REGULATION_OF_CELL_CYCLE_PROCESS	289	1.48868	0.000201642	0.00582733
GSE32225	iCCA vs. NBD	GOCC_RIBOSOMAL_SUBUNIT	178	1.49055	0.00213672	0.0157583
GSE32225	iCCA vs. NBD	GOBP_REGULATION_OF_CELL_PROJECTION_ASSEMBLY	212	1.49164	0.00101089	0.0184132
GSE32225	iCCA vs. NBD	GOBP_REGULATION_OF_GTPASE_ACTIVITY	135	1.49165	0.00354056	0.0447845
GSE32225	iCCA vs. NBD	KEGG_ADHERENS_JUNCTION	71	1.49233	0.0119717	0.0492137
GSE32225	iCCA vs. NBD	GOBP_REGULATION_OF_SUPRAMOLECULAR_FIBER_ORGANIZATION	374	1.49384	0.000132469	0.00436473
GSE32225	iCCA vs. NBD	GOBP_REGULATION_OF_PROTEIN_CONTAINING_COMPLEX_ASSEMBLY	405	1.49532	3.56645e-05	0.00166209
GSE32225	iCCA vs. NBD	GOBP_EXTRINSIC_APOPTOTIC_SIGNALING_PATHWAY	233	1.49557	0.000648055	0.0133561
GSE32225	iCCA vs. NBD	GOBP_REGULATION_OF_CELL_SHAPE	129	1.49618	0.00318032	0.0413362
GSE32225	iCCA vs. NBD	GOCC_NUCLEAR_ENVELOPE	491	1.49791	3.00664e-05	0.000629382
GSE32225	iCCA vs. NBD	GOBP_MICROTUBULE_ORGANIZING_CENTER_ORGANIZATION	151	1.49804	0.00386425	0.0473691
GSE32225	iCCA vs. NBD	GOBP_SYMBIONT_ENTRY_INTO_HOST	136	1.49919	0.00188638	0.0279942
GSE32225	iCCA vs. NBD	GOBP_POSITIVE_REGULATION_OF_CANONICAL_NF_KAPPAB_SIGNAL_TRANSDUCTION	223	1.49949	0.000857757	0.0163132
GSE32225	iCCA vs. NBD	GOBP_REGULATION_OF_CELL_CYCLE_G1_S_PHASE_TRANSITION	168	1.50098	0.00136566	0.0224985
GSE32225	iCCA vs. NBD	GOBP_IN_UTERO_EMBRYONIC_DEVELOPMENT	416	1.50164	2.64052e-05	0.00126476
GSE32225	iCCA vs. NBD	GOCC_AZUROPHIL_GRANULE	154	1.50333	0.00211869	0.0157583
GSE32225	iCCA vs. NBD	KEGG_LYSOSOME	118	1.50465	0.00518993	0.0301665
GSE32225	iCCA vs. NBD	GOBP_RESPONSE_TO_TRANSFORMING_GROWTH_FACTOR_BETA	269	1.50515	0.000186484	0.00555199
GSE32225	iCCA vs. NBD	GOBP_PROTEIN_LOCALIZATION_TO_MITOCHONDRION	130	1.50895	0.00372736	0.0461284
GSE32225	iCCA vs. NBD	GOMF_GDP_BINDING	306	1.51031	0.000263387	0.00523481
GSE32225	iCCA vs. NBD	GOCC_MEMBRANE_COAT	95	1.51118	0.00787392	0.0370281
GSE32225	iCCA vs. NBD	GOCC_RIBONUCLEOPROTEIN_GRANULE	266	1.51204	0.000348972	0.00404434
GSE32225	iCCA vs. NBD	GOMF_DNA_BINDING_TRANSCRIPTION_FACTOR_BINDING	484	1.51237	7.29695e-06	0.000372803
GSE32225	iCCA vs. NBD	GOBP_RIBOSE_PHOSPHATE_BIOSYNTHETIC_PROCESS	162	1.51303	0.00172745	0.0267547
GSE32225	iCCA vs. NBD	HALLMARK_P53_PATHWAY	197	1.51343	0.000743613	0.00265576
GSE32225	iCCA vs. NBD	GOCC_GOLGI_APPARATUS_SUBCOMPARTMENT	368	1.5159	6.29426e-05	0.00116714
GSE32225	iCCA vs. NBD	GOBP_POSITIVE_REGULATION_OF_PROTEASOMAL_PROTEIN_CATABOLIC_PROCESS	111	1.52148	0.00309131	0.0405871
GSE32225	iCCA vs. NBD	GOBP_REGULATION_OF_NUCLEAR_DIVISION	143	1.52343	0.00188865	0.0279942
GSE32225	iCCA vs. NBD	GOCC_COPII_COATED_ER_TO_GOLGI_TRANSPORT_VESICLE	89	1.52512	0.0107143	0.0454483
GSE32225	iCCA vs. NBD	GOBP_NUCLEOSOME_ORGANIZATION	125	1.52583	0.00416172	0.0494795
GSE32225	iCCA vs. NBD	GOBP_MRNA_CATABOLIC_PROCESS	253	1.526	0.000510264	0.0113287
GSE32225	iCCA vs. NBD	GOCC_NUCLEAR_CHROMOSOME	225	1.52685	0.000448456	0.00478931
GSE32225	iCCA vs. NBD	GOCC_ENDOPLASMIC_RETICULUM_GOLGI_INTERMEDIATE_COMPARTMENT	130	1.52888	0.00343048	0.0216154
GSE32225	iCCA vs. NBD	GOBP_REGULATION_OF_PROTEOLYSIS_INVOLVED_IN_PROTEIN_CATABOLIC_PROCESS	232	1.53057	0.000300085	0.00772308
GSE32225	iCCA vs. NBD	GOMF_CATALYTIC_ACTIVITY_ACTING_ON_A_TRNA	134	1.53268	0.00163784	0.0192988
GSE32225	iCCA vs. NBD	GOCC_ACTOMYOSIN	94	1.53508	0.00497197	0.0273
GSE32225	iCCA vs. NBD	GOBP_PROTEIN_CONTAINING_COMPLEX_DISASSEMBLY	251	1.53654	0.000230627	0.00634592
GSE32225	iCCA vs. NBD	GOBP_ERBB_SIGNALING_PATHWAY	134	1.53716	0.00194796	0.0286272
GSE32225	iCCA vs. NBD	GOBP_POSITIVE_REGULATION_OF_DNA_REPAIR	136	1.53736	0.00116311	0.0203959
GSE32225	iCCA vs. NBD	GOCC_NUCLEOSOME	114	1.53756	0.00357968	0.0223386
GSE32225	iCCA vs. NBD	GOMF_UNFOLDED_PROTEIN_BINDING	109	1.53833	0.00293504	0.0302985
GSE32225	iCCA vs. NBD	GOCC_CELL_LEADING_EDGE	417	1.5401	1.02973e-05	0.00030313
GSE32225	iCCA vs. NBD	GOBP_RESPONSE_TO_TUMOR_NECROSIS_FACTOR	223	1.5402	0.000377434	0.00918254
GSE32225	iCCA vs. NBD	GOMF_MACROMOLECULAR_CONFORMATION_ISOMERASE_ACTIVITY	272	1.54123	0.000137369	0.00312025
GSE32225	iCCA vs. NBD	GOCC_ROUGH_ENDOPLASMIC_RETICULUM	60	1.54282	0.0119066	0.0498542
GSE32225	iCCA vs. NBD	KEGG_CELL_CYCLE	123	1.54336	0.00209883	0.0169731
GSE32225	iCCA vs. NBD	GOBP_CHROMOSOME_SEGREGATION	411	1.54361	7.77036e-06	0.000526694
GSE32225	iCCA vs. NBD	GOBP_REGULATION_OF_PROTEIN_LOCALIZATION_TO_NUCLEUS	143	1.545	0.0014331	0.0231669
GSE32225	iCCA vs. NBD	GOCC_RESPIRATORY_CHAIN_COMPLEX	86	1.54536	0.00676604	0.0335203
GSE32225	iCCA vs. NBD	GOBP_POSITIVE_REGULATION_OF_MACROAUTOPHAGY	92	1.54605	0.00247139	0.0341705
GSE32225	iCCA vs. NBD	GOBP_REGULATION_OF_PROTEASOMAL_PROTEIN_CATABOLIC_PROCESS	193	1.54963	0.000430094	0.0101592
GSE32225	iCCA vs. NBD	GOBP_FORMATION_OF_PRIMARY_GERM_LAYER	125	1.55145	0.00279249	0.0372308
GSE32225	iCCA vs. NBD	GOMF_CATALYTIC_ACTIVITY_ACTING_ON_RNA	395	1.55175	1.4172e-05	0.000630938
GSE32225	iCCA vs. NBD	GOBP_VESICLE_MEDIATED_TRANSPORT_TO_THE_PLASMA_MEMBRANE	147	1.55301	0.00182786	0.0277288
GSE32225	iCCA vs. NBD	KEGG_CHRONIC_MYELOID_LEUKEMIA	70	1.55347	0.00679656	0.0341665
GSE32225	iCCA vs. NBD	GOCC_PROTEIN_KINASE_COMPLEX	154	1.55417	0.00120887	0.0103231
GSE32225	iCCA vs. NBD	GOBP_DNA_REPLICATION	267	1.55425	0.000150983	0.00485114
GSE32225	iCCA vs. NBD	HALLMARK_UV_RESPONSE_DN	141	1.55867	0.000901341	0.00300447
GSE32225	iCCA vs. NBD	KEGG_PANCREATIC_CANCER	70	1.56023	0.00638959	0.0330129
GSE32225	iCCA vs. NBD	GOBP_POSITIVE_REGULATION_OF_PROTEOLYSIS_INVOLVED_IN_PROTEIN_CATABOLIC_PROCESS	134	1.56353	0.00132772	0.0221558
GSE32225	iCCA vs. NBD	GOBP_POSITIVE_REGULATION_OF_PROTEIN_CATABOLIC_PROCESS	206	1.56402	0.00032945	0.00820473
GSE32225	iCCA vs. NBD	GOCC_PHAGOCYTIC_VESICLE	142	1.56406	0.000745994	0.00701666
GSE32225	iCCA vs. NBD	GOBP_ENDOPLASMIC_RETICULUM_ORGANIZATION	96	1.56556	0.00275177	0.0369285
GSE32225	iCCA vs. NBD	GOBP_REGULATORY_NCRNA_MEDIATED_GENE_SILENCING	127	1.5657	0.00230334	0.0323493
GSE32225	iCCA vs. NBD	GOCC_CONDENSED_CHROMOSOME	275	1.56581	0.000105806	0.00159693
GSE32225	iCCA vs. NBD	GOBP_PROTEIN_POLYUBIQUITINATION	255	1.56677	0.000130791	0.00436473
GSE32225	iCCA vs. NBD	GOMF_HISTONE_BINDING	209	1.56945	0.000254645	0.0051531
GSE32225	iCCA vs. NBD	GOCC_PRERIBOSOME	98	1.5698	0.00268559	0.0183468
GSE32225	iCCA vs. NBD	GOMF_NUCLEIC_ACID_CONFORMATION_ISOMERASE_ACTIVITY	162	1.57143	0.000680309	0.0105174
GSE32225	iCCA vs. NBD	GOBP_REGULATION_OF_NON_CANONICAL_NF_KAPPAB_SIGNAL_TRANSDUCTION	97	1.5715	0.00152801	0.0242465
GSE32225	iCCA vs. NBD	GOBP_CYTOSKELETON_DEPENDENT_CYTOKINESIS	120	1.57171	0.00188135	0.0279942
GSE32225	iCCA vs. NBD	GOMF_NUCLEOSIDE_TRIPHOSPHATASE_REGULATOR_ACTIVITY	450	1.57372	1.99323e-06	0.000138654
GSE32225	iCCA vs. NBD	GOCC_RNA_POLYMERASE_II_HOLOENZYME	66	1.57383	0.00730326	0.0356377
GSE32225	iCCA vs. NBD	GOBP_REGULATION_OF_MRNA_SPLICING_VIA_SPLICEOSOME	109	1.5747	0.00197761	0.0288174
GSE32225	iCCA vs. NBD	KEGG_FOCAL_ADHESION	196	1.57481	0.000363882	0.00483443
GSE32225	iCCA vs. NBD	GOBP_CELL_CYCLE_G2_M_PHASE_TRANSITION	155	1.57682	0.000700653	0.014049
GSE32225	iCCA vs. NBD	GOBP_NUCLEOBASE_CONTAINING_COMPOUND_TRANSPORT	222	1.58047	0.000160092	0.00510423
GSE32225	iCCA vs. NBD	GOBP_NEGATIVE_REGULATION_OF_ORGANELLE_ORGANIZATION	344	1.58145	2.1883e-05	0.00109904
GSE32225	iCCA vs. NBD	GOBP_SPINDLE_ASSEMBLY	130	1.58245	0.00128391	0.0217767
GSE32225	iCCA vs. NBD	GOBP_ESTABLISHMENT_OF_ORGANELLE_LOCALIZATION	474	1.58376	5.62304e-07	6.32348e-05
GSE32225	iCCA vs. NBD	GOMF_HISTONE_H3_READER_ACTIVITY	58	1.58391	0.00458208	0.0418021
GSE32225	iCCA vs. NBD	GOCC_VACUOLAR_MEMBRANE	479	1.58463	5.52887e-07	3.98693e-05
GSE32225	iCCA vs. NBD	GOBP_DNA_BIOSYNTHETIC_PROCESS	157	1.58558	0.000524479	0.0115452
GSE32225	iCCA vs. NBD	GOBP_VESICLE_ORGANIZATION	387	1.58625	9.67197e-06	0.00061016
GSE32225	iCCA vs. NBD	GOBP_AUTOPHAGY_OF_MITOCHONDRION	107	1.58639	0.000849688	0.0162193
GSE32225	iCCA vs. NBD	GOBP_REGULATION_OF_MRNA_PROCESSING	130	1.58811	0.00122685	0.0211549
GSE32225	iCCA vs. NBD	GOBP_POSITIVE_REGULATION_OF_MRNA_CATABOLIC_PROCESS	102	1.5899	0.00239745	0.0333387
GSE32225	iCCA vs. NBD	GOBP_MITOCHONDRION_ORGANIZATION	397	1.59291	3.47823e-06	0.000264601
GSE32225	iCCA vs. NBD	GOBP_RIBOSOMAL_SMALL_SUBUNIT_BIOGENESIS	103	1.59314	0.00361736	0.0453579
GSE32225	iCCA vs. NBD	GOBP_SPLICEOSOMAL_COMPLEX_ASSEMBLY	76	1.59596	0.00253836	0.0346463
GSE32225	iCCA vs. NBD	GOCC_RNA_POLYMERASE_COMPLEX	94	1.59658	0.00259064	0.0178864
GSE32225	iCCA vs. NBD	GOBP_CELLULAR_RESPONSE_TO_UNFOLDED_PROTEIN	98	1.59798	0.00105392	0.0188557
GSE32225	iCCA vs. NBD	GOBP_CHROMOSOME_SEPARATION	82	1.59822	0.00417031	0.0494795
GSE32225	iCCA vs. NBD	KEGG_OXIDATIVE_PHOSPHORYLATION	107	1.59826	0.00202294	0.0169731
GSE32225	iCCA vs. NBD	GOBP_EPIGENETIC_REGULATION_OF_GENE_EXPRESSION	279	1.59849	1.64872e-05	0.000870287
GSE32225	iCCA vs. NBD	GOBP_VESICLE_LOCALIZATION	216	1.59858	0.00013178	0.00436473
GSE32225	iCCA vs. NBD	GOMF_GTPASE_ACTIVATOR_ACTIVITY	242	1.59931	9.46548e-05	0.00229023
GSE32225	iCCA vs. NBD	GOBP_MEMBRANE_DOCKING	87	1.60009	0.00341877	0.0437239
GSE32225	iCCA vs. NBD	GOCC_FICOLIN_1_RICH_GRANULE_LUMEN	122	1.60353	0.00154126	0.0125035
GSE32225	iCCA vs. NBD	GOCC_PODOSOME	41	1.60368	0.00970578	0.0425611
GSE32225	iCCA vs. NBD	GOBP_POSITIVE_REGULATION_OF_TRANSMEMBRANE_RECEPTOR_PROTEIN_SERINE_THREONINE_KINASE_SIGNALING_PATHWAY	104	1.60444	0.00145855	0.0233594
GSE32225	iCCA vs. NBD	GOBP_REGULATION_OF_DNA_BIOSYNTHETIC_PROCESS	86	1.60473	0.00252654	0.0345762
GSE32225	iCCA vs. NBD	KEGG_NOTCH_SIGNALING_PATHWAY	44	1.60665	0.0112046	0.047365
GSE32225	iCCA vs. NBD	GOBP_VIRAL_LIFE_CYCLE	291	1.60767	3.04939e-05	0.0014472
GSE32225	iCCA vs. NBD	KEGG_SMALL_CELL_LUNG_CANCER	83	1.6077	0.00408361	0.0261915
GSE32225	iCCA vs. NBD	GOBP_MITOTIC_CELL_CYCLE_PHASE_TRANSITION	415	1.60947	1.25336e-06	0.000115779
GSE32225	iCCA vs. NBD	GOCC_GOLGI_ASSOCIATED_VESICLE_MEMBRANE	56	1.60961	0.00861984	0.0396757
GSE32225	iCCA vs. NBD	GOCC_ENDONUCLEASE_COMPLEX	37	1.60987	0.00648874	0.0323938
GSE32225	iCCA vs. NBD	GOBP_NUCLEOSIDE_TRIPHOSPHATE_BIOSYNTHETIC_PROCESS	110	1.6106	0.001131	0.0199002
GSE32225	iCCA vs. NBD	GOBP_RETROGRADE_TRANSPORT_ENDOSOME_TO_GOLGI	101	1.61089	0.00180764	0.0275838
GSE32225	iCCA vs. NBD	GOCC_NUCLEAR_SPECK	409	1.61147	1.51762e-06	7.57644e-05
GSE32225	iCCA vs. NBD	GOBP_HETEROCHROMATIN_FORMATION	144	1.6117	0.000826356	0.0159505
GSE32225	iCCA vs. NBD	GOCC_RIBOSOME	222	1.61197	9.73577e-05	0.00154958
GSE32225	iCCA vs. NBD	HALLMARK_PROTEIN_SECRETION	96	1.61272	0.00170983	0.0050289
GSE32225	iCCA vs. NBD	GOMF_RNA_POLYMERASE_BINDING	55	1.61306	0.0044458	0.0409795
GSE32225	iCCA vs. NBD	GOBP_MEMBRANELESS_ORGANELLE_ASSEMBLY	415	1.61323	1.09293e-06	0.000106674
GSE32225	iCCA vs. NBD	GOBP_CANONICAL_NF_KAPPAB_SIGNAL_TRANSDUCTION	321	1.61336	9.8969e-06	0.000616827
GSE32225	iCCA vs. NBD	GOMF_TRANSCRIPTION_COREGULATOR_BINDING	125	1.614	0.000531203	0.00856853
GSE32225	iCCA vs. NBD	GOCC_AUTOPHAGOSOME_MEMBRANE	52	1.61646	0.00555124	0.0300229
GSE32225	iCCA vs. NBD	GOBP_ATP_BIOSYNTHETIC_PROCESS	86	1.61769	0.00218461	0.0310467
GSE32225	iCCA vs. NBD	GOBP_PROTEIN_TARGETING	316	1.6177	1.02426e-05	0.000617358
GSE32225	iCCA vs. NBD	HALLMARK_GLYCOLYSIS	198	1.61835	0.000150315	0.000626313
GSE32225	iCCA vs. NBD	GOBP_PROTEIN_FOLDING	209	1.61851	7.36312e-05	0.00290759
GSE32225	iCCA vs. NBD	GOBP_VIRAL_PROCESS	397	1.62185	1.31044e-06	0.000118928
GSE32225	iCCA vs. NBD	GOBP_AUTOPHAGOSOME_ORGANIZATION	123	1.62305	0.00100486	0.0183679
GSE32225	iCCA vs. NBD	HALLMARK_NOTCH_SIGNALING	31	1.62315	0.00917403	0.0199436
GSE32225	iCCA vs. NBD	GOCC_H4_HISTONE_ACETYLTRANSFERASE_COMPLEX	38	1.62315	0.00907577	0.0410275
GSE32225	iCCA vs. NBD	GOBP_CELLULAR_RESPONSE_TO_TOPOLOGICALLY_INCORRECT_PROTEIN	113	1.6239	0.00045046	0.0104053
GSE32225	iCCA vs. NBD	GOCC_ROUGH_ENDOPLASMIC_RETICULUM_MEMBRANE	27	1.62512	0.00793051	0.0370281
GSE32225	iCCA vs. NBD	GOCC_CENTRIOLAR_SATELLITE	142	1.62568	0.000252961	0.00304021
GSE32225	iCCA vs. NBD	GOBP_NON_CANONICAL_NF_KAPPAB_SIGNAL_TRANSDUCTION	124	1.62679	0.00117711	0.0205023
GSE32225	iCCA vs. NBD	GOBP_RESPONSE_TO_TOPOLOGICALLY_INCORRECT_PROTEIN	160	1.6277	0.000161143	0.00510423
GSE32225	iCCA vs. NBD	GOBP_REGULATION_OF_AUTOPHAGY	358	1.62783	9.65504e-07	9.6049e-05
GSE32225	iCCA vs. NBD	GOCC_RNA_POLYMERASE_II_TRANSCRIPTION_REGULATOR_COMPLEX	234	1.62815	7.51135e-05	0.00131753
GSE32225	iCCA vs. NBD	KEGG_NOD_LIKE_RECEPTOR_SIGNALING_PATHWAY	61	1.62973	0.00355284	0.0254164
GSE32225	iCCA vs. NBD	GOMF_RNA_EXONUCLEASE_ACTIVITY_PRODUCING_5_PHOSPHOMONOESTERS	39	1.63081	0.00536036	0.0481136
GSE32225	iCCA vs. NBD	GOBP_REGULATION_OF_CHROMOSOME_SEGREGATION	131	1.63261	0.000528527	0.011585
GSE32225	iCCA vs. NBD	GOBP_MITOTIC_SPINDLE_ASSEMBLY	75	1.63277	0.00252654	0.0345762
GSE32225	iCCA vs. NBD	GOBP_REGULATION_OF_MITOTIC_CELL_CYCLE_PHASE_TRANSITION	318	1.63298	5.73813e-06	0.000401127
GSE32225	iCCA vs. NBD	GOBP_TRANSLATIONAL_INITIATION	118	1.63373	0.000951503	0.017579
GSE32225	iCCA vs. NBD	GOBP_PROTEIN_DNA_COMPLEX_ORGANIZATION	231	1.63475	3.96259e-05	0.00178248
GSE32225	iCCA vs. NBD	GOMF_P53_BINDING	68	1.635	0.00367365	0.0361838
GSE32225	iCCA vs. NBD	GOBP_REGULATION_OF_CELL_CYCLE_PHASE_TRANSITION	421	1.63526	3.39255e-07	4.38741e-05
GSE32225	iCCA vs. NBD	GOBP_NEGATIVE_REGULATION_OF_GENE_EXPRESSION_EPIGENETIC	187	1.63557	0.000104287	0.00374635
GSE32225	iCCA vs. NBD	GOBP_REGULATION_OF_DNA_METABOLIC_PROCESS	472	1.63728	8.27059e-08	1.33699e-05
GSE32225	iCCA vs. NBD	GOMF_RRNA_BINDING	63	1.6397	0.00384205	0.0368138
GSE32225	iCCA vs. NBD	GOBP_ER_NUCLEUS_SIGNALING_PATHWAY	51	1.64206	0.00392345	0.0476432
GSE32225	iCCA vs. NBD	GOMF_RNA_EXONUCLEASE_ACTIVITY	44	1.64307	0.00497662	0.0450323
GSE32225	iCCA vs. NBD	GOBP_ESTABLISHMENT_OF_PROTEIN_LOCALIZATION_TO_PLASMA_MEMBRANE	67	1.64332	0.00170815	0.0265353
GSE32225	iCCA vs. NBD	GOMF_MRNA_BINDING	331	1.64347	3.45296e-06	0.000226067
GSE32225	iCCA vs. NBD	GOBP_ESTABLISHMENT_OF_PROTEIN_LOCALIZATION_TO_MEMBRANE	259	1.64405	1.62984e-05	0.000869192
GSE32225	iCCA vs. NBD	GOCC_MLL1_2_COMPLEX	31	1.64495	0.0077381	0.0369267
GSE32225	iCCA vs. NBD	GOBP_PROTEIN_LOCALIZATION_TO_NUCLEUS	311	1.64559	4.07182e-06	0.000300908
GSE32225	iCCA vs. NBD	GOBP_NUCLEOTIDE_EXCISION_REPAIR	86	1.64568	0.00157841	0.0248937
GSE32225	iCCA vs. NBD	GOBP_CHAPERONE_MEDIATED_PROTEIN_FOLDING	70	1.64605	0.00195906	0.0286277
GSE32225	iCCA vs. NBD	GOBP_POSITIVE_REGULATION_OF_DOUBLE_STRAND_BREAK_REPAIR	94	1.64609	0.00108859	0.0192851
GSE32225	iCCA vs. NBD	GOBP_POSITIVE_REGULATION_OF_MRNA_METABOLIC_PROCESS	135	1.64641	0.000373438	0.00918254
GSE32225	iCCA vs. NBD	GOBP_ELECTRON_TRANSPORT_CHAIN	103	1.64701	0.0016407	0.0256415
GSE32225	iCCA vs. NBD	GOCC_MIDBODY	201	1.64771	9.78932e-05	0.00154958
GSE32225	iCCA vs. NBD	GOMF_OXIDOREDUCTASE_ACTIVITY_ACTING_ON_A_SULFUR_GROUP_OF_DONORS	53	1.64799	0.0044551	0.0409795
GSE32225	iCCA vs. NBD	GOCC_EUCHROMATIN	60	1.6484	0.00411941	0.0243547
GSE32225	iCCA vs. NBD	GOCC_INTEGRIN_COMPLEX	29	1.64867	0.00590249	0.0310687
GSE32225	iCCA vs. NBD	GOBP_REGULATION_OF_INTRACELLULAR_PROTEIN_TRANSPORT	140	1.64889	0.000450569	0.0104053
GSE32225	iCCA vs. NBD	GOMF_MYOSIN_BINDING	70	1.65298	0.0020922	0.0230557
GSE32225	iCCA vs. NBD	GOBP_SMAD_PROTEIN_SIGNAL_TRANSDUCTION	85	1.65312	0.000848758	0.0162193
GSE32225	iCCA vs. NBD	GOCC_U2_TYPE_CATALYTIC_STEP_2_SPLICEOSOME	30	1.65361	0.00932415	0.0414478
GSE32225	iCCA vs. NBD	HALLMARK_ANGIOGENESIS	36	1.6547	0.00605822	0.0144243
GSE32225	iCCA vs. NBD	GOBP_NEGATIVE_REGULATION_OF_DNA_METABOLIC_PROCESS	129	1.65524	0.000315742	0.0079288
GSE32225	iCCA vs. NBD	GOBP_MITOTIC_NUCLEAR_DIVISION	274	1.65549	4.39266e-06	0.000320046
GSE32225	iCCA vs. NBD	HALLMARK_OXIDATIVE_PHOSPHORYLATION	193	1.65653	3.72911e-05	0.000169505
GSE32225	iCCA vs. NBD	GOBP_PROTEIN_K48_LINKED_UBIQUITINATION	97	1.65887	0.000439183	0.0102801
GSE32225	iCCA vs. NBD	GOBP_REGULATION_OF_DNA_REPLICATION	113	1.66015	0.000263387	0.00702319
GSE32225	iCCA vs. NBD	GOCC_CLEAVAGE_FURROW	52	1.66212	0.00328614	0.0213271
GSE32225	iCCA vs. NBD	GOMF_SNRNA_BINDING	47	1.66269	0.00357445	0.0355211
GSE32225	iCCA vs. NBD	HALLMARK_INTERFERON_ALPHA_RESPONSE	95	1.66293	0.000655389	0.00252073
GSE32225	iCCA vs. NBD	GOCC_HISTONE_DEACETYLASE_COMPLEX	79	1.66394	0.00254368	0.0178864
GSE32225	iCCA vs. NBD	GOBP_REGULATION_OF_INTRACELLULAR_TRANSPORT	253	1.66434	2.598e-05	0.00125602
GSE32225	iCCA vs. NBD	GOCC_MITOCHONDRIAL_SMALL_RIBOSOMAL_SUBUNIT	31	1.66895	0.00627519	0.0315705
GSE32225	iCCA vs. NBD	GOBP_SPINDLE_ORGANIZATION	199	1.67033	4.30743e-05	0.00188833
GSE32225	iCCA vs. NBD	GOMF_TRANSCRIPTION_COACTIVATOR_ACTIVITY	274	1.67051	5.52232e-06	0.000307317
GSE32225	iCCA vs. NBD	GOBP_REGULATION_OF_SISTER_CHROMATID_SEGREGATION	106	1.67166	0.000756907	0.0148314
GSE32225	iCCA vs. NBD	GOBP_IMPORT_INTO_NUCLEUS	166	1.67249	0.000103276	0.00373599
GSE32225	iCCA vs. NBD	GOMF_CHROMATIN_PROTEIN_ADAPTOR_ACTIVITY	101	1.67301	0.000376657	0.00694083
GSE32225	iCCA vs. NBD	GOBP_PURINE_NUCLEOSIDE_MONOPHOSPHATE_METABOLIC_PROCESS	43	1.67484	0.00401728	0.0483288
GSE32225	iCCA vs. NBD	GOCC_ENDOPLASMIC_RETICULUM_CHAPERONE_COMPLEX	10	1.67588	0.0112016	0.0472066
GSE32225	iCCA vs. NBD	GOBP_REGULATION_OF_MITOTIC_NUCLEAR_DIVISION	117	1.67696	0.000243191	0.0066212
GSE32225	iCCA vs. NBD	KEGG_UBIQUITIN_MEDIATED_PROTEOLYSIS	132	1.67854	0.000407807	0.00493609
GSE32225	iCCA vs. NBD	GOMF_PRE_MRNA_BINDING	37	1.68342	0.00570059	0.0499587
GSE32225	iCCA vs. NBD	GOBP_REGULATION_OF_MITOTIC_SISTER_CHROMATID_SEGREGATION	56	1.68499	0.00178431	0.027471
GSE32225	iCCA vs. NBD	GOBP_ERAD_PATHWAY	107	1.68559	0.000193119	0.00564409
GSE32225	iCCA vs. NBD	GOBP_REGULATION_OF_PROTEIN_CATABOLIC_PROCESS	362	1.68613	6.53498e-07	6.89907e-05
GSE32225	iCCA vs. NBD	GOCC_NSL_COMPLEX	11	1.68811	0.00939704	0.0414876
GSE32225	iCCA vs. NBD	GOBP_PROTEIN_TRANSMEMBRANE_TRANSPORT	74	1.68839	0.00183926	0.0277391
GSE32225	iCCA vs. NBD	GOBP_POSITIVE_REGULATION_OF_WNT_SIGNALING_PATHWAY	146	1.68893	0.000229764	0.00634592
GSE32225	iCCA vs. NBD	GOBP_ATP_SYNTHESIS_COUPLED_ELECTRON_TRANSPORT	77	1.68896	0.000801968	0.0155378
GSE32225	iCCA vs. NBD	GOCC_COPI_COATED_VESICLE_MEMBRANE	17	1.68914	0.00930456	0.0414478
GSE32225	iCCA vs. NBD	GOCC_OXIDOREDUCTASE_COMPLEX	127	1.68946	0.000346326	0.00404434
GSE32225	iCCA vs. NBD	GOBP_POSITIVE_REGULATION_OF_DNA_TEMPLATED_TRANSCRIPTION_ELONGATION	57	1.69115	0.00103918	0.0186831
GSE32225	iCCA vs. NBD	GOBP_PROTEASOME_MEDIATED_UBIQUITIN_DEPENDENT_PROTEIN_CATABOLIC_PROCESS	439	1.69144	6.26275e-08	1.07991e-05
GSE32225	iCCA vs. NBD	GOBP_NEGATIVE_REGULATION_OF_CHROMOSOME_SEGREGATION	52	1.69262	0.00158977	0.0249967
GSE32225	iCCA vs. NBD	GOCC_LAMELLIPODIUM_MEMBRANE	22	1.69268	0.0100815	0.0433304
GSE32225	iCCA vs. NBD	GOBP_RIBOSOMAL_LARGE_SUBUNIT_BIOGENESIS	65	1.69428	0.00119625	0.0207658
GSE32225	iCCA vs. NBD	GOBP_PROTEIN_LOCALIZATION_TO_MICROTUBULE_ORGANIZING_CENTER	35	1.69428	0.00206637	0.0296926
GSE32225	iCCA vs. NBD	GOBP_POSITIVE_REGULATION_OF_ORGANELLE_ORGANIZATION	485	1.69488	1.33884e-08	3.4629e-06
GSE32225	iCCA vs. NBD	HALLMARK_TGF_BETA_SIGNALING	53	1.69553	0.00255926	0.00710905
GSE32225	iCCA vs. NBD	GOBP_CYTOSOLIC_TRANSPORT	138	1.6986	0.00016182	0.00510423
GSE32225	iCCA vs. NBD	GOBP_RNA_3_END_PROCESSING	91	1.69886	0.000795608	0.0154725
GSE32225	iCCA vs. NBD	GOCC_PCG_PROTEIN_COMPLEX	47	1.69893	0.00258517	0.0178864
GSE32225	iCCA vs. NBD	GOCC_FICOLIN_1_RICH_GRANULE	180	1.69967	2.7367e-05	0.00059204
GSE32225	iCCA vs. NBD	GOBP_TRNA_METABOLIC_PROCESS	195	1.70025	3.20923e-05	0.00150921
GSE32225	iCCA vs. NBD	GOCC_CARBOXY_TERMINAL_DOMAIN_PROTEIN_KINASE_COMPLEX	19	1.70201	0.00760614	0.0365658
GSE32225	iCCA vs. NBD	GOBP_POSITIVE_REGULATION_OF_ERYTHROCYTE_DIFFERENTIATION	34	1.70268	0.00322	0.0415388
GSE32225	iCCA vs. NBD	GOBP_NEGATIVE_REGULATION_OF_TELOMERE_MAINTENANCE	37	1.70278	0.00295805	0.0391356
GSE32225	iCCA vs. NBD	GOCC_NUCLEAR_PERIPHERY	31	1.7033	0.00396534	0.0240515
GSE32225	iCCA vs. NBD	GOCC_SPLICEOSOMAL_TRI_SNRNP_COMPLEX	37	1.70557	0.00232222	0.0169339
GSE32225	iCCA vs. NBD	GOCC_SPINDLE	422	1.70591	3.95708e-08	6.09231e-06
GSE32225	iCCA vs. NBD	GOCC_U2_SNRNP	26	1.70622	0.00578203	0.0310127
GSE32225	iCCA vs. NBD	GOBP_POSITIVE_REGULATION_OF_CELL_CYCLE_PHASE_TRANSITION	107	1.70746	0.000129157	0.00436473
GSE32225	iCCA vs. NBD	GOBP_AORTA_DEVELOPMENT	65	1.70858	0.00111969	0.0197685
GSE32225	iCCA vs. NBD	GOBP_VESICLE_BUDDING_FROM_MEMBRANE	86	1.70883	0.000663063	0.0135259
GSE32225	iCCA vs. NBD	GOCC_AMINOACYL_TRNA_SYNTHETASE_MULTIENZYME_COMPLEX	11	1.71066	0.00695789	0.0342096
GSE32225	iCCA vs. NBD	GOCC_CHROMOSOMAL_REGION	394	1.71091	4.69361e-08	6.09231e-06
GSE32225	iCCA vs. NBD	GOBP_POSITIVE_REGULATION_OF_DNA_METABOLIC_PROCESS	272	1.71201	2.11164e-06	0.000176186
GSE32225	iCCA vs. NBD	GOCC_HISTONE_METHYLTRANSFERASE_COMPLEX	69	1.71355	0.00139769	0.0116295
GSE32225	iCCA vs. NBD	GOBP_POSITIVE_REGULATION_OF_SMAD_PROTEIN_SIGNAL_TRANSDUCTION	42	1.71431	0.00259717	0.0350788
GSE32225	iCCA vs. NBD	GOBP_POSITIVE_REGULATION_OF_CHROMOSOME_ORGANIZATION	105	1.71562	0.000172885	0.00532342
GSE32225	iCCA vs. NBD	GOMF_RNA_POLYMERASE_CORE_ENZYME_BINDING	38	1.7159	0.0024755	0.0269343
GSE32225	iCCA vs. NBD	GOBP_ENDOSOMAL_TRANSPORT	283	1.71606	1.80816e-06	0.000155894
GSE32225	iCCA vs. NBD	GOBP_CELLULAR_RESPIRATION	205	1.71647	1.57978e-05	0.00085127
GSE32225	iCCA vs. NBD	GOCC_PIGMENT_GRANULE	109	1.71712	0.000226542	0.00277407
GSE32225	iCCA vs. NBD	GOMF_RIBOSOME_BINDING	107	1.71846	0.000305331	0.00596199
GSE32225	iCCA vs. NBD	GOBP_RESPONSE_TO_ENDOPLASMIC_RETICULUM_STRESS	268	1.71912	3.12687e-06	0.00024885
GSE32225	iCCA vs. NBD	GOBP_POSITIVE_REGULATION_OF_TRANSLATION	127	1.71976	0.000171479	0.00532125
GSE32225	iCCA vs. NBD	GOBP_REGULATION_OF_ORGANELLE_ASSEMBLY	237	1.72052	8.57387e-06	0.000547563
GSE32225	iCCA vs. NBD	GOBP_NUCLEAR_MEMBRANE_REASSEMBLY	23	1.7222	0.00387669	0.0474092
GSE32225	iCCA vs. NBD	GOBP_REGULATION_OF_ACTIN_NUCLEATION	34	1.72294	0.00254995	0.0347129
GSE32225	iCCA vs. NBD	GOMF_CHROMATIN_DNA_BINDING	126	1.72648	8.91878e-05	0.00223002
GSE32225	iCCA vs. NBD	GOBP_POSITIVE_REGULATION_OF_CELL_CYCLE_PROCESS	245	1.72669	2.77832e-06	0.000224567
GSE32225	iCCA vs. NBD	GOMF_PROMOTER_SPECIFIC_CHROMATIN_BINDING	71	1.72702	0.000976772	0.0134216
GSE32225	iCCA vs. NBD	GOCC_U5_SNRNP	19	1.72717	0.0060623	0.0314755
GSE32225	iCCA vs. NBD	GOCC_LAMELLIPODIUM	197	1.72874	7.38287e-06	0.000239574
GSE32225	iCCA vs. NBD	GOCC_ESCRT_COMPLEX	28	1.73088	0.00412791	0.0243547
GSE32225	iCCA vs. NBD	GOBP_POSITIVE_REGULATION_OF_PROTEIN_LOCALIZATION_TO_NUCLEUS	92	1.73116	0.000187795	0.00555199
GSE32225	iCCA vs. NBD	GOBP_MITOTIC_SISTER_CHROMATID_SEGREGATION	191	1.73299	1.57364e-05	0.00085127
GSE32225	iCCA vs. NBD	GOMF_SMAD_BINDING	79	1.73373	0.000325253	0.00624149
GSE32225	iCCA vs. NBD	GOCC_CATALYTIC_STEP_2_SPLICEOSOME	87	1.73416	0.000365515	0.00416174
GSE32225	iCCA vs. NBD	GOBP_UBIQUITIN_DEPENDENT_PROTEIN_CATABOLIC_PROCESS_VIA_THE_MULTIVESICULAR_BODY_SORTING_PATHWAY	35	1.73554	0.00125448	0.0214588
GSE32225	iCCA vs. NBD	KEGG_RNA_DEGRADATION	57	1.73585	0.0014554	0.0135352
GSE32225	iCCA vs. NBD	GOCC_NUCLEAR_PORE	86	1.7375	0.000589682	0.00597975
GSE32225	iCCA vs. NBD	GOMF_PRENYLTRANSFERASE_ACTIVITY	15	1.73805	0.00319755	0.032062
GSE32225	iCCA vs. NBD	GOBP_REGULATION_OF_DNA_STRAND_ELONGATION	17	1.73895	0.00315192	0.0411211
GSE32225	iCCA vs. NBD	GOMF_RNA_POLYMERASE_II_CTD_HEPTAPEPTIDE_REPEAT_MODIFYING_ACTIVITY	19	1.73918	0.00386992	0.0368138
GSE32225	iCCA vs. NBD	GOBP_POSITIVE_REGULATION_OF_CELL_CYCLE_G2_M_PHASE_TRANSITION	29	1.74003	0.00363003	0.0453579
GSE32225	iCCA vs. NBD	GOBP_CHAPERONE_MEDIATED_PROTEIN_COMPLEX_ASSEMBLY	23	1.74252	0.00320218	0.041516
GSE32225	iCCA vs. NBD	GOBP_REGULATION_OF_RNA_SPLICING	177	1.74322	8.24139e-06	0.000532909
GSE32225	iCCA vs. NBD	GOCC_ENDOPLASMIC_RETICULUM_PROTEIN_CONTAINING_COMPLEX	114	1.74338	0.00015943	0.00215563
GSE32225	iCCA vs. NBD	GOCC_CCR4_NOT_COMPLEX	16	1.74341	0.00593608	0.0310687
GSE32225	iCCA vs. NBD	KEGG_PROTEIN_EXPORT	22	1.74384	0.00461955	0.0277173
GSE32225	iCCA vs. NBD	GOCC_INO80_TYPE_COMPLEX	27	1.74417	0.00293504	0.0196375
GSE32225	iCCA vs. NBD	GOBP_OXIDATIVE_PHOSPHORYLATION	122	1.74475	0.000117335	0.00412907
GSE32225	iCCA vs. NBD	GOMF_UBIQUITIN_LIKE_PROTEIN_LIGASE_BINDING	310	1.74573	1.48128e-07	2.74778e-05
GSE32225	iCCA vs. NBD	GOBP_MRNA_TRANSPORT	124	1.74798	0.000116704	0.00412907
GSE32225	iCCA vs. NBD	GOCC_MITOCHONDRIAL_LARGE_RIBOSOMAL_SUBUNIT	55	1.74875	0.0013419	0.0113103
GSE32225	iCCA vs. NBD	GOMF_OXIDOREDUCTION_DRIVEN_ACTIVE_TRANSMEMBRANE_TRANSPORTER_ACTIVITY	47	1.75092	0.00145509	0.0181968
GSE32225	iCCA vs. NBD	GOBP_REGULATION_OF_ANOIKIS	26	1.75109	0.0036289	0.0453579
GSE32225	iCCA vs. NBD	HALLMARK_G2M_CHECKPOINT	196	1.75115	3.85456e-06	3.21213e-05
GSE32225	iCCA vs. NBD	GOMF_UBIQUITIN_BINDING	102	1.75148	0.000131499	0.00304913
GSE32225	iCCA vs. NBD	GOBP_REGULATION_OF_MACROAUTOPHAGY	187	1.75163	1.01718e-05	0.000617358
GSE32225	iCCA vs. NBD	GOBP_RESPONSE_TO_EPIDERMAL_GROWTH_FACTOR	52	1.75171	0.00071334	0.0141383
GSE32225	iCCA vs. NBD	HALLMARK_E2F_TARGETS	198	1.75208	6.96771e-06	4.97694e-05
GSE32225	iCCA vs. NBD	GOBP_REGULATION_OF_NUCLEAR_CELL_CYCLE_DNA_REPLICATION	12	1.75212	0.00400075	0.0482421
GSE32225	iCCA vs. NBD	GOBP_VIRION_ASSEMBLY	34	1.75427	0.00186138	0.0279099
GSE32225	iCCA vs. NBD	GOBP_POSITIVE_REGULATION_OF_INTRACELLULAR_TRANSPORT	127	1.75432	9.46043e-05	0.00354629
GSE32225	iCCA vs. NBD	GOCC_CELL_DIVISION_SITE	64	1.75537	0.00106538	0.00921905
GSE32225	iCCA vs. NBD	GOBP_REGULATION_OF_SMAD_PROTEIN_SIGNAL_TRANSDUCTION	67	1.75556	0.000375071	0.00918254
GSE32225	iCCA vs. NBD	GOMF_14_3_3_PROTEIN_BINDING	32	1.75684	0.0029357	0.0302985
GSE32225	iCCA vs. NBD	GOBP_MULTIVESICULAR_BODY_ORGANIZATION	33	1.75784	0.00212332	0.0304264
GSE32225	iCCA vs. NBD	GOBP_POSITIVE_REGULATION_OF_MITOTIC_CELL_CYCLE	121	1.75835	5.01045e-05	0.00214207
GSE32225	iCCA vs. NBD	GOBP_STRESS_ACTIVATED_PROTEIN_KINASE_SIGNALING_CASCADE	55	1.75902	0.000559248	0.0121046
GSE32225	iCCA vs. NBD	GOBP_RIBONUCLEOPROTEIN_COMPLEX_LOCALIZATION	12	1.75949	0.00365877	0.0454972
GSE32225	iCCA vs. NBD	GOBP_POSITIVE_REGULATION_OF_MITOTIC_CELL_CYCLE_PHASE_TRANSITION	89	1.75979	0.000182628	0.00555199
GSE32225	iCCA vs. NBD	GOBP_POSITIVE_REGULATION_OF_PROTEIN_LOCALIZATION_TO_CAJAL_BODY	10	1.7628	0.00324004	0.0416933
GSE32225	iCCA vs. NBD	GOBP_POSITIVE_REGULATION_OF_CELL_CYCLE_G1_S_PHASE_TRANSITION	54	1.76301	0.00131111	0.0220207
GSE32225	iCCA vs. NBD	GOBP_REGULATION_OF_TRANSLATION	348	1.76359	3.85538e-08	7.97756e-06
GSE32225	iCCA vs. NBD	GOCC_INO80_COMPLEX	16	1.764	0.00459208	0.0259153
GSE32225	iCCA vs. NBD	GOBP_MITOTIC_SISTER_CHROMATID_SEPARATION	63	1.76436	0.00089634	0.016861
GSE32225	iCCA vs. NBD	GOCC_PROTEASOME_CORE_COMPLEX	18	1.76459	0.0047239	0.0264294
GSE32225	iCCA vs. NBD	GOBP_POST_GOLGI_VESICLE_MEDIATED_TRANSPORT	109	1.76559	8.63865e-05	0.0033349
GSE32225	iCCA vs. NBD	GOBP_LYTIC_VACUOLE_ORGANIZATION	107	1.76793	4.59795e-05	0.00199875
GSE32225	iCCA vs. NBD	GOMF_GTPASE_BINDING	307	1.76923	1.26292e-07	2.74778e-05
GSE32225	iCCA vs. NBD	GOCC_MITOTIC_SPINDLE	183	1.76976	1.07427e-05	0.00030313
GSE32225	iCCA vs. NBD	GOMF_TRANSLATION_FACTOR_ACTIVITY	79	1.77069	0.000195391	0.00418212
GSE32225	iCCA vs. NBD	GOBP_MITOTIC_SPINDLE_ORGANIZATION	133	1.77268	4.2199e-05	0.00188186
GSE32225	iCCA vs. NBD	GOCC_PROTEASOME_REGULATORY_PARTICLE_BASE_SUBCOMPLEX	12	1.77304	0.00400483	0.024066
GSE32225	iCCA vs. NBD	GOBP_REGULATION_OF_CENTRIOLE_REPLICATION	21	1.77321	0.00395489	0.0479125
GSE32225	iCCA vs. NBD	GOBP_MIDBODY_ABSCISSION	23	1.77402	0.00222843	0.0314964
GSE32225	iCCA vs. NBD	GOCC_P_BODY	94	1.77539	0.000187403	0.00240002
GSE32225	iCCA vs. NBD	GOBP_TRANSLATIONAL_ELONGATION	71	1.77703	0.000481919	0.0109822
GSE32225	iCCA vs. NBD	GOCC_CELL_SUBSTRATE_JUNCTION	423	1.78021	7.8658e-09	2.55245e-06
GSE32225	iCCA vs. NBD	GOBP_REGULATION_OF_LYSOSOMAL_LUMEN_PH	29	1.78157	0.00245074	0.0339885
GSE32225	iCCA vs. NBD	GOBP_POSITIVE_REGULATION_OF_CELL_CYCLE	313	1.78437	1.7932e-08	4.41725e-06
GSE32225	iCCA vs. NBD	GOMF_UBIQUITIN_LIKE_PROTEIN_BINDING	119	1.78467	2.41168e-05	0.000828039
GSE32225	iCCA vs. NBD	GOBP_MITOCHONDRIAL_ELECTRON_TRANSPORT_NADH_TO_UBIQUINONE	39	1.78568	0.00131908	0.0220828
GSE32225	iCCA vs. NBD	GOMF_NUCLEOSOMAL_DNA_BINDING	40	1.78584	0.000905793	0.012925
GSE32225	iCCA vs. NBD	GOBP_ACTIN_NUCLEATION	51	1.78727	0.000710317	0.0141326
GSE32225	iCCA vs. NBD	GOMF_MODIFICATION_DEPENDENT_PROTEIN_BINDING	134	1.78829	2.27877e-05	0.000828039
GSE32225	iCCA vs. NBD	GOMF_RNA_POLYMERASE_II_GENERAL_TRANSCRIPTION_INITIATION_FACTOR_BINDING	24	1.78835	0.00254097	0.0269343
GSE32225	iCCA vs. NBD	GOBP_GOLGI_ORGANIZATION	132	1.78846	1.57643e-05	0.00085127
GSE32225	iCCA vs. NBD	GOBP_VASCULAR_ASSOCIATED_SMOOTH_MUSCLE_CELL_DEVELOPMENT	12	1.78927	0.00255926	0.0347481
GSE32225	iCCA vs. NBD	GOBP_CENTROSOME_DUPLICATION	75	1.78956	0.000329902	0.00820473
GSE32225	iCCA vs. NBD	GOMF_POLYUBIQUITIN_MODIFICATION_DEPENDENT_PROTEIN_BINDING	57	1.78987	0.000445052	0.00753453
GSE32225	iCCA vs. NBD	GOBP_MITOTIC_CYTOKINETIC_PROCESS	36	1.79067	0.0015563	0.02462
GSE32225	iCCA vs. NBD	GOCC_ATAC_COMPLEX	14	1.79653	0.00442814	0.0252093
GSE32225	iCCA vs. NBD	GOBP_TRANSCRIPTION_BY_RNA_POLYMERASE_III	55	1.79774	0.000379869	0.00918254
GSE32225	iCCA vs. NBD	GOBP_GOLGI_TO_LYSOSOME_TRANSPORT	11	1.79797	0.00233086	0.032588
GSE32225	iCCA vs. NBD	GOBP_POST_TRANSCRIPTIONAL_REGULATION_OF_GENE_EXPRESSION	498	1.79849	1e-10	4.70273e-08
GSE32225	iCCA vs. NBD	GOCC_PRONUCLEUS	16	1.79861	0.00273056	0.0184597
GSE32225	iCCA vs. NBD	GOBP_REGULATION_OF_TELOMERE_MAINTENANCE_IN_RESPONSE_TO_DNA_DAMAGE	19	1.79865	0.00195831	0.0286277
GSE32225	iCCA vs. NBD	GOBP_ESTABLISHMENT_OF_RNA_LOCALIZATION	155	1.79927	8.13663e-06	0.000532795
GSE32225	iCCA vs. NBD	GOMF_HISTONE_DEACETYLASE_ACTIVITY_HYDROLYTIC_MECHANISM	12	1.79967	0.00144043	0.0181968
GSE32225	iCCA vs. NBD	GOMF_TELOMERASE_RNA_BINDING	22	1.80033	0.00164163	0.0192988
GSE32225	iCCA vs. NBD	GOMF_CATALYTIC_ACTIVITY_ACTING_ON_A_RRNA	20	1.80063	0.00139896	0.017897
GSE32225	iCCA vs. NBD	GOCC_HETEROCHROMATIN	84	1.80192	0.000188599	0.00240002
GSE32225	iCCA vs. NBD	GOMF_PLATELET_DERIVED_GROWTH_FACTOR_BINDING	11	1.80201	0.00139867	0.017897
GSE32225	iCCA vs. NBD	GOBP_REGULATION_OF_TRANSLATIONAL_INITIATION	82	1.80306	0.000197142	0.0057293
GSE32225	iCCA vs. NBD	GOBP_ESTABLISHMENT_OF_PROTEIN_LOCALIZATION_TO_ENDOPLASMIC_RETICULUM	40	1.80488	0.000646988	0.0133561
GSE32225	iCCA vs. NBD	HALLMARK_MTORC1_SIGNALING	199	1.80543	1.3559e-06	1.3559e-05
GSE32225	iCCA vs. NBD	GOBP_REGULATION_OF_MITOTIC_CELL_CYCLE	481	1.80674	1e-10	4.70273e-08
GSE32225	iCCA vs. NBD	GOBP_NUCLEAR_TRANSCRIBED_MRNA_CATABOLIC_PROCESS_DEADENYLATION_DEPENDENT_DECAY	57	1.80859	0.000257248	0.00693096
GSE32225	iCCA vs. NBD	GOMF_PROTEIN_PHOSPHATASE_BINDING	143	1.80904	4.86011e-06	0.0002847
GSE32225	iCCA vs. NBD	GOBP_SISTER_CHROMATID_SEGREGATION	232	1.81036	1.97114e-07	2.75587e-05
GSE32225	iCCA vs. NBD	GOCC_METHYLTRANSFERASE_COMPLEX	104	1.81117	5.28921e-05	0.00100962
GSE32225	iCCA vs. NBD	GOBP_MRNA_EXPORT_FROM_NUCLEUS	68	1.81245	0.000268263	0.00711653
GSE32225	iCCA vs. NBD	GOMF_UBIQUITIN_LIKE_PROTEIN_CONJUGATING_ENZYME_ACTIVITY	40	1.8125	0.00060851	0.00967531
GSE32225	iCCA vs. NBD	GOBP_REGULATION_OF_TELOMERE_MAINTENANCE_VIA_TELOMERASE	43	1.81277	0.000909468	0.0169233
GSE32225	iCCA vs. NBD	GOBP_MEMBRANE_FISSION	44	1.81476	0.000700683	0.014049
GSE32225	iCCA vs. NBD	GOCC_TELOMERASE_HOLOENZYME_COMPLEX	21	1.81477	0.00187545	0.0144901
GSE32225	iCCA vs. NBD	GOCC_PRECATALYTIC_SPLICEOSOME	51	1.81578	0.000919253	0.00828604
GSE32225	iCCA vs. NBD	GOCC_FIBRILLAR_CENTER	155	1.81849	4.87201e-06	0.000197621
GSE32225	iCCA vs. NBD	GOMF_HISTONE_DEACETYLASE_BINDING	127	1.81857	1.97201e-05	0.000812908
GSE32225	iCCA vs. NBD	GOBP_RNA_EXPORT_FROM_NUCLEUS	86	1.82189	0.000147843	0.00477996
GSE32225	iCCA vs. NBD	GOBP_ORGANELLE_DISASSEMBLY	73	1.82241	0.000277286	0.00731836
GSE32225	iCCA vs. NBD	GOBP_REGULATION_OF_LEUKOCYTE_DEGRANULATION	44	1.82405	0.000634848	0.013189
GSE32225	iCCA vs. NBD	GOBP_REGULATION_OF_CENTROSOME_DUPLICATION	46	1.82492	0.000306505	0.00779335
GSE32225	iCCA vs. NBD	GOBP_PROTEIN_LOCALIZATION_TO_CHROMOSOME	123	1.82533	2.48251e-05	0.00121151
GSE32225	iCCA vs. NBD	GOCC_RNAI_EFFECTOR_COMPLEX	14	1.82697	0.00322283	0.0211274
GSE32225	iCCA vs. NBD	GOBP_TELOMERE_ORGANIZATION	183	1.82766	1.99483e-06	0.000169168
GSE32225	iCCA vs. NBD	GOMF_UDP_XYLOSYLTRANSFERASE_ACTIVITY	10	1.82815	0.000952414	0.0134182
GSE32225	iCCA vs. NBD	GOBP_REGULATION_OF_CENTROSOME_CYCLE	54	1.8289	0.000488045	0.0110067
GSE32225	iCCA vs. NBD	GOCC_SWI_SNF_SUPERFAMILY_TYPE_COMPLEX	92	1.82937	0.000117297	0.00169168
GSE32225	iCCA vs. NBD	GOCC_ENDOPLASMIC_RETICULUM_PLASMA_MEMBRANE_CONTACT_SITE	10	1.83044	0.00175349	0.013711
GSE32225	iCCA vs. NBD	GOCC_PROTEIN_FOLDING_CHAPERONE_COMPLEX	40	1.83142	0.000605385	0.00604453
GSE32225	iCCA vs. NBD	GOBP_POSITIVE_REGULATION_OF_TELOMERE_MAINTENANCE	74	1.83256	0.000228858	0.00634592
GSE32225	iCCA vs. NBD	GOBP_TRANSCRIPTION_COUPLED_NUCLEOTIDE_EXCISION_REPAIR	12	1.83405	0.00131107	0.0220207
GSE32225	iCCA vs. NBD	GOBP_ARP2_3_COMPLEX_MEDIATED_ACTIN_NUCLEATION	41	1.83428	0.000583015	0.0125074
GSE32225	iCCA vs. NBD	GOBP_PROTON_MOTIVE_FORCE_DRIVEN_ATP_SYNTHESIS	60	1.83432	0.00031279	0.00789298
GSE32225	iCCA vs. NBD	GOCC_PRESPLICEOSOME	16	1.83544	0.00202471	0.0152795
GSE32225	iCCA vs. NBD	GOCC_NADH_DEHYDROGENASE_COMPLEX	36	1.83589	0.000768005	0.00712051
GSE32225	iCCA vs. NBD	GOCC_SPLICEOSOMAL_COMPLEX	199	1.83737	1.00758e-06	5.44935e-05
GSE32225	iCCA vs. NBD	GOCC_RUFFLE_MEMBRANE	97	1.83971	9.02502e-05	0.00150186
GSE32225	iCCA vs. NBD	GOBP_POSITIVE_REGULATION_OF_ORGANELLE_ASSEMBLY	82	1.84043	9.92474e-05	0.00364118
GSE32225	iCCA vs. NBD	GOCC_TRANSCRIPTION_FACTOR_TFIIH_HOLO_COMPLEX	11	1.84126	0.00152193	0.0125029
GSE32225	iCCA vs. NBD	GOBP_RRNA_METABOLIC_PROCESS	249	1.84262	2.86182e-08	6.16841e-06
GSE32225	iCCA vs. NBD	KEGG_ECM_RECEPTOR_INTERACTION	80	1.84483	7.22346e-05	0.00111964
GSE32225	iCCA vs. NBD	GOBP_NEGATIVE_REGULATION_OF_DNA_TEMPLATED_TRANSCRIPTION_ELONGATION	24	1.84616	0.00141402	0.0230749
GSE32225	iCCA vs. NBD	GOBP_RRNA_PROCESSING	208	1.84858	6.24961e-07	6.73525e-05
GSE32225	iCCA vs. NBD	GOMF_NF_KAPPAB_BINDING	29	1.8496	0.00130586	0.0170991
GSE32225	iCCA vs. NBD	GOBP_MICROTUBULE_CYTOSKELETON_ORGANIZATION_INVOLVED_IN_MITOSIS	164	1.85083	1.75626e-06	0.000155894
GSE32225	iCCA vs. NBD	GOCC_SAGA_TYPE_COMPLEX	34	1.85154	0.000632516	0.0061269
GSE32225	iCCA vs. NBD	GOBP_MITOTIC_SISTER_CHROMATID_COHESION	31	1.85193	0.000835519	0.0160674
GSE32225	iCCA vs. NBD	GOMF_PHOSPHATASE_BINDING	189	1.85224	4.67039e-07	5.77572e-05
GSE32225	iCCA vs. NBD	GOCC_NUCLEAR_MATRIX	127	1.85245	1.88148e-05	0.000452252
GSE32225	iCCA vs. NBD	GOBP_DNA_TEMPLATED_TRANSCRIPTION_INITIATION	205	1.85756	4.90673e-07	5.76875e-05
GSE32225	iCCA vs. NBD	GOBP_REGULATION_OF_CHROMOSOME_ORGANIZATION	240	1.85902	4.41645e-08	8.78703e-06
GSE32225	iCCA vs. NBD	GOBP_REGULATION_OF_NUCLEOCYTOPLASMIC_TRANSPORT	115	1.86011	1.14358e-05	0.00067997
GSE32225	iCCA vs. NBD	GOBP_MACROAUTOPHAGY	363	1.86243	1.02673e-09	3.54083e-07
GSE32225	iCCA vs. NBD	GOCC_RUFFLE	182	1.8638	8.34412e-07	4.92303e-05
GSE32225	iCCA vs. NBD	KEGG_NUCLEOTIDE_EXCISION_REPAIR	43	1.86502	0.000480465	0.00525685
GSE32225	iCCA vs. NBD	GOBP_RNA_SPLICING_VIA_TRANSESTERIFICATION_REACTIONS	306	1.86645	8.71108e-09	2.50347e-06
GSE32225	iCCA vs. NBD	GOBP_PROTEIN_INSERTION_INTO_ER_MEMBRANE	28	1.8674	0.000666751	0.0135259
GSE32225	iCCA vs. NBD	GOBP_REGULATION_OF_TRANSCRIPTION_BY_RNA_POLYMERASE_III	28	1.86846	0.000666751	0.0135259
GSE32225	iCCA vs. NBD	GOMF_TRNA_BINDING	80	1.86966	8.89956e-05	0.00223002
GSE32225	iCCA vs. NBD	GOBP_PROTEIN_RNA_COMPLEX_ORGANIZATION	203	1.8746	1.44984e-07	2.14286e-05
GSE32225	iCCA vs. NBD	GOBP_AEROBIC_RESPIRATION	166	1.875	1.2444e-06	0.000115779
GSE32225	iCCA vs. NBD	GOCC_MRNA_CLEAVAGE_AND_POLYADENYLATION_SPECIFICITY_FACTOR_COMPLEX	17	1.87779	0.000734399	0.0070092
GSE32225	iCCA vs. NBD	GOBP_NUCLEAR_EXPORT	162	1.87955	1.21114e-06	0.000115779
GSE32225	iCCA vs. NBD	GOMF_NADH_DEHYDROGENASE_ACTIVITY	33	1.88131	0.000726322	0.0109643
GSE32225	iCCA vs. NBD	GOCC_U2_TYPE_SPLICEOSOMAL_COMPLEX	93	1.88268	6.81183e-05	0.00122802
GSE32225	iCCA vs. NBD	GOCC_CONDENSED_CHROMOSOME_CENTROMERIC_REGION	178	1.88313	3.70339e-07	3.43357e-05
GSE32225	iCCA vs. NBD	GOBP_RNA_LOCALIZATION	194	1.88458	2.11528e-07	2.87956e-05
GSE32225	iCCA vs. NBD	GOBP_MITOCHONDRIAL_RNA_METABOLIC_PROCESS	55	1.89076	8.80468e-05	0.00334901
GSE32225	iCCA vs. NBD	GOCC_CHROMOSOME_CENTROMERIC_REGION	256	1.89235	1.42887e-08	3.09112e-06
GSE32225	iCCA vs. NBD	GOBP_VACUOLE_ORGANIZATION	232	1.89243	1.91063e-08	4.49259e-06
GSE32225	iCCA vs. NBD	GOCC_MITOCHONDRIAL_PROTEIN_CONTAINING_COMPLEX	170	1.89457	7.25805e-07	4.71048e-05
GSE32225	iCCA vs. NBD	GOBP_RIBOSOME_BIOGENESIS	301	1.8961	4.77686e-10	1.90082e-07
GSE32225	iCCA vs. NBD	GOCC_CHROMATIN_SILENCING_COMPLEX	14	1.89858	0.00105995	0.00921905
GSE32225	iCCA vs. NBD	GOBP_PROTEIN_LOCALIZATION_TO_ENDOPLASMIC_RETICULUM	71	1.9015	6.75836e-05	0.00275283
GSE32225	iCCA vs. NBD	GOBP_TRANSCRIPTION_INITIATION_AT_RNA_POLYMERASE_II_PROMOTER	166	1.90337	5.83511e-07	6.42234e-05
GSE32225	iCCA vs. NBD	GOBP_P_BODY_ASSEMBLY	21	1.90518	0.000742038	0.0145953
GSE32225	iCCA vs. NBD	GOMF_BASAL_TRANSCRIPTION_MACHINERY_BINDING	57	1.90677	7.44099e-05	0.00217943
GSE32225	iCCA vs. NBD	GOCC_NUCLEAR_PORE_NUCLEAR_BASKET	13	1.90742	0.000573575	0.00590874
GSE32225	iCCA vs. NBD	GOBP_POSITIVE_REGULATION_OF_INTRACELLULAR_PROTEIN_TRANSPORT	86	1.90906	2.48047e-05	0.00121151
GSE32225	iCCA vs. NBD	GOBP_MRNA_PROCESSING	482	1.91187	1e-10	4.70273e-08
GSE32225	iCCA vs. NBD	GOCC_ATPASE_COMPLEX	120	1.91209	2.39669e-06	0.000111104
GSE32225	iCCA vs. NBD	GOBP_AORTA_MORPHOGENESIS	34	1.9123	0.00024988	0.0067677
GSE32225	iCCA vs. NBD	GOBP_NUCLEAR_TRANSCRIBED_MRNA_CATABOLIC_PROCESS	127	1.91907	2.60132e-06	0.000213598
GSE32225	iCCA vs. NBD	GOBP_TELOMERASE_RNA_LOCALIZATION	19	1.91926	0.000383616	0.00918724
GSE32225	iCCA vs. NBD	GOBP_NUCLEAR_TRANSPORT	322	1.92	2.35453e-10	1.015e-07
GSE32225	iCCA vs. NBD	GOBP_RNA_TEMPLATED_DNA_BIOSYNTHETIC_PROCESS	58	1.92389	0.00012325	0.00425047
GSE32225	iCCA vs. NBD	GOBP_CYTOKINETIC_PROCESS	50	1.92528	9.16657e-05	0.00346122
GSE32225	iCCA vs. NBD	GOBP_TELOMERE_MAINTENANCE_VIA_TELOMERE_LENGTHENING	69	1.92802	3.85459e-05	0.0017491
GSE32225	iCCA vs. NBD	GOBP_REGULATION_OF_TELOMERE_MAINTENANCE_VIA_TELOMERE_LENGTHENING	52	1.93047	8.06874e-05	0.00313831
GSE32225	iCCA vs. NBD	GOBP_ESTABLISHMENT_OF_PROTEIN_LOCALIZATION_TO_ORGANELLE	429	1.93167	1e-10	4.70273e-08
GSE32225	iCCA vs. NBD	HALLMARK_MITOTIC_SPINDLE	194	1.93298	5.69666e-08	7.12082e-07
GSE32225	iCCA vs. NBD	GOBP_REGULATION_OF_DNA_TEMPLATED_TRANSCRIPTION_ELONGATION	95	1.93372	4.78388e-06	0.000343709
GSE32225	iCCA vs. NBD	GOCC_ENDOPEPTIDASE_COMPLEX	95	1.93433	9.83258e-06	0.00030313
GSE32225	iCCA vs. NBD	GOCC_MRNA_CLEAVAGE_FACTOR_COMPLEX	21	1.93798	0.000379003	0.00424092
GSE32225	iCCA vs. NBD	GOBP_NEGATIVE_REGULATION_OF_CHROMOSOME_ORGANIZATION	94	1.94286	6.41319e-06	0.000442339
GSE32225	iCCA vs. NBD	GOBP_AMINO_ACID_ACTIVATION	44	1.95012	9.6726e-05	0.00357402
GSE32225	iCCA vs. NBD	GOCC_ORGANELLAR_RIBOSOME	86	1.95284	2.48142e-05	0.000555325
GSE32225	iCCA vs. NBD	GOBP_POSITIVE_REGULATION_OF_NUCLEOCYTOPLASMIC_TRANSPORT	61	1.95793	5.32578e-05	0.00223986
GSE32225	iCCA vs. NBD	GOMF_EXTRACELLULAR_MATRIX_STRUCTURAL_CONSTITUENT_CONFERRING_TENSILE_STRENGTH	41	1.9615	6.78064e-05	0.00208667
GSE32225	iCCA vs. NBD	GOMF_TRANSCRIPTION_COREPRESSOR_BINDING	49	1.96156	6.93681e-05	0.00208667
GSE32225	iCCA vs. NBD	GOBP_RNA_SPLICING	439	1.9636	1e-10	4.70273e-08
GSE32225	iCCA vs. NBD	GOCC_ACETYLTRANSFERASE_COMPLEX	92	1.96535	1.19281e-05	0.000322554
GSE32225	iCCA vs. NBD	GOMF_LIGASE_ACTIVITY_FORMING_CARBON_OXYGEN_BONDS	40	1.96609	7.72364e-05	0.00220421
GSE32225	iCCA vs. NBD	GOCC_SM_LIKE_PROTEIN_FAMILY_COMPLEX	86	1.97271	1.58991e-05	0.000396865
GSE32225	iCCA vs. NBD	GOMF_CADHERIN_BINDING	328	1.97291	1e-10	5.565e-08
GSE32225	iCCA vs. NBD	GOCC_FIBRILLAR_COLLAGEN_TRIMER	11	1.9823	8.87969e-05	0.00150186
GSE32225	iCCA vs. NBD	GOBP_ENDOSOME_ORGANIZATION	98	1.9842	9.41797e-07	9.55278e-05
GSE32225	iCCA vs. NBD	GOMF_NUCLEOSOME_BINDING	71	1.98718	8.1023e-06	0.000392081
GSE32225	iCCA vs. NBD	GOCC_COMPLEX_OF_COLLAGEN_TRIMERS	21	2.0166	0.000102704	0.00158703
GSE32225	iCCA vs. NBD	GOBP_MITOCHONDRIAL_TRANSLATION	130	2.01725	3.04216e-07	4.03516e-05
GSE32225	iCCA vs. NBD	GOBP_COLLAGEN_FIBRIL_ORGANIZATION	67	2.02194	3.58823e-06	0.000269013
GSE32225	iCCA vs. NBD	GOBP_RRNA_MODIFICATION	32	2.02282	3.70634e-05	0.00171186
GSE32225	iCCA vs. NBD	GOBP_RIBONUCLEOPROTEIN_COMPLEX_BIOGENESIS	442	2.02391	1e-10	4.70273e-08
GSE32225	iCCA vs. NBD	KEGG_PATHOGENIC_ESCHERICHIA_COLI_INFECTION	53	2.03105	3.38381e-05	0.000629389
GSE32225	iCCA vs. NBD	GOCC_PEPTIDASE_COMPLEX	120	2.0388	1.19546e-07	1.29309e-05
GSE32225	iCCA vs. NBD	KEGG_SPLICEOSOME	124	2.04029	1.1304e-07	4.20509e-06
GSE32225	iCCA vs. NBD	GOBP_MITOCHONDRIAL_GENE_EXPRESSION	168	2.04787	5.63434e-09	1.8213e-06
GSE32225	iCCA vs. NBD	KEGG_AMINOACYL_TRNA_BIOSYNTHESIS	40	2.05016	6.62024e-05	0.00111942
GSE32225	iCCA vs. NBD	GOBP_ENDOPLASMIC_RETICULUM_TO_GOLGI_VESICLE_MEDIATED_TRANSPORT	130	2.05228	1.09982e-07	1.72406e-05
GSE32225	iCCA vs. NBD	HALLMARK_EPITHELIAL_MESENCHYMAL_TRANSITION	200	2.05606	3.94421e-10	9.86052e-09
GSE32225	iCCA vs. NBD	GOCC_SMALL_NUCLEAR_RIBONUCLEOPROTEIN_COMPLEX	74	2.05648	5.20865e-06	0.000198848
GSE32225	iCCA vs. NBD	GOBP_DNA_TEMPLATED_TRANSCRIPTION_ELONGATION	127	2.06301	6.74438e-08	1.12544e-05
GSE32225	iCCA vs. NBD	GOCC_PROTEASOME_ACCESSORY_COMPLEX	25	2.06579	0.000133839	0.00184812
GSE32225	iCCA vs. NBD	GOBP_REGULATION_OF_TELOMERE_MAINTENANCE	108	2.07283	4.63826e-08	8.88657e-06
GSE32225	iCCA vs. NBD	GOBP_PROTEIN_LOCALIZATION_TO_CHROMATIN	59	2.07378	3.46545e-06	0.000264601
GSE32225	iCCA vs. NBD	GOBP_REGULATION_OF_NUCLEOBASE_CONTAINING_COMPOUND_TRANSPORT	18	2.07582	1.33772e-05	0.000786368
GSE32225	iCCA vs. NBD	GOMF_RIBONUCLEOPROTEIN_COMPLEX_BINDING	171	2.09182	9.11578e-10	2.53646e-07
GSE32225	iCCA vs. NBD	GOBP_GOLGI_VESICLE_TRANSPORT	300	2.1215	1e-10	4.70273e-08
GSE32225	iCCA vs. NBD	HALLMARK_DNA_REPAIR	147	2.14897	9.12837e-10	1.52139e-08
GSE32225	iCCA vs. NBD	GOCC_PROTEASOME_COMPLEX	63	2.19636	4.45703e-07	3.61576e-05
GSE32225	iCCA vs. NBD	KEGG_PROTEASOME	42	2.22788	1.48183e-06	3.44525e-05
GSE32225	iCCA vs. NBD	HALLMARK_MYC_TARGETS_V1	197	2.32677	1e-10	5e-09
GSE26566	CCA vs. NBD	GOBP_PROTEIN_LOCALIZATION_TO_NUCLEUS	314	1.2886	0.00526091	0.0429018
GSE26566	CCA vs. NBD	GOBP_ESTABLISHMENT_OF_PROTEIN_LOCALIZATION_TO_ORGANELLE	429	1.30283	0.00247652	0.0250663
GSE26566	CCA vs. NBD	GOBP_T_CELL_DIFFERENTIATION	317	1.30966	0.00260051	0.0259649
GSE26566	CCA vs. NBD	GOBP_NUCLEAR_TRANSPORT	322	1.31736	0.00399132	0.0354616
GSE26566	CCA vs. NBD	GOBP_REGULATION_OF_T_CELL_ACTIVATION	383	1.35589	0.000814643	0.0103008
GSE26566	CCA vs. NBD	GOMF_AMINOACYLTRANSFERASE_ACTIVITY	486	1.36282	0.000319446	0.00524737
GSE26566	CCA vs. NBD	GOBP_REGULATION_OF_LYMPHOCYTE_DIFFERENTIATION	219	1.40215	0.00201687	0.0214662
GSE26566	CCA vs. NBD	GOMF_MODIFICATION_DEPENDENT_PROTEIN_BINDING	133	1.4958	0.00278103	0.0265505
GSE26566	CCA vs. NBD	GOMF_ATP_HYDROLYSIS_ACTIVITY	393	1.49847	2.15169e-05	0.000546235
GSE26566	CCA vs. NBD	GOBP_NUCLEAR_EXPORT	161	1.50008	0.000804114	0.0102198
GSE26566	CCA vs. NBD	GOBP_NEGATIVE_REGULATION_OF_CELL_CYCLE	357	1.52516	3.99725e-05	0.000889387
GSE26566	CCA vs. NBD	GOCC_FIBRILLAR_CENTER	155	1.53116	0.000560782	0.00713623
GSE26566	CCA vs. NBD	GOBP_VIRAL_PROCESS	393	1.54751	6.03807e-06	0.00018661
GSE26566	CCA vs. NBD	GOBP_DNA_TEMPLATED_TRANSCRIPTION_ELONGATION	128	1.55072	0.00215878	0.0225123
GSE26566	CCA vs. NBD	GOBP_NEGATIVE_REGULATION_OF_MITOTIC_CELL_CYCLE	220	1.55255	0.000111613	0.00202157
GSE26566	CCA vs. NBD	GOBP_POSITIVE_REGULATION_OF_STEM_CELL_POPULATION_MAINTENANCE	48	1.58198	0.00433026	0.0375677
GSE26566	CCA vs. NBD	GOCC_SWI_SNF_SUPERFAMILY_TYPE_COMPLEX	92	1.58843	0.00177155	0.0180881
GSE26566	CCA vs. NBD	GOBP_SOMATIC_DIVERSIFICATION_OF_IMMUNE_RECEPTORS	79	1.60227	0.00319314	0.0302996
GSE26566	CCA vs. NBD	KEGG_PATHWAYS_IN_CANCER	324	1.60867	2.64652e-06	3.78657e-05
GSE26566	CCA vs. NBD	GOBP_EPIGENETIC_REGULATION_OF_GENE_EXPRESSION	276	1.61083	9.50618e-06	0.000282017
GSE26566	CCA vs. NBD	GOBP_POSITIVE_REGULATION_OF_DNA_TEMPLATED_TRANSCRIPTION_ELONGATION	59	1.61678	0.00310751	0.0296506
GSE26566	CCA vs. NBD	GOBP_POSITIVE_REGULATION_OF_DNA_METABOLIC_PROCESS	267	1.62711	1.62919e-05	0.000429075
GSE26566	CCA vs. NBD	GOMF_NUCLEOSOME_BINDING	68	1.62893	0.00257743	0.0254778
GSE26566	CCA vs. NBD	GOCC_ATPASE_COMPLEX	121	1.63216	0.000647564	0.00800125
GSE26566	CCA vs. NBD	GOBP_REGULATION_OF_MITOTIC_CELL_CYCLE	483	1.65301	1.07246e-08	6.83463e-07
GSE26566	CCA vs. NBD	GOBP_REGULATION_OF_DNA_METABOLIC_PROCESS	464	1.67834	1.10048e-08	6.92766e-07
GSE26566	CCA vs. NBD	GOBP_REGULATION_OF_TELOMERE_MAINTENANCE	108	1.68237	0.000285068	0.00431572
GSE26566	CCA vs. NBD	GOBP_SIGNAL_TRANSDUCTION_IN_RESPONSE_TO_DNA_DAMAGE	191	1.68327	2.23149e-05	0.000564655
GSE26566	CCA vs. NBD	GOBP_NEGATIVE_REGULATION_OF_CELL_CYCLE_PROCESS	283	1.6887	9.33766e-07	3.59709e-05
GSE26566	CCA vs. NBD	GOBP_POSITIVE_REGULATION_OF_DNA_REPAIR	130	1.6935	0.000149328	0.00256943
GSE26566	CCA vs. NBD	GOCC_SITE_OF_DNA_DAMAGE	128	1.69501	3.93436e-05	0.000823678
GSE26566	CCA vs. NBD	GOMF_CATALYTIC_ACTIVITY_ACTING_ON_DNA	239	1.7144	7.0565e-07	3.42701e-05
GSE26566	CCA vs. NBD	GOCC_SITE_OF_DOUBLE_STRAND_BREAK	95	1.71664	0.000262447	0.00378506
GSE26566	CCA vs. NBD	GOCC_H4_HISTONE_ACETYLTRANSFERASE_COMPLEX	39	1.73536	0.00356031	0.0292486
GSE26566	CCA vs. NBD	GOBP_REGULATION_OF_CELL_CYCLE_PHASE_TRANSITION	419	1.73946	6.44686e-09	4.37878e-07
GSE26566	CCA vs. NBD	GOBP_REGULATION_OF_DOUBLE_STRAND_BREAK_REPAIR	138	1.74228	4.46763e-05	0.000964934
GSE26566	CCA vs. NBD	GOBP_NUCLEOSOME_ORGANIZATION	122	1.74497	6.58598e-05	0.00130256
GSE26566	CCA vs. NBD	GOBP_REGULATION_OF_MITOTIC_CELL_CYCLE_PHASE_TRANSITION	321	1.75263	1.83478e-07	8.68912e-06
GSE26566	CCA vs. NBD	GOBP_MITOTIC_CELL_CYCLE_PHASE_TRANSITION	414	1.75861	3.64551e-09	2.61363e-07
GSE26566	CCA vs. NBD	GOBP_REGULATION_OF_DNA_REPAIR	214	1.76358	8.86129e-07	3.4653e-05
GSE26566	CCA vs. NBD	GOBP_PROTEIN_LOCALIZATION_TO_CHROMATIN	58	1.76491	0.000684261	0.0090106
GSE26566	CCA vs. NBD	GOBP_HETEROCHROMATIN_FORMATION	139	1.76567	1.74067e-05	0.000456108
GSE26566	CCA vs. NBD	GOBP_NEGATIVE_REGULATION_OF_GENE_EXPRESSION_EPIGENETIC	183	1.76854	2.43827e-06	8.22636e-05
GSE26566	CCA vs. NBD	GOBP_REGULATION_OF_DNA_TEMPLATED_TRANSCRIPTION_ELONGATION	95	1.77381	0.000125595	0.00224333
GSE26566	CCA vs. NBD	GOBP_PROTEIN_DNA_COMPLEX_ORGANIZATION	229	1.77582	3.65598e-07	1.58589e-05
GSE26566	CCA vs. NBD	GOMF_NF_KAPPAB_BINDING	30	1.77735	0.0013468	0.015509
GSE26566	CCA vs. NBD	GOBP_POSITIVE_REGULATION_OF_DOUBLE_STRAND_BREAK_REPAIR_VIA_HOMOLOGOUS_RECOMBINATION	41	1.78901	0.00119333	0.0139999
GSE26566	CCA vs. NBD	GOBP_BASE_EXCISION_REPAIR	44	1.79122	0.00134287	0.0153136
GSE26566	CCA vs. NBD	GOBP_REGULATION_OF_DNA_RECOMBINATION	135	1.79292	1.43779e-05	0.000392693
GSE26566	CCA vs. NBD	GOBP_MITOTIC_SISTER_CHROMATID_COHESION	30	1.80224	0.00141566	0.0160544
GSE26566	CCA vs. NBD	GOMF_MACROMOLECULAR_CONFORMATION_ISOMERASE_ACTIVITY	269	1.82771	3.03503e-08	1.99419e-06
GSE26566	CCA vs. NBD	GOBP_TELOMERE_ORGANIZATION	181	1.83351	8.09758e-07	3.19082e-05
GSE26566	CCA vs. NBD	GOBP_SISTER_CHROMATID_COHESION	58	1.84445	0.000281242	0.00429517
GSE26566	CCA vs. NBD	GOMF_DAMAGED_DNA_BINDING	72	1.86481	7.90433e-05	0.00163503
GSE26566	CCA vs. NBD	GOCC_SPINDLE	420	1.91693	1e-10	6.49e-09
GSE26566	CCA vs. NBD	GOMF_ATP_DEPENDENT_ACTIVITY_ACTING_ON_DNA	109	1.92245	1.50228e-06	5.99301e-05
GSE26566	CCA vs. NBD	GOBP_REGULATION_OF_DOUBLE_STRAND_BREAK_REPAIR_VIA_HOMOLOGOUS_RECOMBINATION	77	1.94269	2.43086e-05	0.000597529
GSE26566	CCA vs. NBD	GOCC_CHROMOSOME_TELOMERIC_REGION	163	1.94472	2.12069e-07	8.60204e-06
GSE26566	CCA vs. NBD	GOBP_DNA_INTEGRITY_CHECKPOINT_SIGNALING	119	1.9764	1.45356e-06	5.21063e-05
GSE26566	CCA vs. NBD	GOBP_DOUBLE_STRAND_BREAK_REPAIR	304	2.01394	1e-10	9.92692e-09
GSE26566	CCA vs. NBD	GOMF_NUCLEIC_ACID_CONFORMATION_ISOMERASE_ACTIVITY	162	2.01749	5.46636e-08	3.05296e-06
GSE26566	CCA vs. NBD	GOCC_MITOTIC_SPINDLE	182	2.01957	1.62365e-08	7.52679e-07
GSE26566	CCA vs. NBD	GOBP_REGULATION_OF_CHROMOSOME_ORGANIZATION	238	2.03075	1e-10	9.92692e-09
GSE26566	CCA vs. NBD	GOBP_PROTEIN_LOCALIZATION_TO_CHROMOSOME	121	2.05089	6.94336e-08	3.7335e-06
GSE26566	CCA vs. NBD	HALLMARK_MYC_TARGETS_V1	195	2.06025	1.68259e-09	1.20185e-08
GSE26566	CCA vs. NBD	GOCC_REPLICATION_FORK	72	2.07272	2.29848e-06	6.21547e-05
GSE26566	CCA vs. NBD	GOCC_NUCLEAR_CHROMOSOME	223	2.12506	1e-10	6.49e-09
GSE26566	CCA vs. NBD	GOCC_CONDENSED_CHROMOSOME	274	2.17418	1e-10	6.49e-09
GSE26566	CCA vs. NBD	GOBP_DNA_RECOMBINATION	323	2.17717	1e-10	9.92692e-09
GSE26566	CCA vs. NBD	GOBP_MITOTIC_CELL_CYCLE_CHECKPOINT_SIGNALING	134	2.17815	4.8515e-10	3.97515e-08
GSE26566	CCA vs. NBD	GOBP_CELL_CYCLE_CHECKPOINT_SIGNALING	179	2.18732	1e-10	9.92692e-09
GSE26566	CCA vs. NBD	GOBP_RECOMBINATIONAL_REPAIR	179	2.19686	1e-10	9.92692e-09
GSE26566	CCA vs. NBD	GOCC_CONDENSED_CHROMOSOME_CENTROMERIC_REGION	180	2.31417	1e-10	6.49e-09
GSE26566	CCA vs. NBD	GOCC_CHROMOSOMAL_REGION	392	2.3151	1e-10	6.49e-09
GSE26566	CCA vs. NBD	GOCC_CHROMOSOME_CENTROMERIC_REGION	256	2.32823	1e-10	6.49e-09
GSE26566	CCA vs. NBD	GOBP_NUCLEAR_CHROMOSOME_SEGREGATION	308	2.35083	1e-10	9.92692e-09
GSE26566	CCA vs. NBD	GOBP_CHROMOSOME_SEGREGATION	410	2.37094	1e-10	9.92692e-09
GSE26566	CCA vs. NBD	HALLMARK_G2M_CHECKPOINT	197	2.55292	1e-10	1e-09
GSE26566	CCA vs. NBD	GOCC_BLOOD_MICROPARTICLE	106	-2.56614	1e-10	6.49e-09
GSE26566	CCA vs. NBD	KEGG_COMPLEMENT_AND_COAGULATION_CASCADES	68	-2.52448	1e-10	4.65e-09
GSE26566	CCA vs. NBD	GOBP_ORGANIC_ACID_CATABOLIC_PROCESS	235	-2.50528	1e-10	9.92692e-09
GSE26566	CCA vs. NBD	KEGG_DRUG_METABOLISM_CYTOCHROME_P450	71	-2.48022	1e-10	4.65e-09
GSE26566	CCA vs. NBD	GOBP_AMINO_ACID_CATABOLIC_PROCESS	107	-2.47219	1e-10	9.92692e-09
GSE26566	CCA vs. NBD	GOBP_TRIGLYCERIDE_METABOLIC_PROCESS	106	-2.45137	1e-10	9.92692e-09
GSE26566	CCA vs. NBD	GOBP_L_AMINO_ACID_CATABOLIC_PROCESS	74	-2.4335	1e-10	9.92692e-09
GSE26566	CCA vs. NBD	HALLMARK_XENOBIOTIC_METABOLISM	195	-2.42669	1e-10	1e-09
GSE26566	CCA vs. NBD	GOBP_XENOBIOTIC_METABOLIC_PROCESS	130	-2.41206	1e-10	9.92692e-09
GSE26566	CCA vs. NBD	KEGG_RETINOL_METABOLISM	63	-2.39339	1e-10	4.65e-09
GSE26566	CCA vs. NBD	GOBP_NEUTRAL_LIPID_METABOLIC_PROCESS	133	-2.38952	1e-10	9.92692e-09
GSE26566	CCA vs. NBD	GOBP_COMPLEMENT_ACTIVATION	53	-2.38787	1e-10	9.92692e-09
GSE26566	CCA vs. NBD	GOBP_PROTEIN_LIPID_COMPLEX_ORGANIZATION	61	-2.37615	1e-10	9.92692e-09
GSE26566	CCA vs. NBD	GOBP_PROTEINOGENIC_AMINO_ACID_METABOLIC_PROCESS	151	-2.36668	1e-10	9.92692e-09
GSE26566	CCA vs. NBD	KEGG_METABOLISM_OF_XENOBIOTICS_BY_CYTOCHROME_P450	68	-2.36042	1e-10	4.65e-09
GSE26566	CCA vs. NBD	GOBP_ALPHA_AMINO_ACID_METABOLIC_PROCESS	189	-2.35922	1e-10	9.92692e-09
GSE26566	CCA vs. NBD	GOBP_TERPENOID_METABOLIC_PROCESS	99	-2.35274	1e-10	9.92692e-09
GSE26566	CCA vs. NBD	GOBP_STEROL_HOMEOSTASIS	92	-2.34937	1e-10	9.92692e-09
GSE26566	CCA vs. NBD	GOBP_PROTEIN_CONTAINING_COMPLEX_REMODELING	44	-2.3369	1e-10	9.92692e-09
GSE26566	CCA vs. NBD	GOCC_PROTEIN_LIPID_COMPLEX	39	-2.33087	1e-10	6.49e-09
GSE26566	CCA vs. NBD	GOBP_ORGANIC_ACID_BIOSYNTHETIC_PROCESS	309	-2.32028	1e-10	9.92692e-09
GSE26566	CCA vs. NBD	GOMF_MONOOXYGENASE_ACTIVITY	110	-2.31695	1e-10	2.234e-08
GSE26566	CCA vs. NBD	GOBP_NEUTRAL_LIPID_CATABOLIC_PROCESS	43	-2.31603	1.55225e-10	1.45686e-08
GSE26566	CCA vs. NBD	GOBP_SMALL_MOLECULE_CATABOLIC_PROCESS	359	-2.31095	1e-10	9.92692e-09
GSE26566	CCA vs. NBD	GOBP_CELLULAR_RESPONSE_TO_XENOBIOTIC_STIMULUS	198	-2.30465	1e-10	9.92692e-09
GSE26566	CCA vs. NBD	GOBP_TRIGLYCERIDE_CATABOLIC_PROCESS	32	-2.30156	3.86533e-10	3.27095e-08
GSE26566	CCA vs. NBD	GOBP_ISOPRENOID_METABOLIC_PROCESS	118	-2.30103	1e-10	9.92692e-09
GSE26566	CCA vs. NBD	KEGG_PPAR_SIGNALING_PATHWAY	67	-2.29753	1.90647e-10	7.09207e-09
GSE26566	CCA vs. NBD	GOBP_ACUTE_PHASE_RESPONSE	47	-2.29127	7.78661e-10	5.99917e-08
GSE26566	CCA vs. NBD	GOBP_OLEFINIC_COMPOUND_METABOLIC_PROCESS	161	-2.28796	1e-10	9.92692e-09
GSE26566	CCA vs. NBD	HALLMARK_FATTY_ACID_METABOLISM	152	-2.27494	1e-10	1e-09
GSE26566	CCA vs. NBD	GOMF_OXIDOREDUCTASE_ACTIVITY_ACTING_ON_PAIRED_DONORS_WITH_INCORPORATION_OR_REDUCTION_OF_MOLECULAR_OXYGEN_REDUCED_FLAVIN_OR_FLAVOPROTEIN_AS_ONE_DONOR_AND_INCORPORATION_OF_ONE_ATOM_OF_OXYGEN	45	-2.27494	1.58548e-09	1.39641e-07
GSE26566	CCA vs. NBD	GOBP_LIPID_HOMEOSTASIS	168	-2.27396	1e-10	9.92692e-09
GSE26566	CCA vs. NBD	GOCC_HIGH_DENSITY_LIPOPROTEIN_PARTICLE	27	-2.26831	2.827e-10	1.52893e-08
GSE26566	CCA vs. NBD	GOBP_REGULATION_OF_PLASMA_LIPOPROTEIN_PARTICLE_LEVELS	87	-2.26803	1e-10	9.92692e-09
GSE26566	CCA vs. NBD	GOBP_FATTY_ACID_METABOLIC_PROCESS	385	-2.26738	1e-10	9.92692e-09
GSE26566	CCA vs. NBD	GOBP_ACYLGLYCEROL_HOMEOSTASIS	43	-2.25957	2.34387e-09	1.77928e-07
GSE26566	CCA vs. NBD	GOBP_MONOCARBOXYLIC_ACID_BIOSYNTHETIC_PROCESS	218	-2.25365	1e-10	9.92692e-09
GSE26566	CCA vs. NBD	GOBP_STEROID_METABOLIC_PROCESS	321	-2.24912	1e-10	9.92692e-09
GSE26566	CCA vs. NBD	KEGG_FATTY_ACID_METABOLISM	40	-2.24898	2.42325e-09	7.51207e-08
GSE26566	CCA vs. NBD	GOBP_MONOCARBOXYLIC_ACID_CATABOLIC_PROCESS	119	-2.24756	1e-10	9.92692e-09
GSE26566	CCA vs. NBD	GOBP_RETINOL_METABOLIC_PROCESS	50	-2.23436	8.88675e-09	5.73418e-07
GSE26566	CCA vs. NBD	GOBP_DIGESTION	135	-2.23427	1e-10	9.92692e-09
GSE26566	CCA vs. NBD	GOMF_MONOCARBOXYLIC_ACID_BINDING	83	-2.23145	1.09428e-09	1.11119e-07
GSE26566	CCA vs. NBD	HALLMARK_BILE_ACID_METABOLISM	111	-2.22961	3.41837e-10	2.84864e-09
GSE26566	CCA vs. NBD	GOMF_TRIACYLGLYCEROL_LIPASE_ACTIVITY	26	-2.2291	1.62519e-09	1.39641e-07
GSE26566	CCA vs. NBD	GOBP_PRIMARY_ALCOHOL_METABOLIC_PROCESS	99	-2.21824	3.74841e-10	3.22488e-08
GSE26566	CCA vs. NBD	GOMF_VITAMIN_B6_BINDING	55	-2.21116	4.90322e-08	2.88258e-06
GSE26566	CCA vs. NBD	GOBP_HIGH_DENSITY_LIPOPROTEIN_PARTICLE_REMODELING	21	-2.20854	8.20874e-09	5.4325e-07
GSE26566	CCA vs. NBD	GOBP_AMINO_ACID_METABOLIC_PROCESS	269	-2.20078	1e-10	9.92692e-09
GSE26566	CCA vs. NBD	GOBP_HUMORAL_IMMUNE_RESPONSE	279	-2.193	1e-10	9.92692e-09
GSE26566	CCA vs. NBD	GOBP_LIPID_CATABOLIC_PROCESS	327	-2.19176	1e-10	9.92692e-09
GSE26566	CCA vs. NBD	HALLMARK_COAGULATION	138	-2.18259	1e-10	1e-09
GSE26566	CCA vs. NBD	KEGG_GLYCINE_SERINE_AND_THREONINE_METABOLISM	31	-2.17655	3.9428e-08	9.16702e-07
GSE26566	CCA vs. NBD	GOBP_ALCOHOL_METABOLIC_PROCESS	349	-2.17624	1e-10	9.92692e-09
GSE26566	CCA vs. NBD	GOBP_GLYCEROLIPID_CATABOLIC_PROCESS	68	-2.16195	9.58684e-08	4.99872e-06
GSE26566	CCA vs. NBD	KEGG_VALINE_LEUCINE_AND_ISOLEUCINE_DEGRADATION	43	-2.16023	6.13315e-08	1.26752e-06
GSE26566	CCA vs. NBD	GOBP_LIPID_DIGESTION	22	-2.1584	1.13917e-07	5.81045e-06
GSE26566	CCA vs. NBD	GOBP_DETOXIFICATION	148	-2.15839	1e-10	9.92692e-09
GSE26566	CCA vs. NBD	GOBP_LONG_CHAIN_FATTY_ACID_METABOLIC_PROCESS	107	-2.15399	2.59019e-09	1.91008e-07
GSE26566	CCA vs. NBD	GOBP_PROTEIN_LIPID_COMPLEX_ASSEMBLY	29	-2.15264	1.42924e-07	7.0264e-06
GSE26566	CCA vs. NBD	GOBP_SECONDARY_ALCOHOL_METABOLIC_PROCESS	155	-2.15243	1e-10	9.92692e-09
GSE26566	CCA vs. NBD	KEGG_ARACHIDONIC_ACID_METABOLISM	55	-2.15198	1.17539e-07	2.18623e-06
GSE26566	CCA vs. NBD	GOMF_LIPID_TRANSPORTER_ACTIVITY	174	-2.15139	1e-10	2.234e-08
GSE26566	CCA vs. NBD	GOBP_ACUTE_INFLAMMATORY_RESPONSE	105	-2.13857	7.63687e-09	5.11968e-07
GSE26566	CCA vs. NBD	KEGG_TRYPTOPHAN_METABOLISM	39	-2.13806	1.9889e-07	3.36304e-06
GSE26566	CCA vs. NBD	GOMF_VITAMIN_BINDING	144	-2.1369	4.78356e-10	5.93693e-08
GSE26566	CCA vs. NBD	GOMF_TETRAPYRROLE_BINDING	142	-2.13266	8.40598e-10	9.38948e-08
GSE26566	CCA vs. NBD	GOCC_MICROBODY_LUMEN	49	-2.12995	3.96392e-07	1.35399e-05
GSE26566	CCA vs. NBD	GOBP_RESPONSE_TO_FOOD	46	-2.12932	2.04516e-06	6.99147e-05
GSE26566	CCA vs. NBD	GOCC_TRIGLYCERIDE_RICH_PLASMA_LIPOPROTEIN_PARTICLE	21	-2.12583	3.33965e-07	1.20413e-05
GSE26566	CCA vs. NBD	GOBP_FATTY_ACID_BIOSYNTHETIC_PROCESS	165	-2.11941	1.29458e-10	1.23752e-08
GSE26566	CCA vs. NBD	GOBP_INTESTINAL_LIPID_ABSORPTION	24	-2.11704	3.07819e-07	1.3698e-05
GSE26566	CCA vs. NBD	GOBP_RESPONSE_TO_ZINC_ION	50	-2.11209	6.63421e-07	2.68094e-05
GSE26566	CCA vs. NBD	GOBP_SERINE_FAMILY_AMINO_ACID_METABOLIC_PROCESS	30	-2.11123	1.85012e-06	6.45293e-05
GSE26566	CCA vs. NBD	GOBP_COMPLEMENT_ACTIVATION_CLASSICAL_PATHWAY	30	-2.10619	2.1865e-06	7.42548e-05
GSE26566	CCA vs. NBD	GOBP_ESTROGEN_METABOLIC_PROCESS	38	-2.10542	1.82903e-06	6.42276e-05
GSE26566	CCA vs. NBD	GOMF_OXIDOREDUCTASE_ACTIVITY_ACTING_ON_CH_OH_GROUP_OF_DONORS	122	-2.10494	8.42521e-09	6.72211e-07
GSE26566	CCA vs. NBD	KEGG_STEROID_HORMONE_BIOSYNTHESIS	54	-2.10158	1.4721e-06	2.28175e-05
GSE26566	CCA vs. NBD	GOMF_LIPID_TRANSMEMBRANE_TRANSPORTER_ACTIVITY	53	-2.10005	2.21919e-06	8.54771e-05
GSE26566	CCA vs. NBD	GOBP_ORGANIC_HYDROXY_COMPOUND_TRANSPORT	267	-2.09924	1e-10	9.92692e-09
GSE26566	CCA vs. NBD	GOBP_FATTY_ACID_CATABOLIC_PROCESS	98	-2.09891	5.91699e-08	3.2151e-06
GSE26566	CCA vs. NBD	GOMF_OXIDOREDUCTASE_ACTIVITY_ACTING_ON_PAIRED_DONORS_WITH_INCORPORATION_OR_REDUCTION_OF_MOLECULAR_OXYGEN	177	-2.09877	3.02011e-10	4.21683e-08
GSE26566	CCA vs. NBD	GOBP_HUMORAL_IMMUNE_RESPONSE_MEDIATED_BY_CIRCULATING_IMMUNOGLOBULIN	43	-2.09193	1.60909e-06	5.72836e-05
GSE26566	CCA vs. NBD	GOBP_TRIGLYCERIDE_RICH_LIPOPROTEIN_PARTICLE_REMODELING	16	-2.09144	1.19786e-07	5.94552e-06
GSE26566	CCA vs. NBD	GOBP_LIPID_LOCALIZATION	440	-2.08789	1e-10	9.92692e-09
GSE26566	CCA vs. NBD	GOMF_ALCOHOL_DEHYDROGENASE_NAD_P_PLUS_ACTIVITY	46	-2.08724	6.73032e-06	0.000221111
GSE26566	CCA vs. NBD	GOBP_NEGATIVE_REGULATION_OF_WOUND_HEALING	69	-2.08416	4.41252e-07	1.867e-05
GSE26566	CCA vs. NBD	GOCC_COLLAGEN_CONTAINING_EXTRACELLULAR_MATRIX	372	-2.08392	1e-10	6.49e-09
GSE26566	CCA vs. NBD	GOMF_ORGANIC_ACID_BINDING	186	-2.08302	1.50611e-10	2.80387e-08
GSE26566	CCA vs. NBD	GOBP_MONOCARBOXYLIC_ACID_TRANSPORT	170	-2.08239	2.51209e-09	1.87933e-07
GSE26566	CCA vs. NBD	GOBP_HORMONE_METABOLIC_PROCESS	241	-2.07812	1e-10	9.92692e-09
GSE26566	CCA vs. NBD	GOMF_COMPLEMENT_BINDING	24	-2.0722	9.55261e-07	4.2681e-05
GSE26566	CCA vs. NBD	GOBP_NEGATIVE_REGULATION_OF_COAGULATION	52	-2.07204	1.23873e-06	4.56739e-05
GSE26566	CCA vs. NBD	GOBP_ZYMOGEN_ACTIVATION	45	-2.07175	4.33491e-06	0.000138128
GSE26566	CCA vs. NBD	GOBP_REGULATION_OF_COAGULATION	74	-2.06978	1.16041e-06	4.34062e-05
GSE26566	CCA vs. NBD	GOMF_ARACHIDONATE_MONOOXYGENASE_ACTIVITY	17	-2.06881	8.46594e-07	3.94019e-05
GSE26566	CCA vs. NBD	KEGG_GLYCEROLIPID_METABOLISM	48	-2.06802	3.58119e-06	4.44067e-05
GSE26566	CCA vs. NBD	KEGG_TYROSINE_METABOLISM	41	-2.065	3.21165e-06	4.26691e-05
GSE26566	CCA vs. NBD	GOBP_REGULATION_OF_TRIGLYCERIDE_METABOLIC_PROCESS	43	-2.06189	3.94708e-06	0.000127343
GSE26566	CCA vs. NBD	GOBP_DICARBOXYLIC_ACID_METABOLIC_PROCESS	97	-2.0611	2.24134e-07	1.04232e-05
GSE26566	CCA vs. NBD	GOMF_SERINE_HYDROLASE_ACTIVITY	276	-2.05956	1e-10	2.234e-08
GSE26566	CCA vs. NBD	GOCC_PLATELET_ALPHA_GRANULE_LUMEN	65	-2.05623	1.63861e-06	5.06407e-05
GSE26566	CCA vs. NBD	GOBP_LIPID_OXIDATION	110	-2.0554	8.72585e-08	4.59621e-06
GSE26566	CCA vs. NBD	GOMF_FATTY_ACID_BINDING	45	-2.04866	9.60516e-06	0.000306542
GSE26566	CCA vs. NBD	GOMF_OXYGEN_BINDING	29	-2.04798	1.38208e-05	0.000417021
GSE26566	CCA vs. NBD	GOBP_AROMATIC_AMINO_ACID_METABOLIC_PROCESS	37	-2.04711	1.40101e-05	0.000384683
GSE26566	CCA vs. NBD	GOMF_GLYCOSAMINOGLYCAN_BINDING	232	-2.04633	1.76044e-10	2.80917e-08
GSE26566	CCA vs. NBD	GOBP_CELLULAR_RESPONSE_TO_COPPER_ION	24	-2.04565	4.42578e-06	0.000140159
GSE26566	CCA vs. NBD	GOMF_STEROID_HYDROXYLASE_ACTIVITY	27	-2.04284	1.6499e-05	0.000449496
GSE26566	CCA vs. NBD	GOBP_NON_PROTEINOGENIC_AMINO_ACID_METABOLIC_PROCESS	64	-2.0428	1.2633e-06	4.59237e-05
GSE26566	CCA vs. NBD	GOBP_INTESTINAL_CHOLESTEROL_ABSORPTION	18	-2.04152	4.2607e-06	0.000136607
GSE26566	CCA vs. NBD	GOBP_BLOOD_COAGULATION_FIBRIN_CLOT_FORMATION	16	-2.03993	1.62645e-06	5.75049e-05
GSE26566	CCA vs. NBD	GOBP_XENOBIOTIC_CATABOLIC_PROCESS	26	-2.03776	1.5246e-05	0.000408517
GSE26566	CCA vs. NBD	GOBP_PROTEIN_ACTIVATION_CASCADE	20	-2.03713	1.22059e-05	0.000348103
GSE26566	CCA vs. NBD	GOBP_HEMOSTASIS	243	-2.03711	1e-10	9.92692e-09
GSE26566	CCA vs. NBD	GOBP_FIBRINOLYSIS	27	-2.03598	1.2042e-05	0.000345337
GSE26566	CCA vs. NBD	GOMF_IRON_ION_BINDING	146	-2.03511	4.33188e-08	2.68817e-06
GSE26566	CCA vs. NBD	GOBP_ANTIMICROBIAL_HUMORAL_RESPONSE	162	-2.03472	6.16063e-09	4.24016e-07
GSE26566	CCA vs. NBD	GOMF_HEPARIN_BINDING	168	-2.03411	2.12828e-08	1.4858e-06
GSE26566	CCA vs. NBD	GOCC_PLATELET_ALPHA_GRANULE	89	-2.03369	1.89011e-06	5.4456e-05
GSE26566	CCA vs. NBD	GOBP_DETOXIFICATION_OF_INORGANIC_COMPOUND	20	-2.03161	1.35496e-05	0.000377307
GSE26566	CCA vs. NBD	GOBP_PLASMA_LIPOPROTEIN_PARTICLE_CLEARANCE	46	-2.02638	2.81149e-05	0.000668798
GSE26566	CCA vs. NBD	GOBP_EPOXYGENASE_P450_PATHWAY	17	-2.0248	7.85264e-06	0.000235928
GSE26566	CCA vs. NBD	GOBP_CELLULAR_RESPONSE_TO_TOXIC_SUBSTANCE	133	-2.02412	1.18848e-07	5.94552e-06
GSE26566	CCA vs. NBD	GOBP_CELLULAR_RESPONSE_TO_ZINC_ION	23	-2.02346	3.2203e-05	0.000738994
GSE26566	CCA vs. NBD	GOMF_OXIDOREDUCTASE_ACTIVITY_ACTING_ON_PAIRED_DONORS_WITH_INCORPORATION_OR_REDUCTION_OF_MOLECULAR_OXYGEN_NAD_P_H_AS_ONE_DONOR_AND_INCORPORATION_OF_ONE_ATOM_OF_OXYGEN	43	-2.01601	1.99121e-05	0.000519874
GSE26566	CCA vs. NBD	GOBP_PHAGOCYTOSIS_RECOGNITION	27	-2.01577	2.5075e-05	0.000610554
GSE26566	CCA vs. NBD	GOBP_RESPONSE_TO_TOXIC_SUBSTANCE	249	-2.01167	2.78133e-10	2.47539e-08
GSE26566	CCA vs. NBD	GOBP_BILE_ACID_METABOLIC_PROCESS	47	-2.01135	1.36684e-05	0.000377307
GSE26566	CCA vs. NBD	GOBP_ICOSANOID_METABOLIC_PROCESS	112	-2.01124	1.5778e-07	7.6118e-06
GSE26566	CCA vs. NBD	KEGG_PEROXISOME	77	-2.01005	7.36044e-06	8.27832e-05
GSE26566	CCA vs. NBD	KEGG_PROPANOATE_METABOLISM	32	-2.00909	1.78722e-05	0.00018468
GSE26566	CCA vs. NBD	GOBP_GLUTAMINE_FAMILY_AMINO_ACID_METABOLIC_PROCESS	67	-2.00864	1.96515e-06	6.80813e-05
GSE26566	CCA vs. NBD	GOBP_AROMATIC_AMINO_ACID_FAMILY_CATABOLIC_PROCESS	23	-2.00734	4.71124e-05	0.000992629
GSE26566	CCA vs. NBD	GOMF_CARBOXYPEPTIDASE_ACTIVITY	47	-2.00676	5.20501e-05	0.00114
GSE26566	CCA vs. NBD	GOMF_METALLOCARBOXYPEPTIDASE_ACTIVITY	33	-2.00606	2.55111e-05	0.000619477
GSE26566	CCA vs. NBD	GOMF_SULFUR_COMPOUND_BINDING	265	-2.00516	1e-10	2.234e-08
GSE26566	CCA vs. NBD	GOBP_NEGATIVE_REGULATION_OF_SMOOTH_MUSCLE_CELL_PROLIFERATION	50	-2.00504	1.25815e-05	0.000356844
GSE26566	CCA vs. NBD	GOBP_POSITIVE_REGULATION_OF_COAGULATION	30	-2.00242	4.71017e-05	0.000992629
GSE26566	CCA vs. NBD	GOMF_LIPOPROTEIN_LIPASE_ACTIVITY	14	-2.00117	1.06914e-06	4.45988e-05
GSE26566	CCA vs. NBD	GOBP_BILE_ACID_AND_BILE_SALT_TRANSPORT	28	-2.00027	4.76198e-05	0.000999241
GSE26566	CCA vs. NBD	GOBP_FATTY_ACID_BETA_OXIDATION	70	-1.9972	5.00716e-06	0.000155704
GSE26566	CCA vs. NBD	GOBP_CELLULAR_RESPONSE_TO_CADMIUM_ION	24	-1.99681	2.22657e-05	0.000564655
GSE26566	CCA vs. NBD	GOBP_GLYCINE_METABOLIC_PROCESS	12	-1.99636	3.20406e-07	1.40164e-05
GSE26566	CCA vs. NBD	GOBP_REVERSE_CHOLESTEROL_TRANSPORT	17	-1.99497	2.26655e-05	0.000570728
GSE26566	CCA vs. NBD	GOBP_BILE_ACID_BIOSYNTHETIC_PROCESS	35	-1.99299	1.56045e-05	0.000415207
GSE26566	CCA vs. NBD	GOMF_CARBOXYLIC_ESTER_HYDROLASE_ACTIVITY	147	-1.99001	2.13449e-07	1.08374e-05
GSE26566	CCA vs. NBD	KEGG_DRUG_METABOLISM_OTHER_ENZYMES	50	-1.98946	4.58226e-05	0.000370566
GSE26566	CCA vs. NBD	GOBP_FATTY_ACID_TRANSPORT	111	-1.98897	5.89065e-07	2.41574e-05
GSE26566	CCA vs. NBD	GOBP_REGULATION_OF_INTESTINAL_ABSORPTION	15	-1.98729	1.10838e-05	0.000319636
GSE26566	CCA vs. NBD	GOBP_REGULATION_OF_LIPID_CATABOLIC_PROCESS	60	-1.98584	7.86121e-06	0.000235928
GSE26566	CCA vs. NBD	KEGG_LINOLEIC_ACID_METABOLISM	26	-1.98356	2.64178e-05	0.000245686
GSE26566	CCA vs. NBD	GOMF_ALCOHOL_DEHYDROGENASE_NADPLUS_ACTIVITY	22	-1.98315	2.91466e-05	0.000692696
GSE26566	CCA vs. NBD	GOBP_DETOXIFICATION_OF_COPPER_ION	13	-1.98298	1.9929e-06	6.85824e-05
GSE26566	CCA vs. NBD	GOBP_BENZENE_CONTAINING_COMPOUND_METABOLIC_PROCESS	23	-1.98177	9.82298e-05	0.00181037
GSE26566	CCA vs. NBD	GOBP_RESPONSE_TO_XENOBIOTIC_STIMULUS	423	-1.97906	1e-10	9.92692e-09
GSE26566	CCA vs. NBD	GOBP_GLUTAMATE_METABOLIC_PROCESS	33	-1.97877	7.32995e-05	0.00142782
GSE26566	CCA vs. NBD	GOBP_DISRUPTION_OF_ANATOMICAL_STRUCTURE_IN_ANOTHER_ORGANISM	117	-1.97669	1.15685e-06	4.34062e-05
GSE26566	CCA vs. NBD	GOBP_ACID_SECRETION	40	-1.97662	3.37008e-05	0.000766359
GSE26566	CCA vs. NBD	GOCC_CHYLOMICRON	13	-1.9766	1.50949e-05	0.000326552
GSE26566	CCA vs. NBD	GOBP_SULFUR_AMINO_ACID_METABOLIC_PROCESS	30	-1.97646	8.35941e-05	0.00161012
GSE26566	CCA vs. NBD	KEGG_BETA_ALANINE_METABOLISM	21	-1.97575	3.99659e-05	0.000337893
GSE26566	CCA vs. NBD	GOMF_FLAVIN_ADENINE_DINUCLEOTIDE_BINDING	82	-1.9754	5.77406e-06	0.000195443
GSE26566	CCA vs. NBD	GOBP_OPSONIZATION	17	-1.97537	4.50778e-05	0.000965525
GSE26566	CCA vs. NBD	GOBP_RETINOIC_ACID_METABOLIC_PROCESS	32	-1.97531	5.42479e-05	0.00110683
GSE26566	CCA vs. NBD	GOBP_NON_PROTEINOGENIC_AMINO_ACID_CATABOLIC_PROCESS	18	-1.9725	4.99297e-05	0.00103544
GSE26566	CCA vs. NBD	GOBP_ARACHIDONATE_METABOLIC_PROCESS	51	-1.9692	6.00271e-05	0.00121514
GSE26566	CCA vs. NBD	GOBP_UNSATURATED_FATTY_ACID_METABOLIC_PROCESS	111	-1.96536	1.24794e-06	4.56871e-05
GSE26566	CCA vs. NBD	GOBP_COMPLEMENT_ACTIVATION_ALTERNATIVE_PATHWAY	16	-1.96507	3.48196e-05	0.000788329
GSE26566	CCA vs. NBD	GOBP_LIPID_MODIFICATION	186	-1.96468	7.11577e-08	3.78677e-06
GSE26566	CCA vs. NBD	GOBP_CHOLESTEROL_EFFLUX	58	-1.96465	1.84491e-05	0.000478565
GSE26566	CCA vs. NBD	GOMF_LIPOPROTEIN_PARTICLE_RECEPTOR_BINDING	31	-1.96271	0.000123201	0.00245742
GSE26566	CCA vs. NBD	GOBP_NEGATIVE_REGULATION_OF_RESPONSE_TO_WOUNDING	93	-1.96184	2.46233e-06	8.25359e-05
GSE26566	CCA vs. NBD	GOMF_STEROID_BINDING	107	-1.95853	3.87537e-06	0.000135275
GSE26566	CCA vs. NBD	GOBP_SULFUR_COMPOUND_METABOLIC_PROCESS	303	-1.95733	2.9491e-10	2.58022e-08
GSE26566	CCA vs. NBD	GOMF_PHOSPHOLIPASE_A1_ACTIVITY	21	-1.95674	2.3795e-05	0.000590644
GSE26566	CCA vs. NBD	GOBP_RESPONSE_TO_CORTICOSTEROID	150	-1.9522	4.15979e-07	1.77461e-05
GSE26566	CCA vs. NBD	GOBP_CELLULAR_OXIDANT_DETOXIFICATION	93	-1.95183	3.11602e-06	0.000102452
GSE26566	CCA vs. NBD	GOMF_GLUTATHIONE_TRANSFERASE_ACTIVITY	28	-1.95145	0.000128563	0.00251938
GSE26566	CCA vs. NBD	KEGG_ARGININE_AND_PROLINE_METABOLISM	52	-1.95086	3.97312e-05	0.000337893
GSE26566	CCA vs. NBD	GOBP_INTESTINAL_ABSORPTION	44	-1.95066	5.89873e-05	0.00119879
GSE26566	CCA vs. NBD	GOBP_ASPARTATE_FAMILY_AMINO_ACID_METABOLIC_PROCESS	35	-1.94982	4.61137e-05	0.000979585
GSE26566	CCA vs. NBD	GOMF_ISOPRENOID_BINDING	44	-1.94951	5.71694e-05	0.00120487
GSE26566	CCA vs. NBD	GOBP_REGULATION_OF_CHOLESTEROL_METABOLIC_PROCESS	45	-1.94598	8.46491e-05	0.00161837
GSE26566	CCA vs. NBD	GOBP_POSITIVE_REGULATION_OF_DIGESTIVE_SYSTEM_PROCESS	14	-1.94532	1.52739e-05	0.000408517
GSE26566	CCA vs. NBD	GOBP_REGULATION_OF_DIGESTIVE_SYSTEM_PROCESS	43	-1.94528	8.76969e-05	0.00165821
GSE26566	CCA vs. NBD	GOBP_STEROID_CATABOLIC_PROCESS	25	-1.943	8.62638e-05	0.00163711
GSE26566	CCA vs. NBD	GOMF_ANTIOXIDANT_ACTIVITY	82	-1.94179	1.32499e-05	0.000411116
GSE26566	CCA vs. NBD	GOBP_ERYTHROSE_4_PHOSPHATE_PHOSPHOENOLPYRUVATE_FAMILY_AMINO_ACID_METABOLIC_PROCESS	26	-1.93781	0.000139813	0.0024465
GSE26566	CCA vs. NBD	GOBP_REGULATION_OF_BODY_FLUID_LEVELS	376	-1.93709	1e-10	9.92692e-09
GSE26566	CCA vs. NBD	GOBP_RESPONSE_TO_COPPER_ION	35	-1.93683	6.13436e-05	0.00123694
GSE26566	CCA vs. NBD	GOCC_MICROBODY	144	-1.93557	8.76602e-07	2.84457e-05
GSE26566	CCA vs. NBD	GOMF_TRANSAMINASE_ACTIVITY	25	-1.93255	0.000134683	0.0025938
GSE26566	CCA vs. NBD	GOBP_LEUKOTRIENE_METABOLIC_PROCESS	29	-1.93064	7.39011e-05	0.00143413
GSE26566	CCA vs. NBD	GOBP_ALPHA_AMINO_ACID_BIOSYNTHETIC_PROCESS	53	-1.92946	4.79892e-05	0.00100292
GSE26566	CCA vs. NBD	GOBP_RESPONSE_TO_CADMIUM_ION	45	-1.92807	0.000109303	0.00198671
GSE26566	CCA vs. NBD	GOBP_POSITIVE_REGULATION_OF_TRIGLYCERIDE_METABOLIC_PROCESS	22	-1.92743	0.000217103	0.00350214
GSE26566	CCA vs. NBD	GOBP_REGULATION_OF_WOUND_HEALING	126	-1.92698	3.05145e-06	0.000101623
GSE26566	CCA vs. NBD	GOBP_AMINO_ACID_BIOSYNTHETIC_PROCESS	65	-1.92691	3.55526e-05	0.000797924
GSE26566	CCA vs. NBD	GOBP_REGULATION_OF_INTESTINAL_LIPID_ABSORPTION	12	-1.92283	2.50736e-05	0.000610554
GSE26566	CCA vs. NBD	GOMF_STEROID_DEHYDROGENASE_ACTIVITY	36	-1.92022	0.000233528	0.00389329
GSE26566	CCA vs. NBD	GOCC_NEURONAL_DENSE_CORE_VESICLE	32	-1.92006	0.000239563	0.00361573
GSE26566	CCA vs. NBD	GOMF_OPSONIN_BINDING	20	-1.91906	0.000149507	0.00282167
GSE26566	CCA vs. NBD	GOBP_VERY_LOW_DENSITY_LIPOPROTEIN_PARTICLE_ASSEMBLY	12	-1.91833	2.90455e-05	0.000684625
GSE26566	CCA vs. NBD	KEGG_ASCORBATE_AND_ALDARATE_METABOLISM	25	-1.91603	0.000241323	0.0015478
GSE26566	CCA vs. NBD	GOBP_MONOSACCHARIDE_BIOSYNTHETIC_PROCESS	90	-1.91485	1.88874e-05	0.000487483
GSE26566	CCA vs. NBD	GOBP_REGULATION_OF_LIPID_LOCALIZATION	156	-1.91444	1.01848e-06	3.89436e-05
GSE26566	CCA vs. NBD	GOBP_STEROL_TRANSPORT	112	-1.91443	4.66167e-06	0.00014584
GSE26566	CCA vs. NBD	GOBP_TRIGLYCERIDE_BIOSYNTHETIC_PROCESS	39	-1.91369	0.000145514	0.00252062
GSE26566	CCA vs. NBD	GOBP_RESPONSE_TO_METAL_ION	337	-1.91246	4.54811e-10	3.78667e-08
GSE26566	CCA vs. NBD	GOMF_LIPASE_ACTIVITY	161	-1.91127	1.07804e-06	4.45988e-05
GSE26566	CCA vs. NBD	GOMF_MONOCARBOXYLIC_ACID_TRANSMEMBRANE_TRANSPORTER_ACTIVITY	67	-1.91009	8.54988e-05	0.0017364
GSE26566	CCA vs. NBD	GOBP_OMEGA_HYDROXYLASE_P450_PATHWAY	12	-1.90939	4.44369e-05	0.000963794
GSE26566	CCA vs. NBD	GOBP_PROTEINOGENIC_AMINO_ACID_BIOSYNTHETIC_PROCESS	43	-1.9082	0.000226619	0.00358836
GSE26566	CCA vs. NBD	GOBP_GLUTAMINE_FAMILY_AMINO_ACID_CATABOLIC_PROCESS	24	-1.90556	0.000245211	0.00380114
GSE26566	CCA vs. NBD	KEGG_PRIMARY_BILE_ACID_BIOSYNTHESIS	16	-1.90524	0.000175761	0.00116756
GSE26566	CCA vs. NBD	GOBP_CATECHOLAMINE_SECRETION	45	-1.90137	0.000189955	0.00311273
GSE26566	CCA vs. NBD	GOBP_CELLULAR_RESPONSE_TO_GLUCOCORTICOID_STIMULUS	53	-1.89788	9.4884e-05	0.0017682
GSE26566	CCA vs. NBD	GOBP_BIOLOGICAL_PROCESS_INVOLVED_IN_INTERACTION_WITH_SYMBIONT	39	-1.89684	0.000198878	0.00323851
GSE26566	CCA vs. NBD	GOBP_ACYL_COA_METABOLIC_PROCESS	91	-1.89499	4.253e-05	0.000941604
GSE26566	CCA vs. NBD	GOBP_AMINO_ACID_BETAINE_METABOLIC_PROCESS	19	-1.89109	0.000740403	0.00963667
GSE26566	CCA vs. NBD	GOBP_CATECHOL_CONTAINING_COMPOUND_METABOLIC_PROCESS	56	-1.89095	6.58024e-05	0.00130256
GSE26566	CCA vs. NBD	HALLMARK_ADIPOGENESIS	199	-1.89017	2.72569e-07	1.51427e-06
GSE26566	CCA vs. NBD	GOBP_ORGANIC_ACID_TRANSPORT	340	-1.88989	5.47733e-10	4.3859e-08
GSE26566	CCA vs. NBD	GOBP_REGULATION_OF_CATECHOLAMINE_SECRETION	38	-1.88908	0.000352695	0.00518693
GSE26566	CCA vs. NBD	GOBP_NITRIC_OXIDE_MEDIATED_SIGNAL_TRANSDUCTION	25	-1.88889	0.000298435	0.00446528
GSE26566	CCA vs. NBD	GOMF_HORMONE_ACTIVITY	122	-1.88806	1.48226e-05	0.000424534
GSE26566	CCA vs. NBD	GOMF_AMINO_ACID_BINDING	47	-1.88685	0.000849374	0.0115701
GSE26566	CCA vs. NBD	GOBP_KETONE_CATABOLIC_PROCESS	17	-1.8849	0.000540997	0.0073879
GSE26566	CCA vs. NBD	GOBP_NITROGEN_CYCLE_METABOLIC_PROCESS	16	-1.88397	0.000357827	0.00523259
GSE26566	CCA vs. NBD	GOBP_CELLULAR_RESPONSE_TO_CORTICOSTEROID_STIMULUS	63	-1.88338	0.000127588	0.00227107
GSE26566	CCA vs. NBD	GOBP_ALDEHYDE_METABOLIC_PROCESS	74	-1.88324	8.96073e-05	0.00168815
GSE26566	CCA vs. NBD	GOMF_TRANSFERASE_ACTIVITY_TRANSFERRING_NITROGENOUS_GROUPS	31	-1.88181	0.000669542	0.00984051
GSE26566	CCA vs. NBD	GOBP_ORGANIC_ANION_TRANSPORT	440	-1.88145	1e-10	9.92692e-09
GSE26566	CCA vs. NBD	GOCC_PLATELET_DENSE_GRANULE	21	-1.87778	0.000446983	0.00592024
GSE26566	CCA vs. NBD	GOBP_MODIFIED_AMINO_ACID_CATABOLIC_PROCESS	29	-1.87619	0.000221717	0.00353858
GSE26566	CCA vs. NBD	GOBP_COMPLEMENT_ACTIVATION_LECTIN_PATHWAY	11	-1.87552	7.62046e-05	0.00147329
GSE26566	CCA vs. NBD	GOMF_BILE_ACID_TRANSMEMBRANE_TRANSPORTER_ACTIVITY	19	-1.87518	0.00072043	0.0103169
GSE26566	CCA vs. NBD	GOMF_STEROID_DEHYDROGENASE_ACTIVITY_ACTING_ON_THE_CH_OH_GROUP_OF_DONORS_NAD_OR_NADP_AS_ACCEPTOR	30	-1.87517	0.000480729	0.00725641
GSE26566	CCA vs. NBD	GOBP_SERINE_FAMILY_AMINO_ACID_BIOSYNTHETIC_PROCESS	15	-1.87507	0.000387628	0.00562061
GSE26566	CCA vs. NBD	GOBP_ERYTHROSE_4_PHOSPHATE_PHOSPHOENOLPYRUVATE_FAMILY_AMINO_ACID_CATABOLIC_PROCESS	16	-1.8739	0.00049668	0.00687362
GSE26566	CCA vs. NBD	GOBP_LONG_CHAIN_FATTY_ACID_BIOSYNTHETIC_PROCESS	40	-1.87377	0.000276977	0.0042426
GSE26566	CCA vs. NBD	GOBP_CORTICOSTEROID_HORMONE_SECRETION	22	-1.87209	0.000759096	0.00979613
GSE26566	CCA vs. NBD	GOBP_REGULATION_OF_TRIGLYCERIDE_CATABOLIC_PROCESS	14	-1.8709	0.000152239	0.00261083
GSE26566	CCA vs. NBD	GOBP_ANDROGEN_METABOLIC_PROCESS	30	-1.87085	0.000934809	0.0113996
GSE26566	CCA vs. NBD	GOBP_REGULATION_OF_FIBRINOLYSIS	17	-1.86979	0.000782301	0.00999564
GSE26566	CCA vs. NBD	HALLMARK_MYOGENESIS	197	-1.86821	7.60273e-07	3.80137e-06
GSE26566	CCA vs. NBD	GOBP_REGULATION_OF_LIPID_BIOSYNTHETIC_PROCESS	180	-1.86772	5.89662e-07	2.41574e-05
GSE26566	CCA vs. NBD	GOBP_MODIFIED_AMINO_ACID_METABOLIC_PROCESS	180	-1.86565	6.68943e-07	2.68094e-05
GSE26566	CCA vs. NBD	GOBP_NEUTRAL_LIPID_BIOSYNTHETIC_PROCESS	48	-1.86488	0.000224691	0.00356879
GSE26566	CCA vs. NBD	GOBP_ACETYL_COA_METABOLIC_PROCESS	36	-1.86226	0.000445273	0.00629726
GSE26566	CCA vs. NBD	GOBP_BRANCHED_CHAIN_AMINO_ACID_METABOLIC_PROCESS	26	-1.86217	0.000636737	0.00849312
GSE26566	CCA vs. NBD	GOBP_DEMETHYLATION	14	-1.86109	0.000190551	0.00311273
GSE26566	CCA vs. NBD	KEGG_BUTANOATE_METABOLISM	32	-1.85807	0.000607487	0.00332331
GSE26566	CCA vs. NBD	GOBP_DEFENSE_RESPONSE_TO_GRAM_POSITIVE_BACTERIUM	119	-1.85723	2.33519e-05	0.000583694
GSE26566	CCA vs. NBD	GOBP_FAT_SOLUBLE_VITAMIN_CATABOLIC_PROCESS	14	-1.85499	0.000216824	0.00350214
GSE26566	CCA vs. NBD	KEGG_VASCULAR_SMOOTH_MUSCLE_CONTRACTION	112	-1.85436	7.17065e-05	0.000555725
GSE26566	CCA vs. NBD	GOBP_VITAMIN_CATABOLIC_PROCESS	17	-1.85433	0.000930888	0.0113996
GSE26566	CCA vs. NBD	GOMF_OXIDOREDUCTASE_ACTIVITY_ACTING_ON_PAIRED_DONORS_WITH_INCORPORATION_OR_REDUCTION_OF_MOLECULAR_OXYGEN_REDUCED_IRON_SULFUR_PROTEIN_AS_ONE_DONOR_AND_INCORPORATION_OF_ONE_ATOM_OF_OXYGEN	10	-1.85363	0.000154446	0.00282813
GSE26566	CCA vs. NBD	GOMF_PEPTIDOGLYCAN_BINDING	16	-1.84888	0.0010003	0.0127545
GSE26566	CCA vs. NBD	GOBP_NEGATIVE_REGULATION_OF_FIBRINOLYSIS	12	-1.84886	0.000409161	0.00585066
GSE26566	CCA vs. NBD	GOMF_SCAVENGER_RECEPTOR_ACTIVITY	26	-1.84795	0.00103721	0.0127894
GSE26566	CCA vs. NBD	KEGG_CYSTEINE_AND_METHIONINE_METABOLISM	33	-1.8472	0.000983301	0.00508039
GSE26566	CCA vs. NBD	GOBP_VASCULAR_PROCESS_IN_CIRCULATORY_SYSTEM	269	-1.84703	2.01538e-07	9.45761e-06
GSE26566	CCA vs. NBD	GOBP_LIPOPROTEIN_METABOLIC_PROCESS	85	-1.84665	7.00461e-05	0.00138007
GSE26566	CCA vs. NBD	GOBP_ANTIMICROBIAL_HUMORAL_IMMUNE_RESPONSE_MEDIATED_BY_ANTIMICROBIAL_PEPTIDE	124	-1.84633	2.68911e-05	0.000642648
GSE26566	CCA vs. NBD	GOBP_AMINE_TRANSPORT	88	-1.84547	4.26841e-05	0.000941604
GSE26566	CCA vs. NBD	GOBP_REGULATION_OF_LIPID_METABOLIC_PROCESS	319	-1.84462	1.14693e-08	7.13308e-07
GSE26566	CCA vs. NBD	GOBP_NEGATIVE_REGULATION_OF_LIPID_METABOLIC_PROCESS	99	-1.84321	7.18196e-05	0.00140429
GSE26566	CCA vs. NBD	GOBP_RESPONSE_TO_FUNGUS	75	-1.84135	0.000228131	0.00360126
GSE26566	CCA vs. NBD	GOBP_RESPONSE_TO_ORGANOPHOSPHORUS	123	-1.83915	1.26977e-05	0.000358173
GSE26566	CCA vs. NBD	GOMF_PROTEIN_LIPID_COMPLEX_BINDING	30	-1.83898	0.000820914	0.0113205
GSE26566	CCA vs. NBD	GOBP_INTRACELLULAR_ZINC_ION_HOMEOSTASIS	33	-1.83829	0.00108551	0.012911
GSE26566	CCA vs. NBD	KEGG_PENTOSE_AND_GLUCURONATE_INTERCONVERSIONS	27	-1.83781	0.00133792	0.00638083
GSE26566	CCA vs. NBD	GOMF_CHOLESTEROL_TRANSFER_ACTIVITY	24	-1.83549	0.000475005	0.00725641
GSE26566	CCA vs. NBD	GOBP_REGULATION_OF_TUBE_SIZE	153	-1.83454	1.36109e-05	0.000377307
GSE26566	CCA vs. NBD	GOBP_SERINE_FAMILY_AMINO_ACID_CATABOLIC_PROCESS	11	-1.83302	0.000344052	0.00507427
GSE26566	CCA vs. NBD	GOBP_REGULATION_OF_PEPTIDE_TRANSPORT	212	-1.83137	1.10484e-06	4.19351e-05
GSE26566	CCA vs. NBD	GOBP_CELLULAR_RESPONSE_TO_FATTY_ACID	39	-1.83096	0.000695372	0.00913362
GSE26566	CCA vs. NBD	GOBP_CYTOLYSIS_BY_HOST_OF_SYMBIONT_CELLS	10	-1.83024	0.000295407	0.00443282
GSE26566	CCA vs. NBD	GOCC_ENDOPLASMIC_RETICULUM_LUMEN	305	-1.82598	6.70879e-08	2.90267e-06
GSE26566	CCA vs. NBD	GOBP_PHENOL_CONTAINING_COMPOUND_METABOLIC_PROCESS	113	-1.82576	2.41035e-05	0.000595322
GSE26566	CCA vs. NBD	GOBP_HIGH_DENSITY_LIPOPROTEIN_PARTICLE_CLEARANCE	11	-1.82565	0.000404411	0.00581496
GSE26566	CCA vs. NBD	GOBP_NEGATIVE_REGULATION_OF_PEPTIDE_SECRETION	47	-1.82531	0.000539918	0.0073879
GSE26566	CCA vs. NBD	GOBP_REGULATION_OF_OPSONIZATION	11	-1.8248	0.000408435	0.00585066
GSE26566	CCA vs. NBD	GOBP_RESPONSE_TO_CAMP	84	-1.82369	0.000117347	0.002118
GSE26566	CCA vs. NBD	GOBP_POSITIVE_REGULATION_OF_LIPID_LOCALIZATION	100	-1.82363	0.000143986	0.00250254
GSE26566	CCA vs. NBD	GOBP_REGULATION_OF_PLATELET_ACTIVATION	51	-1.8229	0.000838698	0.0105082
GSE26566	CCA vs. NBD	GOMF_OLIGOSACCHARIDE_BINDING	16	-1.8222	0.00148862	0.0166314
GSE26566	CCA vs. NBD	GOBP_CHOLESTEROL_IMPORT	11	-1.82199	0.00042461	0.00603812
GSE26566	CCA vs. NBD	GOCC_PLATELET_DENSE_GRANULE_LUMEN	14	-1.82134	0.00181274	0.0180995
GSE26566	CCA vs. NBD	GOBP_UREA_CYCLE	12	-1.8197	0.000936349	0.0113996
GSE26566	CCA vs. NBD	GOBP_POSITIVE_REGULATION_OF_ENDOCYTOSIS	155	-1.81967	1.50019e-05	0.000405444
GSE26566	CCA vs. NBD	GOBP_REGULATION_OF_RESPONSE_TO_WOUNDING	163	-1.81939	1.03656e-05	0.000300603
GSE26566	CCA vs. NBD	GOMF_OXIDOREDUCTASE_ACTIVITY_ACTING_ON_THE_ALDEHYDE_OR_OXO_GROUP_OF_DONORS	42	-1.81884	0.000911404	0.0119769
GSE26566	CCA vs. NBD	GOBP_ALDITOL_METABOLIC_PROCESS	21	-1.81858	0.00285419	0.0277857
GSE26566	CCA vs. NBD	GOBP_MONOAMINE_TRANSPORT	73	-1.81837	0.000294687	0.00443282
GSE26566	CCA vs. NBD	GOBP_RESPONSE_TO_PEPTIDE_HORMONE	436	-1.81755	2.75049e-09	1.99972e-07
GSE26566	CCA vs. NBD	GOMF_LIPASE_BINDING	10	-1.81643	0.000384423	0.00604789
GSE26566	CCA vs. NBD	GOBP_RESPONSE_TO_FATTY_ACID	60	-1.8157	0.000251656	0.00387776
GSE26566	CCA vs. NBD	KEGG_PRION_DISEASES	35	-1.81545	0.0011823	0.00594346
GSE26566	CCA vs. NBD	GOBP_DIGESTIVE_SYSTEM_PROCESS	109	-1.81263	7.07556e-05	0.00138875
GSE26566	CCA vs. NBD	GOCC_SERINE_TYPE_PEPTIDASE_COMPLEX	20	-1.81167	0.00178373	0.0180881
GSE26566	CCA vs. NBD	GOMF_PEPTIDASE_INHIBITOR_ACTIVITY	155	-1.81054	2.0013e-05	0.000519874
GSE26566	CCA vs. NBD	GOBP_REGULATION_OF_CARDIAC_MUSCLE_CONTRACTION_BY_REGULATION_OF_THE_RELEASE_OF_SEQUESTERED_CALCIUM_ION	22	-1.80965	0.00253291	0.0254376
GSE26566	CCA vs. NBD	GOBP_FATTY_ACID_DERIVATIVE_METABOLIC_PROCESS	76	-1.80945	0.000284428	0.00431572
GSE26566	CCA vs. NBD	GOMF_OXIDOREDUCTASE_ACTIVITY_ACTING_ON_THE_CH_CH_GROUP_OF_DONORS	59	-1.80792	0.000867419	0.0116736
GSE26566	CCA vs. NBD	GOMF_SERINE_TYPE_ENDOPEPTIDASE_INHIBITOR_ACTIVITY	87	-1.80737	0.000327086	0.005295
GSE26566	CCA vs. NBD	GOBP_PHOSPHOLIPID_TRANSPORT	103	-1.80612	8.55025e-05	0.00162865
GSE26566	CCA vs. NBD	GOMF_NEUROPEPTIDE_ACTIVITY	31	-1.80564	0.0026179	0.0256509
GSE26566	CCA vs. NBD	GOBP_RESPONSE_TO_NUTRIENT	159	-1.80472	1.82949e-05	0.00047696
GSE26566	CCA vs. NBD	GOBP_AXON_ENSHEATHMENT_IN_CENTRAL_NERVOUS_SYSTEM	22	-1.80347	0.00285878	0.0277857
GSE26566	CCA vs. NBD	GOBP_PHOSPHOLIPID_EFFLUX	14	-1.80285	0.000777895	0.00996401
GSE26566	CCA vs. NBD	KEGG_ALANINE_ASPARTATE_AND_GLUTAMATE_METABOLISM	32	-1.80219	0.00159296	0.00707744
GSE26566	CCA vs. NBD	GOBP_OXIDATIVE_DEMETHYLATION	10	-1.80218	0.000741138	0.00963667
GSE26566	CCA vs. NBD	KEGG_STARCH_AND_SUCROSE_METABOLISM	51	-1.80127	0.00145889	0.00678385
GSE26566	CCA vs. NBD	GOMF_WATER_CHANNEL_ACTIVITY	14	-1.80028	0.00121534	0.0142898
GSE26566	CCA vs. NBD	GOBP_RESPONSE_TO_PURINE_CONTAINING_COMPOUND	143	-1.80025	4.42301e-05	0.000963358
GSE26566	CCA vs. NBD	GOCC_ENDOCYTIC_VESICLE_LUMEN	22	-1.79948	0.00244753	0.0230209
GSE26566	CCA vs. NBD	GOBP_KETONE_METABOLIC_PROCESS	216	-1.79946	3.69717e-06	0.00012003
GSE26566	CCA vs. NBD	GOBP_MIDGUT_DEVELOPMENT	11	-1.79862	0.000748115	0.00970294
GSE26566	CCA vs. NBD	GOBP_SMOOTH_MUSCLE_CELL_PROLIFERATION	138	-1.7981	6.17798e-05	0.00124089
GSE26566	CCA vs. NBD	GOMF_CARBON_CARBON_LYASE_ACTIVITY	50	-1.79478	0.00160516	0.0177521
GSE26566	CCA vs. NBD	GOBP_POSITIVE_REGULATION_OF_LIPID_METABOLIC_PROCESS	132	-1.79466	9.2952e-05	0.00174479
GSE26566	CCA vs. NBD	GOBP_NEGATIVE_REGULATION_OF_LIPID_CATABOLIC_PROCESS	26	-1.79419	0.00228153	0.0235075
GSE26566	CCA vs. NBD	GOBP_SHORT_CHAIN_FATTY_ACID_METABOLIC_PROCESS	17	-1.79385	0.00338123	0.0314484
GSE26566	CCA vs. NBD	GOMF_STEROL_TRANSFER_ACTIVITY	31	-1.79286	0.00299424	0.0278714
GSE26566	CCA vs. NBD	GOBP_CELLULAR_RESPONSE_TO_VASCULAR_ENDOTHELIAL_GROWTH_FACTOR_STIMULUS	71	-1.79129	0.000482807	0.00670771
GSE26566	CCA vs. NBD	GOBP_GLYCEROLIPID_METABOLIC_PROCESS	374	-1.78998	2.9444e-08	1.72716e-06
GSE26566	CCA vs. NBD	GOMF_COMPLEMENT_COMPONENT_C3B_BINDING	11	-1.78959	0.00129208	0.0150339
GSE26566	CCA vs. NBD	GOBP_STEROID_BIOSYNTHETIC_PROCESS	162	-1.78679	1.47903e-05	0.00040183
GSE26566	CCA vs. NBD	GOBP_ASPARTATE_FAMILY_AMINO_ACID_CATABOLIC_PROCESS	11	-1.78654	0.000934689	0.0113996
GSE26566	CCA vs. NBD	GOBP_AMIDE_TRANSPORT	328	-1.78582	1.14813e-07	5.81045e-06
GSE26566	CCA vs. NBD	GOBP_NEUROTRANSMITTER_REUPTAKE	34	-1.78525	0.00148692	0.016651
GSE26566	CCA vs. NBD	GOBP_LONG_CHAIN_FATTY_ACID_TRANSPORT	61	-1.7838	0.000365046	0.00530808
GSE26566	CCA vs. NBD	GOBP_AMIDE_CATABOLIC_PROCESS	17	-1.78324	0.00395001	0.0353379
GSE26566	CCA vs. NBD	GOBP_POSITIVE_REGULATION_OF_LIPID_CATABOLIC_PROCESS	27	-1.7807	0.0030911	0.0295487
GSE26566	CCA vs. NBD	GOBP_TOXIN_METABOLIC_PROCESS	18	-1.7805	0.00231098	0.0236605
GSE26566	CCA vs. NBD	GOBP_DOPAMINE_METABOLIC_PROCESS	42	-1.77964	0.00111558	0.0132078
GSE26566	CCA vs. NBD	GOBP_REGULATION_OF_TRIGLYCERIDE_BIOSYNTHETIC_PROCESS	19	-1.77944	0.00383645	0.0346219
GSE26566	CCA vs. NBD	GOMF_LYASE_ACTIVITY	208	-1.7788	1.41869e-05	0.000417021
GSE26566	CCA vs. NBD	KEGG_PORPHYRIN_AND_CHLOROPHYLL_METABOLISM	41	-1.77677	0.00276398	0.0109886
GSE26566	CCA vs. NBD	GOBP_NEGATIVE_REGULATION_OF_GROWTH	221	-1.77614	3.69717e-06	0.00012003
GSE26566	CCA vs. NBD	GOBP_POSITIVE_REGULATION_OF_RECEPTOR_MEDIATED_ENDOCYTOSIS	54	-1.7759	0.00101797	0.0122488
GSE26566	CCA vs. NBD	GOMF_RETINOIC_ACID_4_HYDROXYLASE_ACTIVITY	10	-1.77431	0.00100483	0.0127545
GSE26566	CCA vs. NBD	GOCC_LOW_DENSITY_LIPOPROTEIN_PARTICLE	16	-1.77366	0.0023554	0.0230209
GSE26566	CCA vs. NBD	HALLMARK_KRAS_SIGNALING_DN	196	-1.77311	1.3971e-05	5.82124e-05
GSE26566	CCA vs. NBD	GOBP_REGULATION_OF_LIPID_TRANSPORT	131	-1.77257	0.000187968	0.0030901
GSE26566	CCA vs. NBD	GOBP_LIPID_IMPORT_INTO_CELL	22	-1.77191	0.00485268	0.0406648
GSE26566	CCA vs. NBD	GOBP_VITAMIN_TRANSMEMBRANE_TRANSPORT	20	-1.77187	0.00402557	0.0357045
GSE26566	CCA vs. NBD	KEGG_PYRUVATE_METABOLISM	40	-1.77134	0.00297061	0.0115111
GSE26566	CCA vs. NBD	GOBP_RESPONSE_TO_GLUCAGON	19	-1.76927	0.00425936	0.0370772
GSE26566	CCA vs. NBD	GOBP_TRANS_SYNAPTIC_SIGNALING_MODULATING_SYNAPTIC_TRANSMISSION	16	-1.76926	0.00300154	0.0288528
GSE26566	CCA vs. NBD	GOBP_TYROSINE_METABOLIC_PROCESS	15	-1.76872	0.00249493	0.0251049
GSE26566	CCA vs. NBD	GOBP_AMINE_METABOLIC_PROCESS	106	-1.76781	0.000178423	0.00297104
GSE26566	CCA vs. NBD	GOBP_NEGATIVE_REGULATION_OF_NEUROTRANSMITTER_TRANSPORT	10	-1.76712	0.00165419	0.0182067
GSE26566	CCA vs. NBD	GOMF_METALLOEXOPEPTIDASE_ACTIVITY	69	-1.76688	0.00142034	0.016189
GSE26566	CCA vs. NBD	KEGG_HISTIDINE_METABOLISM	29	-1.76624	0.00365745	0.0125979
GSE26566	CCA vs. NBD	GOBP_RESPONSE_TO_ERYTHROPOIETIN	10	-1.76598	0.00165419	0.0182067
GSE26566	CCA vs. NBD	GOCC_MYELIN_SHEATH	46	-1.76423	0.00272116	0.0248737
GSE26566	CCA vs. NBD	GOBP_REGULATION_OF_FATTY_ACID_METABOLIC_PROCESS	99	-1.76384	0.000301612	0.00448681
GSE26566	CCA vs. NBD	GOBP_CARBOHYDRATE_BIOSYNTHETIC_PROCESS	185	-1.76247	2.11913e-05	0.000544227
GSE26566	CCA vs. NBD	GOBP_REGULATION_OF_SMALL_MOLECULE_METABOLIC_PROCESS	323	-1.76243	6.69975e-07	2.68094e-05
GSE26566	CCA vs. NBD	GOMF_LONG_CHAIN_FATTY_ACID_TRANSMEMBRANE_TRANSPORTER_ACTIVITY	15	-1.76238	0.00486803	0.0399231
GSE26566	CCA vs. NBD	GOCC_PORE_COMPLEX	26	-1.76216	0.00177005	0.0180881
GSE26566	CCA vs. NBD	GOBP_FATTY_ACID_BETA_OXIDATION_USING_ACYL_COA_OXIDASE	14	-1.76187	0.00235269	0.0240011
GSE26566	CCA vs. NBD	GOBP_ALDEHYDE_CATABOLIC_PROCESS	14	-1.76076	0.00238559	0.024241
GSE26566	CCA vs. NBD	GOMF_CARGO_RECEPTOR_ACTIVITY	64	-1.76058	0.000777482	0.0108556
GSE26566	CCA vs. NBD	GOBP_VITAMIN_TRANSPORT	57	-1.7599	0.000732695	0.00959942
GSE26566	CCA vs. NBD	GOBP_REGULATION_OF_FATTY_ACID_BIOSYNTHETIC_PROCESS	45	-1.75882	0.00148862	0.016651
GSE26566	CCA vs. NBD	GOBP_POSITIVE_REGULATION_OF_RESPONSE_TO_WOUNDING	68	-1.75724	0.00134387	0.0153136
GSE26566	CCA vs. NBD	GOBP_CATECHOLAMINE_TRANSPORT	61	-1.75668	0.000508565	0.00700057
GSE26566	CCA vs. NBD	GOMF_GLUCURONOSYLTRANSFERASE_ACTIVITY	33	-1.7566	0.00297555	0.0278714
GSE26566	CCA vs. NBD	GOBP_NEGATIVE_REGULATION_OF_ENDOTHELIAL_CELL_MIGRATION	54	-1.75633	0.00130894	0.0149817
GSE26566	CCA vs. NBD	GOMF_S_METHYLTRANSFERASE_ACTIVITY	11	-1.7555	0.00269617	0.0259623
GSE26566	CCA vs. NBD	GOMF_CARBOHYDRATE_BINDING	261	-1.75445	3.31774e-06	0.000121004
GSE26566	CCA vs. NBD	GOMF_TRANSFERASE_ACTIVITY_TRANSFERRING_ALKYL_OR_ARYL_OTHER_THAN_METHYL_GROUPS	60	-1.75175	0.00116349	0.0139743
GSE26566	CCA vs. NBD	GOMF_APOLIPOPROTEIN_BINDING	17	-1.7517	0.00472987	0.0397238
GSE26566	CCA vs. NBD	GOBP_PLASMINOGEN_ACTIVATION	26	-1.75118	0.00359255	0.0328807
GSE26566	CCA vs. NBD	GOMF_3_PHOSPHOADENOSINE_5_PHOSPHOSULFATE_BINDING	10	-1.74958	0.00171916	0.0183446
GSE26566	CCA vs. NBD	GOBP_ONE_CARBON_COMPOUND_TRANSPORT	24	-1.74809	0.00405986	0.0358239
GSE26566	CCA vs. NBD	GOBP_2_OXOGLUTARATE_METABOLIC_PROCESS	17	-1.74761	0.00609878	0.0477173
GSE26566	CCA vs. NBD	GOMF_PHOSPHOLIPASE_ACTIVITY	137	-1.74738	0.000151567	0.00282167
GSE26566	CCA vs. NBD	GOBP_GLUCOSE_METABOLIC_PROCESS	186	-1.74604	3.15807e-05	0.000734323
GSE26566	CCA vs. NBD	GOBP_VASODILATION	57	-1.74596	0.00094561	0.0114853
GSE26566	CCA vs. NBD	GOCC_DENSE_CORE_GRANULE	48	-1.74524	0.00238414	0.0230209
GSE26566	CCA vs. NBD	GOBP_HYDROGEN_PEROXIDE_CATABOLIC_PROCESS	29	-1.74498	0.00216867	0.0225699
GSE26566	CCA vs. NBD	GOBP_SULFUR_AMINO_ACID_BIOSYNTHETIC_PROCESS	12	-1.74435	0.00397982	0.0354447
GSE26566	CCA vs. NBD	GOBP_RENAL_SYSTEM_VASCULATURE_DEVELOPMENT	31	-1.74414	0.00422234	0.0368794
GSE26566	CCA vs. NBD	GOBP_NEGATIVE_REGULATION_OF_VASCULAR_PERMEABILITY	19	-1.7439	0.00576974	0.0457284
GSE26566	CCA vs. NBD	GOBP_STEROL_BIOSYNTHETIC_PROCESS	66	-1.7433	0.000816165	0.0103008
GSE26566	CCA vs. NBD	GOBP_HIGH_DENSITY_LIPOPROTEIN_PARTICLE_ASSEMBLY	12	-1.74239	0.0040456	0.0357592
GSE26566	CCA vs. NBD	GOBP_REGULATION_OF_AMINE_METABOLIC_PROCESS	25	-1.74224	0.00533656	0.0432454
GSE26566	CCA vs. NBD	GOBP_PYRUVATE_FAMILY_AMINO_ACID_METABOLIC_PROCESS	13	-1.74026	0.00204559	0.021727
GSE26566	CCA vs. NBD	GOMF_LIPASE_INHIBITOR_ACTIVITY	17	-1.74018	0.00578094	0.0445332
GSE26566	CCA vs. NBD	GOBP_ENERGY_RESERVE_METABOLIC_PROCESS	92	-1.73936	0.000575973	0.00778318
GSE26566	CCA vs. NBD	GOBP_CELLULAR_RESPONSE_TO_CAMP	52	-1.73826	0.00206855	0.0218147
GSE26566	CCA vs. NBD	GOBP_REGULATION_OF_STEROL_TRANSPORT	57	-1.73788	0.00107085	0.0127662
GSE26566	CCA vs. NBD	GOBP_CATECHOL_CONTAINING_COMPOUND_BIOSYNTHETIC_PROCESS	23	-1.73785	0.00577585	0.0457284
GSE26566	CCA vs. NBD	GOBP_MUSCLE_CELL_PROLIFERATION	202	-1.737	2.5514e-05	0.000618325
GSE26566	CCA vs. NBD	GOMF_C_ACYLTRANSFERASE_ACTIVITY	17	-1.73675	0.00596642	0.0456472
GSE26566	CCA vs. NBD	GOBP_GLUTATHIONE_METABOLIC_PROCESS	53	-1.73644	0.00125423	0.0145165
GSE26566	CCA vs. NBD	KEGG_PROXIMAL_TUBULE_BICARBONATE_RECLAMATION	23	-1.73578	0.00305604	0.0116005
GSE26566	CCA vs. NBD	GOBP_REGULATION_OF_INSULIN_SECRETION	174	-1.7338	0.000119723	0.00214587
GSE26566	CCA vs. NBD	GOBP_PHOSPHATIDYLCHOLINE_METABOLIC_PROCESS	70	-1.73225	0.00101004	0.0121818
GSE26566	CCA vs. NBD	GOBP_DETECTION_OF_CALCIUM_ION	14	-1.73125	0.00393501	0.0352754
GSE26566	CCA vs. NBD	GOBP_REGULATION_OF_RESPONSE_TO_FOOD	18	-1.73019	0.00452174	0.0390248
GSE26566	CCA vs. NBD	GOBP_INTRACELLULAR_IRON_ION_HOMEOSTASIS	71	-1.73007	0.00120851	0.0141459
GSE26566	CCA vs. NBD	GOCC_VESICLE_LUMEN	321	-1.73006	2.50358e-06	6.4993e-05
GSE26566	CCA vs. NBD	GOBP_ALKANESULFONATE_METABOLIC_PROCESS	10	-1.72964	0.00332472	0.0309787
GSE26566	CCA vs. NBD	GOMF_OXIDOREDUCTASE_ACTIVITY_ACTING_ON_THE_CH_CH_GROUP_OF_DONORS_WITH_A_FLAVIN_AS_ACCEPTOR	12	-1.72932	0.00172443	0.0183446
GSE26566	CCA vs. NBD	GOMF_ALCOHOL_BINDING	91	-1.72802	0.000499369	0.00743726
GSE26566	CCA vs. NBD	GOMF_RETINOIC_ACID_BINDING	26	-1.72794	0.00530329	0.0417167
GSE26566	CCA vs. NBD	GOBP_SULFUR_COMPOUND_BIOSYNTHETIC_PROCESS	152	-1.72791	0.000184856	0.00304864
GSE26566	CCA vs. NBD	GOBP_REGULATION_OF_SMOOTH_MUSCLE_CELL_DIFFERENTIATION	34	-1.72653	0.00360298	0.0329179
GSE26566	CCA vs. NBD	GOMF_NAD_BINDING	55	-1.72631	0.00404348	0.0355635
GSE26566	CCA vs. NBD	GOBP_NEGATIVE_REGULATION_OF_SMALL_MOLECULE_METABOLIC_PROCESS	113	-1.72611	0.00025483	0.00391497
GSE26566	CCA vs. NBD	GOBP_KETONE_BODY_METABOLIC_PROCESS	10	-1.72455	0.00342429	0.0316778
GSE26566	CCA vs. NBD	GOMF_FATTY_ACID_TRANSMEMBRANE_TRANSPORTER_ACTIVITY	18	-1.72424	0.00288955	0.0273528
GSE26566	CCA vs. NBD	GOBP_L_SERINE_METABOLIC_PROCESS	12	-1.72306	0.00516388	0.042386
GSE26566	CCA vs. NBD	GOBP_S_ADENOSYLMETHIONINE_METABOLIC_PROCESS	12	-1.72278	0.00516388	0.042386
GSE26566	CCA vs. NBD	GOBP_ADENYLATE_CYCLASE_INHIBITING_G_PROTEIN_COUPLED_RECEPTOR_SIGNALING_PATHWAY	84	-1.72259	0.000928787	0.0113996
GSE26566	CCA vs. NBD	GOBP_REGULATION_OF_BLOOD_PRESSURE	196	-1.72221	5.12211e-05	0.00105761
GSE26566	CCA vs. NBD	GOBP_GLUCOCORTICOID_SECRETION	14	-1.72163	0.00472861	0.0400149
GSE26566	CCA vs. NBD	GOBP_RESPONSE_TO_GROWTH_HORMONE	40	-1.72126	0.00331456	0.0309398
GSE26566	CCA vs. NBD	GOMF_COA_LIGASE_ACTIVITY	25	-1.72113	0.00576297	0.0445332
GSE26566	CCA vs. NBD	GOBP_AMIDE_METABOLIC_PROCESS	454	-1.72087	1.69266e-07	8.09027e-06
GSE26566	CCA vs. NBD	GOBP_FATTY_ACID_BETA_OXIDATION_USING_ACYL_COA_DEHYDROGENASE	12	-1.72042	0.005427	0.0437039
GSE26566	CCA vs. NBD	GOMF_STEROL_BINDING	66	-1.72012	0.00213587	0.0220904
GSE26566	CCA vs. NBD	GOBP_PHOSPHOLIPID_CATABOLIC_PROCESS	55	-1.71873	0.00213587	0.0223638
GSE26566	CCA vs. NBD	GOBP_NEGATIVE_REGULATION_OF_BLOOD_VESSEL_ENDOTHELIAL_CELL_MIGRATION	36	-1.71791	0.00482947	0.0405361
GSE26566	CCA vs. NBD	GOBP_NAD_METABOLIC_PROCESS	37	-1.71759	0.00618481	0.0481123
GSE26566	CCA vs. NBD	GOBP_PRESYNAPTIC_MEMBRANE_ORGANIZATION	11	-1.71532	0.00344745	0.031835
GSE26566	CCA vs. NBD	GOBP_POSITIVE_REGULATION_OF_PEPTIDE_SECRETION	120	-1.7153	0.000242364	0.00376832
GSE26566	CCA vs. NBD	GOBP_FAT_SOLUBLE_VITAMIN_METABOLIC_PROCESS	49	-1.71325	0.00238477	0.024241
GSE26566	CCA vs. NBD	GOBP_WOUND_HEALING	426	-1.71141	2.76938e-07	1.254e-05
GSE26566	CCA vs. NBD	GOBP_POSITIVE_REGULATION_OF_LIPID_BIOSYNTHETIC_PROCESS	96	-1.711	0.001061	0.0127074
GSE26566	CCA vs. NBD	GOBP_VITAMIN_METABOLIC_PROCESS	117	-1.71027	0.000466323	0.00650584
GSE26566	CCA vs. NBD	GOMF_FAD_BINDING	39	-1.70986	0.00452529	0.0385858
GSE26566	CCA vs. NBD	GOMF_ORGANIC_ACID_TRANSMEMBRANE_TRANSPORTER_ACTIVITY	184	-1.70978	0.000165461	0.00298096
GSE26566	CCA vs. NBD	GOMF_PEPTIDASE_REGULATOR_ACTIVITY	211	-1.70973	4.96828e-05	0.00113256
GSE26566	CCA vs. NBD	GOBP_CELLULAR_RESPONSE_TO_METAL_ION	178	-1.70955	0.000109256	0.00198671
GSE26566	CCA vs. NBD	GOBP_PEPTIDE_TRANSPORT	283	-1.70877	6.7611e-06	0.000206514
GSE26566	CCA vs. NBD	GOMF_IMMUNOGLOBULIN_BINDING	24	-1.70714	0.00420989	0.0366855
GSE26566	CCA vs. NBD	GOBP_PYRUVATE_FAMILY_AMINO_ACID_CATABOLIC_PROCESS	11	-1.70609	0.00403843	0.0357571
GSE26566	CCA vs. NBD	GOMF_LIPID_TRANSFER_ACTIVITY	62	-1.70508	0.00362246	0.0325061
GSE26566	CCA vs. NBD	GOMF_HORMONE_BINDING	95	-1.70471	0.00168049	0.0182243
GSE26566	CCA vs. NBD	GOBP_B_CELL_MEDIATED_IMMUNITY	129	-1.70409	0.00042869	0.0060794
GSE26566	CCA vs. NBD	GOMF_O_ACYLTRANSFERASE_ACTIVITY	60	-1.70361	0.00221068	0.0224484
GSE26566	CCA vs. NBD	GOMF_ACID_THIOL_LIGASE_ACTIVITY	29	-1.7035	0.00623218	0.0473561
GSE26566	CCA vs. NBD	GOBP_HORMONE_TRANSPORT	338	-1.703	1.40303e-06	5.06464e-05
GSE26566	CCA vs. NBD	GOBP_NEUTROPHIL_MEDIATED_IMMUNITY	42	-1.70231	0.00325015	0.030677
GSE26566	CCA vs. NBD	GOBP_UREA_TRANSPORT	10	-1.70189	0.00528599	0.0430383
GSE26566	CCA vs. NBD	GOBP_RESPONSE_TO_NUTRIENT_LEVELS	498	-1.7007	2.83558e-08	1.68244e-06
GSE26566	CCA vs. NBD	GOBP_ANTIBACTERIAL_HUMORAL_RESPONSE	66	-1.70017	0.00146772	0.0165063
GSE26566	CCA vs. NBD	GOBP_ADULT_BEHAVIOR	152	-1.69928	0.00029018	0.00437985
GSE26566	CCA vs. NBD	KEGG_ALPHA_LINOLENIC_ACID_METABOLISM	16	-1.69878	0.0121039	0.0369544
GSE26566	CCA vs. NBD	GOBP_SULFUR_AMINO_ACID_CATABOLIC_PROCESS	10	-1.69611	0.00575142	0.0456751
GSE26566	CCA vs. NBD	KEGG_NITROGEN_METABOLISM	23	-1.69555	0.00535557	0.0171748
GSE26566	CCA vs. NBD	GOBP_SECONDARY_METABOLIC_PROCESS	57	-1.69129	0.00220263	0.0228772
GSE26566	CCA vs. NBD	GOBP_MESENCHYME_MORPHOGENESIS	59	-1.69108	0.00229392	0.0235881
GSE26566	CCA vs. NBD	GOBP_REGULATION_OF_KETONE_METABOLIC_PROCESS	131	-1.69007	0.000736819	0.00962901
GSE26566	CCA vs. NBD	GOMF_AMIDE_BINDING	233	-1.69002	5.53168e-05	0.00118825
GSE26566	CCA vs. NBD	GOBP_NEGATIVE_REGULATION_OF_ENDOTHELIAL_CELL_PROLIFERATION	42	-1.68622	0.00396026	0.0353683
GSE26566	CCA vs. NBD	GOBP_REGULATION_OF_CELLULAR_RESPONSE_TO_VASCULAR_ENDOTHELIAL_GROWTH_FACTOR_STIMULUS	32	-1.68548	0.0046294	0.03965
GSE26566	CCA vs. NBD	GOBP_IRON_ION_TRANSPORT	53	-1.68541	0.00270051	0.026705
GSE26566	CCA vs. NBD	GOBP_POSITIVE_REGULATION_OF_COLD_INDUCED_THERMOGENESIS	96	-1.68184	0.00168479	0.0184647
GSE26566	CCA vs. NBD	KEGG_LYSINE_DEGRADATION	43	-1.68016	0.00352848	0.012383
GSE26566	CCA vs. NBD	GOBP_ICOSANOID_TRANSPORT	59	-1.67864	0.00269578	0.026705
GSE26566	CCA vs. NBD	GOBP_REGULATION_OF_RELEASE_OF_SEQUESTERED_CALCIUM_ION_INTO_CYTOSOL_BY_SARCOPLASMIC_RETICULUM	32	-1.67348	0.00540557	0.0436676
GSE26566	CCA vs. NBD	GOMF_ENDOPEPTIDASE_REGULATOR_ACTIVITY	175	-1.67337	0.000417786	0.00648149
GSE26566	CCA vs. NBD	HALLMARK_PEROXISOME	103	-1.67278	0.00125264	0.00417548
GSE26566	CCA vs. NBD	GOBP_NEGATIVE_REGULATION_OF_FATTY_ACID_METABOLIC_PROCESS	42	-1.67088	0.00477961	0.0403143
GSE26566	CCA vs. NBD	GOBP_REGULATION_OF_HORMONE_SECRETION	268	-1.67031	3.36109e-05	0.000766359
GSE26566	CCA vs. NBD	KEGG_GLYCOLYSIS_GLUCONEOGENESIS	59	-1.66978	0.00464236	0.0154193
GSE26566	CCA vs. NBD	GOBP_ALCOHOL_BIOSYNTHETIC_PROCESS	138	-1.66932	0.000662819	0.00875057
GSE26566	CCA vs. NBD	GOBP_REGULATION_OF_VASOCONSTRICTION	63	-1.66913	0.00293176	0.0283403
GSE26566	CCA vs. NBD	GOBP_RENAL_SYSTEM_PROCESS_INVOLVED_IN_REGULATION_OF_SYSTEMIC_ARTERIAL_BLOOD_PRESSURE	29	-1.66887	0.00549829	0.0440034
GSE26566	CCA vs. NBD	GOMF_PEPTIDE_HORMONE_BINDING	52	-1.66834	0.00527218	0.0417167
GSE26566	CCA vs. NBD	GOBP_FAT_CELL_DIFFERENTIATION	236	-1.66804	2.89223e-05	0.000684625
GSE26566	CCA vs. NBD	GOBP_RESPONSE_TO_INSULIN	271	-1.6662	3.10419e-05	0.00072506
GSE26566	CCA vs. NBD	GOCC_BRUSH_BORDER_MEMBRANE	58	-1.66453	0.00505958	0.0381822
GSE26566	CCA vs. NBD	GOBP_BLOOD_VESSEL_ENDOTHELIAL_CELL_MIGRATION	119	-1.6621	0.00124289	0.0144176
GSE26566	CCA vs. NBD	GOMF_ORGANIC_ANION_TRANSMEMBRANE_TRANSPORTER_ACTIVITY	262	-1.66125	5.09344e-05	0.00113787
GSE26566	CCA vs. NBD	GOBP_ENDOTHELIAL_CELL_PROLIFERATION	158	-1.65873	0.000462642	0.00648955
GSE26566	CCA vs. NBD	GOBP_ASTROCYTE_DIFFERENTIATION	87	-1.65586	0.00193143	0.0206848
GSE26566	CCA vs. NBD	GOBP_NEGATIVE_REGULATION_OF_CELL_GROWTH	171	-1.65582	0.000510653	0.00701061
GSE26566	CCA vs. NBD	GOBP_REGULATION_OF_ALCOHOL_BIOSYNTHETIC_PROCESS	49	-1.65556	0.0054222	0.0437039
GSE26566	CCA vs. NBD	GOBP_DEFENSE_RESPONSE_TO_GRAM_NEGATIVE_BACTERIUM	97	-1.65503	0.00181687	0.0196207
GSE26566	CCA vs. NBD	GOBP_CELLULAR_RESPONSE_TO_KETONE	111	-1.64996	0.00115884	0.0136574
GSE26566	CCA vs. NBD	GOBP_VASCULOGENESIS	77	-1.64928	0.00353518	0.0324708
GSE26566	CCA vs. NBD	GOBP_VASCULAR_ENDOTHELIAL_GROWTH_FACTOR_SIGNALING_PATHWAY	49	-1.6443	0.00615918	0.0480267
GSE26566	CCA vs. NBD	GOMF_LIGAND_MODULATED_TRANSCRIPTION_FACTOR_ACTIVITY	60	-1.64391	0.00521368	0.0415977
GSE26566	CCA vs. NBD	GOBP_REGULATION_OF_PROTEIN_SECRETION	263	-1.6435	6.36257e-05	0.00127301
GSE26566	CCA vs. NBD	GOBP_REGULATION_OF_STEROID_METABOLIC_PROCESS	105	-1.64265	0.00239614	0.0243004
GSE26566	CCA vs. NBD	GOBP_NUTRIENT_STORAGE	91	-1.64212	0.00351034	0.0323578
GSE26566	CCA vs. NBD	GOBP_POSITIVE_REGULATION_OF_LIPID_TRANSPORT	83	-1.64167	0.00179449	0.0194604
GSE26566	CCA vs. NBD	GOBP_RESPONSE_TO_CALCIUM_ION	136	-1.64121	0.00127501	0.0146584
GSE26566	CCA vs. NBD	GOBP_RESPONSE_TO_KETONE	222	-1.63955	0.000285095	0.00431572
GSE26566	CCA vs. NBD	GOBP_CELLULAR_RESPONSE_TO_PEPTIDE_HORMONE_STIMULUS	323	-1.6393	3.21473e-05	0.000738994
GSE26566	CCA vs. NBD	GOBP_VASCULAR_ASSOCIATED_SMOOTH_MUSCLE_CELL_PROLIFERATION	61	-1.63713	0.00281186	0.0274902
GSE26566	CCA vs. NBD	HALLMARK_PANCREAS_BETA_CELLS	39	-1.63579	0.0144076	0.0359624
GSE26566	CCA vs. NBD	GOBP_ORGANOPHOSPHATE_ESTER_TRANSPORT	169	-1.6344	0.000752441	0.00973459
GSE26566	CCA vs. NBD	GOMF_EXOPEPTIDASE_ACTIVITY	104	-1.63415	0.00346624	0.0315666
GSE26566	CCA vs. NBD	GOBP_POSITIVE_REGULATION_OF_FAT_CELL_DIFFERENTIATION	67	-1.6323	0.00326638	0.0306789
GSE26566	CCA vs. NBD	GOBP_ENDOTHELIAL_CELL_MIGRATION	231	-1.63092	0.000141687	0.00247091
GSE26566	CCA vs. NBD	GOBP_DEFENSE_RESPONSE_TO_BACTERIUM	302	-1.62916	4.99464e-05	0.00103544
GSE26566	CCA vs. NBD	GOBP_REGULATION_OF_CYTOSOLIC_CALCIUM_ION_CONCENTRATION	56	-1.62883	0.00398255	0.0354447
GSE26566	CCA vs. NBD	GOBP_BLOOD_VESSEL_REMODELING	47	-1.62749	0.00646113	0.0497055
GSE26566	CCA vs. NBD	HALLMARK_COMPLEMENT	198	-1.62714	0.000319513	0.00114112
GSE26566	CCA vs. NBD	GOBP_POSITIVE_REGULATION_OF_PHAGOCYTOSIS	70	-1.62572	0.00509509	0.0421546
GSE26566	CCA vs. NBD	GOBP_PROTEIN_PROCESSING	230	-1.62253	0.00023641	0.00369802
GSE26566	CCA vs. NBD	GOBP_REGULATION_OF_ORGANIC_ACID_TRANSPORT	69	-1.62135	0.00361142	0.0329366
GSE26566	CCA vs. NBD	GOBP_INSULIN_SECRETION	207	-1.61967	0.000357509	0.00523259
GSE26566	CCA vs. NBD	GOBP_REGULATION_OF_CARBOHYDRATE_METABOLIC_PROCESS	171	-1.61864	0.00102635	0.012321
GSE26566	CCA vs. NBD	GOBP_PLATELET_ACTIVATION	138	-1.61749	0.0019143	0.020544
GSE26566	CCA vs. NBD	GOBP_MULTICELLULAR_ORGANISMAL_LEVEL_CHEMICAL_HOMEOSTASIS	78	-1.61634	0.00562602	0.0448864
GSE26566	CCA vs. NBD	GOBP_TRANSMISSION_OF_NERVE_IMPULSE	78	-1.61294	0.00581836	0.0459241
GSE26566	CCA vs. NBD	GOBP_GLIAL_CELL_DEVELOPMENT	129	-1.61011	0.00198074	0.0211252
GSE26566	CCA vs. NBD	GOBP_REGULATION_OF_NERVOUS_SYSTEM_PROCESS	116	-1.60408	0.00226072	0.0233864
GSE26566	CCA vs. NBD	GOMF_ELECTRON_TRANSFER_ACTIVITY	99	-1.60315	0.00480698	0.0397733
GSE26566	CCA vs. NBD	GOBP_MONOSACCHARIDE_METABOLIC_PROCESS	252	-1.601	0.000246139	0.00380411
GSE26566	CCA vs. NBD	GOMF_CYTOKINE_BINDING	137	-1.59938	0.00217224	0.0222604
GSE26566	CCA vs. NBD	GOBP_NEGATIVE_REGULATION_OF_VASCULATURE_DEVELOPMENT	110	-1.59812	0.00307856	0.0294833
GSE26566	CCA vs. NBD	GOMF_GROWTH_FACTOR_BINDING	132	-1.59121	0.00249107	0.024844
GSE26566	CCA vs. NBD	GOBP_ENDOTHELIAL_CELL_DIFFERENTIATION	114	-1.5844	0.0027408	0.027
GSE26566	CCA vs. NBD	GOBP_CELL_KILLING	249	-1.58288	0.000337044	0.00498516
GSE26566	CCA vs. NBD	GOBP_VASCULAR_TRANSPORT	86	-1.57876	0.00388965	0.0350408
GSE26566	CCA vs. NBD	GOBP_RESPONSE_TO_ALCOHOL	258	-1.57821	0.000181014	0.00300448
GSE26566	CCA vs. NBD	GOBP_MEMORY	125	-1.57739	0.00339794	0.031547
GSE26566	CCA vs. NBD	GOBP_RESPONSE_TO_STEROID_HORMONE	336	-1.57348	9.39983e-05	0.00175804
GSE26566	CCA vs. NBD	GOBP_MUSCLE_SYSTEM_PROCESS	438	-1.57255	2.66705e-05	0.00064034
GSE26566	CCA vs. NBD	GOBP_REGULATION_OF_ENDOCYTOSIS	300	-1.57119	0.000402339	0.00580132
GSE26566	CCA vs. NBD	KEGG_NEUROACTIVE_LIGAND_RECEPTOR_INTERACTION	271	-1.5656	0.000507151	0.00294782
GSE26566	CCA vs. NBD	GOBP_POSITIVE_REGULATION_OF_CELL_SUBSTRATE_ADHESION	126	-1.56306	0.00364466	0.0330646
GSE26566	CCA vs. NBD	GOBP_DICARBOXYLIC_ACID_TRANSPORT	106	-1.55985	0.00510289	0.0421546
GSE26566	CCA vs. NBD	GOBP_PROTEIN_LOCALIZATION_TO_EXTRACELLULAR_REGION	364	-1.55949	0.00013301	0.00234333
GSE26566	CCA vs. NBD	GOBP_POSITIVE_REGULATION_OF_HORMONE_SECRETION	151	-1.55842	0.00354498	0.032503
GSE26566	CCA vs. NBD	GOBP_REGULATION_OF_ENDOTHELIAL_CELL_MIGRATION	170	-1.55737	0.00325135	0.030677
GSE26566	CCA vs. NBD	GOBP_REGULATION_OF_BLOOD_CIRCULATION	256	-1.55295	0.000885432	0.0110401
GSE26566	CCA vs. NBD	GOBP_POLYOL_METABOLIC_PROCESS	106	-1.55286	0.00566466	0.0450803
GSE26566	CCA vs. NBD	GOBP_CELLULAR_RESPONSE_TO_INSULIN_STIMULUS	212	-1.5528	0.00154607	0.0172
GSE26566	CCA vs. NBD	GOCC_I_BAND	143	-1.5521	0.0031524	0.0265703
GSE26566	CCA vs. NBD	GOMF_TRANSPORTER_REGULATOR_ACTIVITY	187	-1.54705	0.00198947	0.0209645
GSE26566	CCA vs. NBD	GOBP_REGULATION_OF_RECEPTOR_MEDIATED_ENDOCYTOSIS	122	-1.53903	0.00517302	0.042386
GSE26566	CCA vs. NBD	GOBP_ENDOTHELIUM_DEVELOPMENT	137	-1.53858	0.00408279	0.0359035
GSE26566	CCA vs. NBD	GOBP_POSITIVE_REGULATION_OF_PROTEIN_SECRETION	149	-1.53747	0.00409289	0.0359311
GSE26566	CCA vs. NBD	GOMF_ENZYME_INHIBITOR_ACTIVITY	403	-1.53365	0.000176493	0.00312926
GSE26566	CCA vs. NBD	GOBP_ADENYLATE_CYCLASE_MODULATING_G_PROTEIN_COUPLED_RECEPTOR_SIGNALING_PATHWAY	269	-1.53159	0.00141821	0.0160544
GSE26566	CCA vs. NBD	GOBP_CELL_RECOGNITION	156	-1.53131	0.00323673	0.0306569
GSE26566	CCA vs. NBD	GOBP_SIGNAL_RELEASE	499	-1.51948	2.61338e-05	0.000630385
GSE26566	CCA vs. NBD	GOMF_G_PROTEIN_COUPLED_RECEPTOR_BINDING	275	-1.51945	0.00104169	0.0127894
GSE26566	CCA vs. NBD	GOBP_RESPONSE_TO_REACTIVE_OXYGEN_SPECIES	190	-1.51323	0.00280765	0.0274902
GSE26566	CCA vs. NBD	GOBP_REGULATION_OF_MUSCLE_SYSTEM_PROCESS	232	-1.51295	0.00231472	0.0236605
GSE26566	CCA vs. NBD	GOBP_LOCOMOTORY_BEHAVIOR	213	-1.50744	0.00340724	0.0315766
GSE26566	CCA vs. NBD	GOBP_MYELOID_LEUKOCYTE_MEDIATED_IMMUNITY	113	-1.5066	0.00614146	0.047961
GSE26566	CCA vs. NBD	GOBP_REGULATION_OF_VASCULATURE_DEVELOPMENT	297	-1.50602	0.000925712	0.0113996
GSE26566	CCA vs. NBD	GOBP_MUSCLE_CONTRACTION	347	-1.49784	0.000397606	0.00574913
GSE26566	CCA vs. NBD	HALLMARK_HYPOXIA	197	-1.49464	0.00579419	0.016095
GSE26566	CCA vs. NBD	GOBP_COGNITION	320	-1.49372	0.000901045	0.0111808
GSE26566	CCA vs. NBD	GOCC_EXTERNAL_SIDE_OF_PLASMA_MEMBRANE	369	-1.4935	0.000341873	0.00482338
GSE26566	CCA vs. NBD	GOMF_METALLOPEPTIDASE_ACTIVITY	193	-1.48939	0.003476	0.0315666
GSE26566	CCA vs. NBD	GOBP_POSITIVE_REGULATION_OF_SMALL_MOLECULE_METABOLIC_PROCESS	147	-1.4882	0.00601011	0.0471492
GSE26566	CCA vs. NBD	GOBP_POSITIVE_REGULATION_OF_ERK1_AND_ERK2_CASCADE	188	-1.48187	0.00547073	0.0439874
GSE26566	CCA vs. NBD	GOBP_REGULATION_OF_CELL_GROWTH	399	-1.48174	0.000461407	0.00648955
GSE26566	CCA vs. NBD	GOBP_GLIAL_CELL_DIFFERENTIATION	255	-1.47996	0.00272439	0.0268897
GSE26566	CCA vs. NBD	GOBP_REGULATION_OF_CELL_SUBSTRATE_ADHESION	213	-1.47304	0.00531689	0.0431537
GSE26566	CCA vs. NBD	GOBP_SODIUM_ION_TRANSPORT	246	-1.45929	0.00635532	0.0489644
GSE26566	CCA vs. NBD	GOBP_ORGANOPHOSPHATE_CATABOLIC_PROCESS	238	-1.45816	0.00479832	0.0404061
GSE26566	CCA vs. NBD	GOBP_CONNECTIVE_TISSUE_DEVELOPMENT	292	-1.45621	0.00283187	0.0276335
GSE26566	CCA vs. NBD	GOBP_NEGATIVE_REGULATION_OF_TRANSPORT	399	-1.45437	0.000792832	0.0101052
GSE26566	CCA vs. NBD	GOCC_CONTRACTILE_MUSCLE_FIBER	240	-1.4465	0.00524607	0.0391345
GSE26566	CCA vs. NBD	GOBP_NEGATIVE_REGULATION_OF_RESPONSE_TO_EXTERNAL_STIMULUS	384	-1.44027	0.00157418	0.0174751
GSE26566	CCA vs. NBD	GOBP_RECEPTOR_MEDIATED_ENDOCYTOSIS	270	-1.43697	0.00317387	0.0301722
GSE26566	CCA vs. NBD	HALLMARK_KRAS_SIGNALING_UP	196	-1.428	0.0158777	0.0360857
GSE26566	CCA vs. NBD	GOBP_RENAL_SYSTEM_DEVELOPMENT	324	-1.40687	0.00624945	0.0484379
GSE26566	CCA vs. NBD	GOBP_POSITIVE_REGULATION_OF_SECRETION	319	-1.39789	0.0046823	0.0398188
GSE26566	CCA vs. NBD	GOBP_RESPONSE_TO_OXIDATIVE_STRESS	389	-1.39353	0.00549503	0.0440034
GSE26566	CCA vs. NBD	GOBP_CELL_GROWTH	478	-1.38669	0.00227645	0.0235021
GSE26566	CCA vs. NBD	GOBP_REGULATION_OF_TRANSMEMBRANE_TRANSPORT	403	-1.36982	0.00465718	0.0396705
GSE26566	CCA vs. NBD	GOBP_POSITIVE_REGULATION_OF_MAPK_CASCADE	448	-1.36637	0.00534987	0.0432853
GSE26566	CCA vs. NBD	GOBP_TAXIS	442	-1.36504	0.00591315	0.0466011
GSE26566	CCA vs. NBD	GOBP_OSSIFICATION	418	-1.35823	0.00393619	0.0352754
GSE26566	CCA vs. NBD	GOBP_MUSCLE_TISSUE_DEVELOPMENT	418	-1.35808	0.00393619	0.0352754
GSE26566	CCA vs. NBD	GOCC_CELL_CELL_JUNCTION	496	1.22634	0.00336667	0.0280124
GSE26566	CCA vs. NBD	GOBP_REGULATION_OF_INNATE_IMMUNE_RESPONSE	462	1.2507	0.00520102	0.0424805
GSE26566	CCA vs. NBD	GOBP_POST_TRANSCRIPTIONAL_REGULATION_OF_GENE_EXPRESSION	486	1.26207	0.00230972	0.0236605
GSE26566	CCA vs. NBD	GOBP_CILIUM_ORGANIZATION	422	1.27073	0.00489414	0.0409458
GSE26566	CCA vs. NBD	GOCC_VACUOLAR_MEMBRANE	482	1.28576	0.000773701	0.00912967
GSE26566	CCA vs. NBD	GOBP_REGULATION_OF_TRANSLATION	340	1.2937	0.00452844	0.0390248
GSE26566	CCA vs. NBD	GOBP_LEUKOCYTE_PROLIFERATION	338	1.295	0.00446088	0.0385713
GSE26566	CCA vs. NBD	GOBP_MRNA_CATABOLIC_PROCESS	246	1.31654	0.0041957	0.0367711
GSE26566	CCA vs. NBD	HALLMARK_ALLOGRAFT_REJECTION	195	1.32123	0.0203242	0.0441831
GSE26566	CCA vs. NBD	GOBP_REGULATION_OF_CELL_DIVISION	180	1.33416	0.00648862	0.0498427
GSE26566	CCA vs. NBD	GOBP_ENDOSOMAL_TRANSPORT	277	1.33624	0.00286362	0.0277857
GSE26566	CCA vs. NBD	GOBP_ESTABLISHMENT_OF_PROTEIN_LOCALIZATION_TO_MEMBRANE	258	1.34487	0.00370315	0.0335362
GSE26566	CCA vs. NBD	GOBP_POSITIVE_REGULATION_OF_ORGANELLE_ORGANIZATION	487	1.35629	0.000301337	0.00448681
GSE26566	CCA vs. NBD	GOBP_REGULATION_OF_PROTEIN_UBIQUITINATION	186	1.37432	0.00610101	0.0477173
GSE26566	CCA vs. NBD	GOCC_RIBONUCLEOPROTEIN_GRANULE	258	1.37807	0.00147057	0.0156459
GSE26566	CCA vs. NBD	HALLMARK_INTERFERON_GAMMA_RESPONSE	197	1.38047	0.00747718	0.0196768
GSE26566	CCA vs. NBD	GOBP_POSITIVE_REGULATION_OF_PROTEIN_CONTAINING_COMPLEX_ASSEMBLY	194	1.38085	0.00207497	0.0218147
GSE26566	CCA vs. NBD	GOBP_REGULATION_OF_TRANSFERASE_ACTIVITY	314	1.38686	0.000910886	0.0112488
GSE26566	CCA vs. NBD	GOBP_TRNA_METABOLIC_PROCESS	194	1.39211	0.0018006	0.0194858
GSE26566	CCA vs. NBD	GOMF_UBIQUITIN_LIKE_PROTEIN_LIGASE_ACTIVITY	345	1.39493	0.000706666	0.0102513
GSE26566	CCA vs. NBD	GOMF_PHOSPHATASE_BINDING	188	1.39564	0.00489657	0.0399231
GSE26566	CCA vs. NBD	GOBP_POSITIVE_REGULATION_OF_CANONICAL_NF_KAPPAB_SIGNAL_TRANSDUCTION	224	1.39998	0.00177489	0.0192884
GSE26566	CCA vs. NBD	GOCC_TRANS_GOLGI_NETWORK	262	1.41134	0.000653415	0.00800125
GSE26566	CCA vs. NBD	GOBP_NEGATIVE_REGULATION_OF_IMMUNE_RESPONSE	199	1.41402	0.00299909	0.0288528
GSE26566	CCA vs. NBD	GOBP_IMMUNE_RESPONSE_REGULATING_CELL_SURFACE_RECEPTOR_SIGNALING_PATHWAY	335	1.41451	0.000660734	0.0087454
GSE26566	CCA vs. NBD	GOBP_RRNA_PROCESSING	209	1.41524	0.00106547	0.0127314
GSE26566	CCA vs. NBD	KEGG_PYRIMIDINE_METABOLISM	97	1.41621	0.0137389	0.0405623
GSE26566	CCA vs. NBD	HALLMARK_PI3K_AKT_MTOR_SIGNALING	105	1.42229	0.0151042	0.0359624
GSE26566	CCA vs. NBD	GOMF_UBIQUITIN_LIKE_PROTEIN_LIGASE_BINDING	315	1.42641	0.00035658	0.00568999
GSE26566	CCA vs. NBD	KEGG_FOCAL_ADHESION	195	1.42814	0.00159813	0.00707744
GSE26566	CCA vs. NBD	GOBP_RRNA_METABOLIC_PROCESS	251	1.43102	0.000805784	0.0102198
GSE26566	CCA vs. NBD	GOBP_NEURAL_TUBE_FORMATION	101	1.43141	0.00516847	0.042386
GSE26566	CCA vs. NBD	GOBP_VESICLE_LOCALIZATION	209	1.43287	0.000892231	0.0110981
GSE26566	CCA vs. NBD	GOBP_POSITIVE_REGULATION_OF_TRANSFERASE_ACTIVITY	172	1.4354	0.00329805	0.0308415
GSE26566	CCA vs. NBD	KEGG_ENDOCYTOSIS	179	1.43966	0.00168469	0.00712165
GSE26566	CCA vs. NBD	GOMF_CYTOSKELETAL_MOTOR_ACTIVITY	101	1.44546	0.00512331	0.0411708
GSE26566	CCA vs. NBD	GOMF_POLYPEPTIDE_CONFORMATION_OR_ASSEMBLY_ISOMERASE_ACTIVITY	107	1.44796	0.00423673	0.0366855
GSE26566	CCA vs. NBD	GOCC_GOLGI_APPARATUS_SUBCOMPARTMENT	362	1.44861	0.000200103	0.00309207
GSE26566	CCA vs. NBD	GOBP_POSITIVE_REGULATION_OF_DNA_BINDING_TRANSCRIPTION_FACTOR_ACTIVITY	131	1.45459	0.00497622	0.0415651
GSE26566	CCA vs. NBD	GOBP_REGULATION_OF_ALPHA_BETA_T_CELL_ACTIVATION	115	1.45733	0.00519129	0.0424682
GSE26566	CCA vs. NBD	GOBP_IMMUNE_SYSTEM_DEVELOPMENT	205	1.46021	0.00163232	0.0180816
GSE26566	CCA vs. NBD	GOBP_ESTABLISHMENT_OF_RNA_LOCALIZATION	151	1.46255	0.00464096	0.03965
GSE26566	CCA vs. NBD	GOMF_CATALYTIC_ACTIVITY_ACTING_ON_RNA	395	1.4627	4.19888e-05	0.000977114
GSE26566	CCA vs. NBD	GOBP_POSITIVE_REGULATION_OF_MITOTIC_CELL_CYCLE	122	1.46283	0.005801	0.0458572
GSE26566	CCA vs. NBD	GOBP_PROTEIN_TARGETING	315	1.46931	0.000130734	0.00231113
GSE26566	CCA vs. NBD	GOBP_TUMOR_NECROSIS_FACTOR_MEDIATED_SIGNALING_PATHWAY	119	1.48107	0.00422957	0.0368802
GSE26566	CCA vs. NBD	GOBP_NEGATIVE_REGULATION_OF_DNA_METABOLIC_PROCESS	127	1.4814	0.00430996	0.0374546
GSE26566	CCA vs. NBD	GOBP_MORPHOGENESIS_OF_EMBRYONIC_EPITHELIUM	149	1.48303	0.00261248	0.0260341
GSE26566	CCA vs. NBD	KEGG_TYPE_I_DIABETES_MELLITUS	42	1.48337	0.016605	0.0482583
GSE26566	CCA vs. NBD	GOBP_TRANSLATIONAL_INITIATION	116	1.48412	0.00352801	0.0324628
GSE26566	CCA vs. NBD	GOBP_MITOCHONDRIAL_TRANSLATION	128	1.4851	0.00458401	0.0393721
GSE26566	CCA vs. NBD	GOMF_CATALYTIC_ACTIVITY_ACTING_ON_A_TRNA	133	1.48601	0.00363765	0.0325061
GSE26566	CCA vs. NBD	GOBP_MITOCHONDRIAL_GENE_EXPRESSION	166	1.4861	0.00122999	0.0143323
GSE26566	CCA vs. NBD	GOBP_EPIDERMAL_CELL_DIFFERENTIATION	237	1.48997	0.00024165	0.00376832
GSE26566	CCA vs. NBD	GOBP_TORC1_SIGNALING	107	1.4914	0.00279514	0.0274306
GSE26566	CCA vs. NBD	GOBP_VIRAL_GENOME_REPLICATION	120	1.4981	0.00408263	0.0359035
GSE26566	CCA vs. NBD	GOBP_REGULATION_OF_GTPASE_ACTIVITY	134	1.51057	0.00149027	0.016651
GSE26566	CCA vs. NBD	GOBP_POSITIVE_REGULATION_OF_CELL_CYCLE_PHASE_TRANSITION	109	1.51277	0.00298861	0.0288359
GSE26566	CCA vs. NBD	KEGG_T_CELL_RECEPTOR_SIGNALING_PATHWAY	107	1.51425	0.00506955	0.0165427
GSE26566	CCA vs. NBD	KEGG_PROTEASOME	42	1.52659	0.0111105	0.0350264
GSE26566	CCA vs. NBD	HALLMARK_INTERFERON_ALPHA_RESPONSE	95	1.53053	0.00530589	0.0156056
GSE26566	CCA vs. NBD	GOBP_SKIN_EPIDERMIS_DEVELOPMENT	133	1.53234	0.00176296	0.0191991
GSE26566	CCA vs. NBD	GOCC_CELL_DIVISION_SITE	66	1.53343	0.00742097	0.0496516
GSE26566	CCA vs. NBD	GOBP_LYTIC_VACUOLE_ORGANIZATION	106	1.53499	0.00267956	0.0265998
GSE26566	CCA vs. NBD	GOCC_GERM_CELL_NUCLEUS	66	1.5376	0.00700485	0.0491293
GSE26566	CCA vs. NBD	KEGG_PROGESTERONE_MEDIATED_OOCYTE_MATURATION	85	1.53835	0.00329355	0.0121438
GSE26566	CCA vs. NBD	GOBP_REGULATION_OF_VIRAL_PROCESS	137	1.53897	0.0018962	0.0204347
GSE26566	CCA vs. NBD	GOCC_RNA_POLYMERASE_COMPLEX	99	1.53945	0.00283665	0.0252998
GSE26566	CCA vs. NBD	GOBP_RIBOSOME_BIOGENESIS	300	1.54127	3.95047e-05	0.000882785
GSE26566	CCA vs. NBD	GOCC_TRANS_GOLGI_NETWORK_MEMBRANE	108	1.54628	0.00265132	0.0245815
GSE26566	CCA vs. NBD	HALLMARK_PROTEIN_SECRETION	96	1.54719	0.00528288	0.0156056
GSE26566	CCA vs. NBD	GOBP_ENDODERM_DEVELOPMENT	85	1.54959	0.00464709	0.03965
GSE26566	CCA vs. NBD	GOBP_NATURAL_KILLER_CELL_MEDIATED_IMMUNITY	86	1.55053	0.00249485	0.0251049
GSE26566	CCA vs. NBD	GOBP_CYTOPLASMIC_PATTERN_RECOGNITION_RECEPTOR_SIGNALING_PATHWAY	187	1.55054	0.000164723	0.00276971
GSE26566	CCA vs. NBD	GOBP_POSITIVE_REGULATION_OF_GTPASE_ACTIVITY	84	1.55539	0.00633657	0.0488929
GSE26566	CCA vs. NBD	GOBP_T_CELL_APOPTOTIC_PROCESS	59	1.55824	0.00548657	0.0440034
GSE26566	CCA vs. NBD	GOCC_CENTRIOLE	156	1.55848	0.000909322	0.0103535
GSE26566	CCA vs. NBD	GOBP_B_CELL_PROLIFERATION	91	1.56094	0.00362901	0.0329918
GSE26566	CCA vs. NBD	KEGG_OOCYTE_MEIOSIS	112	1.56397	0.00168369	0.00712165
GSE26566	CCA vs. NBD	GOMF_POLYUBIQUITIN_MODIFICATION_DEPENDENT_PROTEIN_BINDING	57	1.56482	0.00375722	0.033308
GSE26566	CCA vs. NBD	GOCC_TRANSFERASE_COMPLEX_TRANSFERRING_PHOSPHORUS_CONTAINING_GROUPS	284	1.56575	1.34873e-05	0.000301836
GSE26566	CCA vs. NBD	GOCC_MICROTUBULE_ASSOCIATED_COMPLEX	146	1.56629	0.000534685	0.00694021
GSE26566	CCA vs. NBD	GOBP_ENDODERM_FORMATION	59	1.57637	0.00472743	0.0400149
GSE26566	CCA vs. NBD	GOBP_POSITIVE_REGULATION_OF_NUCLEAR_DIVISION	60	1.57657	0.00514151	0.042386
GSE26566	CCA vs. NBD	GOBP_MICROTUBULE_DEPOLYMERIZATION	49	1.57972	0.00509074	0.0421546
GSE26566	CCA vs. NBD	GOCC_INTERMEDIATE_FILAMENT_CYTOSKELETON	200	1.58311	0.000252102	0.0037185
GSE26566	CCA vs. NBD	GOBP_POSITIVE_REGULATION_OF_VIRAL_PROCESS	61	1.58403	0.00499763	0.0416093
GSE26566	CCA vs. NBD	GOBP_POSITIVE_REGULATION_OF_MITOTIC_NUCLEAR_DIVISION	46	1.58529	0.00559907	0.0447405
GSE26566	CCA vs. NBD	GOCC_PROTEASOME_COMPLEX	62	1.58848	0.00722473	0.0493563
GSE26566	CCA vs. NBD	GOCC_TERTIARY_GRANULE_MEMBRANE	67	1.58974	0.00613065	0.0447055
GSE26566	CCA vs. NBD	GOCC_LATERAL_PLASMA_MEMBRANE	64	1.59008	0.00736501	0.0496516
GSE26566	CCA vs. NBD	KEGG_AUTOIMMUNE_THYROID_DISEASE	51	1.59668	0.0121195	0.0369544
GSE26566	CCA vs. NBD	GOCC_MEMBRANE_COAT	93	1.59875	0.00142677	0.0156459
GSE26566	CCA vs. NBD	KEGG_MISMATCH_REPAIR	23	1.59902	0.0126924	0.0380771
GSE26566	CCA vs. NBD	GOBP_MEMBRANELESS_ORGANELLE_ASSEMBLY	407	1.60568	4.53308e-07	1.90242e-05
GSE26566	CCA vs. NBD	GOBP_RNA_EXPORT_FROM_NUCLEUS	84	1.61705	0.00326877	0.0306789
GSE26566	CCA vs. NBD	GOCC_MIDBODY	203	1.61853	5.20435e-05	0.00100918
GSE26566	CCA vs. NBD	KEGG_PANCREATIC_CANCER	70	1.62446	0.00277669	0.0109886
GSE26566	CCA vs. NBD	KEGG_UBIQUITIN_MEDIATED_PROTEOLYSIS	131	1.62512	0.000567664	0.00319956
GSE26566	CCA vs. NBD	GOBP_ANTIGEN_PROCESSING_AND_PRESENTATION	112	1.62603	0.000582147	0.00782563
GSE26566	CCA vs. NBD	GOBP_TYPE_I_INTERFERON_PRODUCTION	123	1.63158	0.000452284	0.00637894
GSE26566	CCA vs. NBD	GOBP_BIOLOGICAL_PROCESS_INVOLVED_IN_INTERACTION_WITH_HOST	170	1.63242	0.000170277	0.0028538
GSE26566	CCA vs. NBD	GOBP_POSITIVE_REGULATION_OF_LEUKOCYTE_APOPTOTIC_PROCESS	30	1.64153	0.00593657	0.0466846
GSE26566	CCA vs. NBD	GOBP_REGULATION_OF_CYTOKINESIS	91	1.64325	0.00119317	0.0139999
GSE26566	CCA vs. NBD	KEGG_P53_SIGNALING_PATHWAY	68	1.647	0.00332975	0.0121438
GSE26566	CCA vs. NBD	GOBP_INTERLEUKIN_10_PRODUCTION	60	1.64738	0.00221476	0.022957
GSE26566	CCA vs. NBD	GOBP_MITOTIC_CYTOKINESIS	95	1.65031	0.000821008	0.0103367
GSE26566	CCA vs. NBD	GOBP_PROTEIN_LOCALIZATION_TO_MICROTUBULE_ORGANIZING_CENTER	36	1.65145	0.00531643	0.0431537
GSE26566	CCA vs. NBD	GOBP_INTERLEUKIN_4_PRODUCTION	33	1.65176	0.00508225	0.0421546
GSE26566	CCA vs. NBD	GOMF_ATP_DEPENDENT_ACTIVITY_ACTING_ON_RNA	74	1.65186	0.00106553	0.0129369
GSE26566	CCA vs. NBD	GOBP_RNA_SURVEILLANCE	35	1.65441	0.0063004	0.0487596
GSE26566	CCA vs. NBD	GOBP_NUCLEAR_TRANSCRIBED_MRNA_CATABOLIC_PROCESS_NONSENSE_MEDIATED_DECAY	45	1.65783	0.00312962	0.0298065
GSE26566	CCA vs. NBD	GOBP_REGULATION_OF_TRANSCRIPTION_BY_RNA_POLYMERASE_I	44	1.6588	0.00594184	0.0466846
GSE26566	CCA vs. NBD	GOCC_KINESIN_COMPLEX	44	1.65887	0.00407979	0.0311504
GSE26566	CCA vs. NBD	GOBP_RIBONUCLEOPROTEIN_COMPLEX_BIOGENESIS	441	1.66038	4.84089e-08	2.71616e-06
GSE26566	CCA vs. NBD	GOBP_POSITIVE_REGULATION_OF_INTERFERON_BETA_PRODUCTION	41	1.66275	0.00482058	0.0405274
GSE26566	CCA vs. NBD	HALLMARK_GLYCOLYSIS	198	1.66289	8.13162e-05	0.000312754
GSE26566	CCA vs. NBD	GOBP_RIBOSOME_ASSEMBLY	58	1.66717	0.00211175	0.0221562
GSE26566	CCA vs. NBD	GOBP_KERATINOCYTE_DIFFERENTIATION	168	1.66771	4.41012e-05	0.000963358
GSE26566	CCA vs. NBD	GOMF_MHC_PROTEIN_COMPLEX_BINDING	36	1.66782	0.00508594	0.0411667
GSE26566	CCA vs. NBD	GOBP_CYTOKINESIS	184	1.66858	5.30563e-05	0.00108681
GSE26566	CCA vs. NBD	GOBP_RNA_LOCALIZATION	189	1.66933	2.34066e-05	0.000583694
GSE26566	CCA vs. NBD	GOBP_NEGATIVE_REGULATION_OF_MITOTIC_CELL_CYCLE_PHASE_TRANSITION	171	1.66964	0.000100832	0.00184572
GSE26566	CCA vs. NBD	GOBP_B_CELL_APOPTOTIC_PROCESS	27	1.66969	0.00651452	0.0499673
GSE26566	CCA vs. NBD	GOBP_CYTOSKELETON_DEPENDENT_CYTOKINESIS	120	1.67023	0.000361696	0.00527422
GSE26566	CCA vs. NBD	GOCC_SPINDLE_MIDZONE	36	1.67176	0.00716298	0.0493563
GSE26566	CCA vs. NBD	GOBP_REGULATION_OF_LYMPHOCYTE_APOPTOTIC_PROCESS	62	1.67336	0.00193811	0.0207133
GSE26566	CCA vs. NBD	KEGG_LEISHMANIA_INFECTION	69	1.67537	0.00249592	0.0103165
GSE26566	CCA vs. NBD	GOBP_DNA_CONFORMATION_CHANGE	16	1.67768	0.00566779	0.0450803
GSE26566	CCA vs. NBD	GOBP_REGULATION_OF_TOLL_LIKE_RECEPTOR_2_SIGNALING_PATHWAY	10	1.67973	0.00470225	0.0399227
GSE26566	CCA vs. NBD	GOBP_MEIOTIC_CELL_CYCLE	272	1.68224	1.22691e-06	4.55634e-05
GSE26566	CCA vs. NBD	GOBP_NEGATIVE_REGULATION_OF_INNATE_IMMUNE_RESPONSE	90	1.68471	0.000579996	0.00781708
GSE26566	CCA vs. NBD	GOBP_INTERMEDIATE_FILAMENT_ORGANIZATION	71	1.68643	0.000904878	0.0112014
GSE26566	CCA vs. NBD	GOMF_TUMOR_NECROSIS_FACTOR_RECEPTOR_BINDING	30	1.68875	0.00469356	0.0397175
GSE26566	CCA vs. NBD	GOBP_SYMBIONT_ENTRY_INTO_HOST	133	1.68878	0.0001564	0.00266449
GSE26566	CCA vs. NBD	GOBP_NEGATIVE_REGULATION_OF_DNA_REPAIR	37	1.68951	0.00288991	0.0279882
GSE26566	CCA vs. NBD	GOBP_PROTEIN_RNA_COMPLEX_ORGANIZATION	201	1.69182	6.07333e-06	0.00018661
GSE26566	CCA vs. NBD	GOBP_INTERMEDIATE_FILAMENT_BASED_PROCESS	91	1.6935	0.000635684	0.00849312
GSE26566	CCA vs. NBD	GOCC_PROTEIN_KINASE_COMPLEX	153	1.69486	5.28692e-05	0.00100918
GSE26566	CCA vs. NBD	GOMF_PROTEIN_SERINE_KINASE_ACTIVITY	347	1.69783	1.38382e-07	7.36058e-06
GSE26566	CCA vs. NBD	GOCC_AUTOLYSOSOME	17	1.6987	0.00608373	0.0447055
GSE26566	CCA vs. NBD	GOCC_CLATHRIN_COAT	50	1.70046	0.00375136	0.0300572
GSE26566	CCA vs. NBD	GOBP_NEUTROPHIL_DEGRANULATION	13	1.70046	0.00510396	0.0421546
GSE26566	CCA vs. NBD	GOCC_NUCLEAR_PERIPHERY	31	1.70211	0.00398347	0.030777
GSE26566	CCA vs. NBD	GOBP_ESTABLISHMENT_OF_CENTROSOME_LOCALIZATION	10	1.70251	0.00329194	0.0308403
GSE26566	CCA vs. NBD	GOCC_NUCLEAR_MATRIX	127	1.70297	7.79317e-05	0.00144508
GSE26566	CCA vs. NBD	GOBP_POSITIVE_REGULATION_OF_CELL_CYCLE_G2_M_PHASE_TRANSITION	29	1.70363	0.00463282	0.03965
GSE26566	CCA vs. NBD	GOBP_MRNA_TRANSPORT	122	1.70472	0.000138286	0.002428
GSE26566	CCA vs. NBD	GOBP_REGULATION_OF_VIRAL_LIFE_CYCLE	112	1.70496	0.000147007	0.00253795
GSE26566	CCA vs. NBD	GOMF_MHC_CLASS_II_PROTEIN_COMPLEX_BINDING	26	1.70528	0.00480585	0.0397733
GSE26566	CCA vs. NBD	GOBP_REGULATION_OF_NUCLEOBASE_CONTAINING_COMPOUND_TRANSPORT	18	1.70661	0.00476832	0.0402849
GSE26566	CCA vs. NBD	GOBP_MITOTIC_G2_DNA_DAMAGE_CHECKPOINT_SIGNALING	36	1.70744	0.00325668	0.030677
GSE26566	CCA vs. NBD	GOCC_PRONUCLEUS	15	1.70781	0.0070401	0.0491293
GSE26566	CCA vs. NBD	GOMF_CYCLIN_DEPENDENT_PROTEIN_KINASE_ACTIVITY	72	1.70918	0.000743761	0.0105162
GSE26566	CCA vs. NBD	GOMF_HISTONE_METHYLTRANSFERASE_BINDING	16	1.7098	0.00551121	0.0430491
GSE26566	CCA vs. NBD	GOMF_SINGLE_STRANDED_DNA_BINDING	118	1.71405	0.00019873	0.00346846
GSE26566	CCA vs. NBD	GOBP_ENDOSOME_ORGANIZATION	97	1.71412	0.000162565	0.00274235
GSE26566	CCA vs. NBD	GOBP_VIRAL_LIFE_CYCLE	287	1.71473	2.35797e-07	1.08677e-05
GSE26566	CCA vs. NBD	GOBP_POSITIVE_REGULATION_OF_ANTIGEN_RECEPTOR_MEDIATED_SIGNALING_PATHWAY	25	1.71505	0.0062062	0.048175
GSE26566	CCA vs. NBD	GOBP_REGULATION_OF_TRANSCRIPTION_OF_NUCLEOLAR_LARGE_RRNA_BY_RNA_POLYMERASE_I	15	1.71519	0.00631378	0.0487901
GSE26566	CCA vs. NBD	GOCC_DYNEIN_AXONEMAL_PARTICLE	20	1.71879	0.0069441	0.0491293
GSE26566	CCA vs. NBD	GOBP_REGULATION_OF_TYPE_I_INTERFERON_MEDIATED_SIGNALING_PATHWAY	41	1.71974	0.00259713	0.0259649
GSE26566	CCA vs. NBD	GOBP_NUCLEAR_MEMBRANE_REASSEMBLY	22	1.72054	0.0061888	0.0481123
GSE26566	CCA vs. NBD	GOBP_POSITIVE_REGULATION_OF_CHROMOSOME_ORGANIZATION	104	1.72164	8.41377e-05	0.00161457
GSE26566	CCA vs. NBD	GOBP_MODULATION_BY_SYMBIONT_OF_ENTRY_INTO_HOST	26	1.72196	0.00363025	0.0329918
GSE26566	CCA vs. NBD	GOBP_LYMPHOCYTE_APOPTOTIC_PROCESS	83	1.72299	0.00046454	0.00649853
GSE26566	CCA vs. NBD	GOBP_MITOTIC_DNA_INTEGRITY_CHECKPOINT_SIGNALING	74	1.72394	0.00109517	0.012996
GSE26566	CCA vs. NBD	KEGG_HOMOLOGOUS_RECOMBINATION	28	1.72457	0.00454388	0.0153666
GSE26566	CCA vs. NBD	GOBP_POSITIVE_REGULATION_OF_CELL_CYCLE	316	1.72572	1.54624e-07	7.52991e-06
GSE26566	CCA vs. NBD	GOBP_DNA_STRAND_ELONGATION_INVOLVED_IN_DNA_REPLICATION	14	1.72628	0.00498553	0.0415756
GSE26566	CCA vs. NBD	GOMF_LEUCINE_ZIPPER_DOMAIN_BINDING	11	1.72959	0.00636673	0.0480516
GSE26566	CCA vs. NBD	GOBP_DNA_BIOSYNTHETIC_PROCESS	157	1.73011	4.42136e-05	0.000963358
GSE26566	CCA vs. NBD	GOMF_MECHANOSENSITIVE_MONOATOMIC_ION_CHANNEL_ACTIVITY	17	1.73115	0.00432087	0.0371262
GSE26566	CCA vs. NBD	GOBP_REGULATORY_T_CELL_DIFFERENTIATION	40	1.73141	0.00164519	0.0181852
GSE26566	CCA vs. NBD	GOBP_FEMALE_MEIOSIS_I	12	1.7365	0.00379864	0.0343408
GSE26566	CCA vs. NBD	GOMF_MICROTUBULE_MOTOR_ACTIVITY	58	1.73808	0.00104193	0.0127894
GSE26566	CCA vs. NBD	GOCC_T_CELL_RECEPTOR_COMPLEX	16	1.73837	0.00637492	0.0459702
GSE26566	CCA vs. NBD	GOBP_DNA_MODIFICATION	29	1.73874	0.00306239	0.029383
GSE26566	CCA vs. NBD	GOMF_CADHERIN_BINDING_INVOLVED_IN_CELL_CELL_ADHESION	18	1.73954	0.003118	0.0287835
GSE26566	CCA vs. NBD	GOBP_REGULATION_OF_CELL_CYCLE_G2_M_PHASE_TRANSITION	118	1.74154	0.000231424	0.00363104
GSE26566	CCA vs. NBD	KEGG_ALLOGRAFT_REJECTION	36	1.74282	0.00342513	0.0122514
GSE26566	CCA vs. NBD	GOBP_MICROTUBULE_ORGANIZING_CENTER_LOCALIZATION	32	1.7494	0.00207241	0.0218147
GSE26566	CCA vs. NBD	GOBP_AMINO_ACID_ACTIVATION	44	1.74987	0.00207066	0.0218147
GSE26566	CCA vs. NBD	GOBP_CHROMATIN_REMODELING_AT_CENTROMERE	10	1.75059	0.00153487	0.0171123
GSE26566	CCA vs. NBD	GOBP_HOMOLOGOUS_RECOMBINATION	63	1.75205	0.000504824	0.00696765
GSE26566	CCA vs. NBD	KEGG_BLADDER_CANCER	42	1.75241	0.0012702	0.00621728
GSE26566	CCA vs. NBD	GOBP_REGULATION_OF_TELOMERE_MAINTENANCE_IN_RESPONSE_TO_DNA_DAMAGE	19	1.75456	0.00442901	0.03836
GSE26566	CCA vs. NBD	GOBP_EPIDERMIS_DEVELOPMENT	377	1.75458	8.59575e-09	5.61662e-07
GSE26566	CCA vs. NBD	KEGG_ANTIGEN_PROCESSING_AND_PRESENTATION	86	1.75471	0.000175719	0.00116756
GSE26566	CCA vs. NBD	GOBP_POSITIVE_REGULATION_OF_MITOTIC_SISTER_CHROMATID_SEPARATION	21	1.7558	0.00454587	0.0391096
GSE26566	CCA vs. NBD	GOBP_PEPTIDE_ANTIGEN_ASSEMBLY_WITH_MHC_PROTEIN_COMPLEX	20	1.75776	0.00258748	0.0259351
GSE26566	CCA vs. NBD	GOCC_INNER_KINETOCHORE	18	1.75965	0.00391729	0.0306304
GSE26566	CCA vs. NBD	GOBP_CYTOPLASMIC_TRANSLATIONAL_INITIATION	45	1.76035	0.000962984	0.0116415
GSE26566	CCA vs. NBD	GOBP_ESTABLISHMENT_OF_ORGANELLE_LOCALIZATION	467	1.76268	6.72943e-10	5.26323e-08
GSE26566	CCA vs. NBD	GOBP_THYMOCYTE_APOPTOTIC_PROCESS	21	1.76455	0.00420554	0.0367949
GSE26566	CCA vs. NBD	GOBP_SPINDLE_ELONGATION	12	1.76605	0.00279128	0.0274306
GSE26566	CCA vs. NBD	GOMF_LIGASE_ACTIVITY_FORMING_CARBON_OXYGEN_BONDS	40	1.76744	0.00118846	0.0141224
GSE26566	CCA vs. NBD	GOBP_MEIOTIC_CELL_CYCLE_PROCESS	202	1.76989	7.49228e-07	2.97501e-05
GSE26566	CCA vs. NBD	GOMF_HISTONE_KINASE_ACTIVITY	24	1.77077	0.0021261	0.0220904
GSE26566	CCA vs. NBD	GOCC_MHC_PROTEIN_COMPLEX	24	1.77185	0.00390237	0.0306304
GSE26566	CCA vs. NBD	GOMF_3_5_DNA_HELICASE_ACTIVITY	15	1.77201	0.00247883	0.024844
GSE26566	CCA vs. NBD	GOBP_MEIOSIS_I_CELL_CYCLE_PROCESS	125	1.77268	5.23375e-05	0.00107636
GSE26566	CCA vs. NBD	GOBP_MITOTIC_CYTOKINETIC_PROCESS	37	1.77923	0.00126787	0.0146088
GSE26566	CCA vs. NBD	GOBP_REGULATION_OF_DNA_REPLICATION	112	1.78158	4.50386e-05	0.000965525
GSE26566	CCA vs. NBD	GOMF_DNA_REPLICATION_ORIGIN_BINDING	16	1.78534	0.00265432	0.0257815
GSE26566	CCA vs. NBD	GOCC_NADPH_OXIDASE_COMPLEX	16	1.7861	0.00364648	0.0295821
GSE26566	CCA vs. NBD	GOMF_RNA_POLYMERASE_II_CTD_HEPTAPEPTIDE_REPEAT_MODIFYING_ACTIVITY	19	1.78769	0.00148893	0.0166314
GSE26566	CCA vs. NBD	GOCC_REPLISOME	24	1.78979	0.00307111	0.0262257
GSE26566	CCA vs. NBD	GOBP_MITOTIC_G2_M_TRANSITION_CHECKPOINT	54	1.79122	0.000618593	0.00829396
GSE26566	CCA vs. NBD	GOCC_AP_TYPE_MEMBRANE_COAT_ADAPTOR_COMPLEX	40	1.79147	0.0028995	0.0252998
GSE26566	CCA vs. NBD	GOBP_POSITIVE_REGULATION_OF_INTERFERON_ALPHA_PRODUCTION	25	1.79178	0.0024856	0.0251049
GSE26566	CCA vs. NBD	GOBP_REGULATION_OF_THYMOCYTE_APOPTOTIC_PROCESS	15	1.7921	0.00263539	0.0262118
GSE26566	CCA vs. NBD	GOBP_CELL_CYCLE_G2_M_PHASE_TRANSITION	156	1.79393	1.61452e-05	0.000427392
GSE26566	CCA vs. NBD	GOCC_SEX_CHROMOSOME	30	1.79517	0.0029237	0.0252998
GSE26566	CCA vs. NBD	GOBP_MEIOTIC_CELL_CYCLE_PHASE_TRANSITION	16	1.79877	0.00146732	0.0165063
GSE26566	CCA vs. NBD	GOBP_REGULATION_OF_ATTACHMENT_OF_SPINDLE_MICROTUBULES_TO_KINETOCHORE	23	1.79881	0.00215348	0.0225025
GSE26566	CCA vs. NBD	GOBP_MIDBODY_ABSCISSION	23	1.80214	0.00205273	0.0217581
GSE26566	CCA vs. NBD	GOCC_MCM_COMPLEX	11	1.80219	0.00290634	0.0252998
GSE26566	CCA vs. NBD	KEGG_LYSOSOME	119	1.80404	2.44997e-05	0.00023984
GSE26566	CCA vs. NBD	GOBP_SKIN_DEVELOPMENT	314	1.8043	2.04891e-08	1.25911e-06
GSE26566	CCA vs. NBD	GOBP_DNA_SYNTHESIS_INVOLVED_IN_DNA_REPAIR	40	1.80519	0.000762586	0.00981663
GSE26566	CCA vs. NBD	GOMF_LRR_DOMAIN_BINDING	17	1.80956	0.00164934	0.0180619
GSE26566	CCA vs. NBD	GOBP_HEPATOCYTE_GROWTH_FACTOR_RECEPTOR_SIGNALING_PATHWAY	12	1.80999	0.00130525	0.0149726
GSE26566	CCA vs. NBD	GOBP_TRANSLESION_SYNTHESIS	25	1.81012	0.00191105	0.020544
GSE26566	CCA vs. NBD	GOBP_POSITIVE_REGULATION_OF_CELL_CYCLE_PROCESS	248	1.81037	2.4242e-08	1.4722e-06
GSE26566	CCA vs. NBD	GOBP_ANTIGEN_PROCESSING_AND_PRESENTATION_OF_EXOGENOUS_PEPTIDE_ANTIGEN_VIA_MHC_CLASS_II	30	1.8117	0.00124099	0.0144176
GSE26566	CCA vs. NBD	GOBP_POSITIVE_REGULATION_OF_CHROMOSOME_SEGREGATION	30	1.81216	0.00122758	0.0143323
GSE26566	CCA vs. NBD	GOBP_POSITIVE_REGULATION_OF_DNA_TEMPLATED_DNA_REPLICATION	14	1.81597	0.00166974	0.0183387
GSE26566	CCA vs. NBD	GOBP_REGULATION_OF_ANTIGEN_RECEPTOR_MEDIATED_SIGNALING_PATHWAY	70	1.81644	9.57541e-05	0.00177799
GSE26566	CCA vs. NBD	GOBP_POSITIVE_REGULATION_OF_EPIDERMIS_DEVELOPMENT	33	1.81883	0.000646047	0.00859509
GSE26566	CCA vs. NBD	GOBP_MYELOID_DENDRITIC_CELL_ACTIVATION	31	1.81917	0.00113693	0.0134298
GSE26566	CCA vs. NBD	GOBP_REGULATION_OF_DNA_TEMPLATED_DNA_REPLICATION	37	1.81964	0.00065901	0.00874502
GSE26566	CCA vs. NBD	KEGG_SMALL_CELL_LUNG_CANCER	84	1.82052	7.77775e-05	0.000578665
GSE26566	CCA vs. NBD	GOBP_DESMOSOME_ORGANIZATION	15	1.82165	0.00175178	0.0191178
GSE26566	CCA vs. NBD	GOBP_PROTEIN_LOCALIZATION_TO_CONDENSED_CHROMOSOME	15	1.82197	0.00173081	0.0189288
GSE26566	CCA vs. NBD	GOBP_POSITIVE_REGULATION_BY_SYMBIONT_OF_ENTRY_INTO_HOST	14	1.82451	0.00146232	0.0165063
GSE26566	CCA vs. NBD	GOCC_MITOTIC_SPINDLE_MIDZONE	12	1.82459	0.00242664	0.0230209
GSE26566	CCA vs. NBD	KEGG_BASE_EXCISION_REPAIR	32	1.8256	0.000444452	0.00266671
GSE26566	CCA vs. NBD	KEGG_ECM_RECEPTOR_INTERACTION	83	1.82639	8.61411e-05	0.00061624
GSE26566	CCA vs. NBD	KEGG_NUCLEOTIDE_EXCISION_REPAIR	44	1.82846	0.000654942	0.00348055
GSE26566	CCA vs. NBD	GOBP_POSITIVE_REGULATION_OF_T_CELL_RECEPTOR_SIGNALING_PATHWAY	18	1.82877	0.000826771	0.0103839
GSE26566	CCA vs. NBD	GOCC_NUCLEAR_PORE	85	1.83054	0.000161401	0.00255809
GSE26566	CCA vs. NBD	GOBP_T_CELL_MEDIATED_IMMUNE_RESPONSE_TO_TUMOR_CELL	17	1.83096	0.00135538	0.0154107
GSE26566	CCA vs. NBD	GOBP_ANTIGEN_PROCESSING_AND_PRESENTATION_OF_PEPTIDE_ANTIGEN	66	1.832	0.000161937	0.00274072
GSE26566	CCA vs. NBD	KEGG_AMINOACYL_TRNA_BIOSYNTHESIS	40	1.83502	0.000396324	0.00245721
GSE26566	CCA vs. NBD	GOBP_SPINDLE_LOCALIZATION	62	1.83548	0.000222104	0.00353858
GSE26566	CCA vs. NBD	GOMF_DNA_POLYMERASE_BINDING	20	1.83621	0.000897247	0.0119313
GSE26566	CCA vs. NBD	GOBP_NEGATIVE_REGULATION_OF_NATURAL_KILLER_CELL_MEDIATED_IMMUNITY	25	1.83769	0.00126155	0.0145685
GSE26566	CCA vs. NBD	GOBP_ANTIGEN_RECEPTOR_MEDIATED_SIGNALING_PATHWAY	188	1.84374	3.99354e-07	1.71789e-05
GSE26566	CCA vs. NBD	GOMF_STRUCTURAL_CONSTITUENT_OF_NUCLEAR_PORE	21	1.84617	0.000936426	0.0121627
GSE26566	CCA vs. NBD	GOCC_MITOTIC_SPINDLE_POLE	35	1.84968	0.000809927	0.00938647
GSE26566	CCA vs. NBD	GOBP_ATTACHMENT_OF_MITOTIC_SPINDLE_MICROTUBULES_TO_KINETOCHORE	25	1.85709	0.000950828	0.0115215
GSE26566	CCA vs. NBD	GOBP_CYTOKINETIC_PROCESS	51	1.85829	0.000230972	0.00363104
GSE26566	CCA vs. NBD	GOCC_INO80_COMPLEX	16	1.86468	0.00144928	0.0156459
GSE26566	CCA vs. NBD	GOCC_KERATIN_FILAMENT	68	1.86478	0.000161605	0.00255809
GSE26566	CCA vs. NBD	HALLMARK_DNA_REPAIR	148	1.86949	3.56053e-06	1.61842e-05
GSE26566	CCA vs. NBD	GOBP_SINGLE_STRANDED_VIRAL_RNA_REPLICATION_VIA_DOUBLE_STRANDED_DNA_INTERMEDIATE	15	1.87059	0.00086115	0.0107633
GSE26566	CCA vs. NBD	GOBP_CHROMOSOME_CONDENSATION	45	1.8709	0.000184616	0.00304864
GSE26566	CCA vs. NBD	GOBP_NEGATIVE_REGULATION_OF_MEGAKARYOCYTE_DIFFERENTIATION	16	1.87106	0.000559533	0.00760082
GSE26566	CCA vs. NBD	GOBP_REGULATION_OF_UBIQUITIN_PROTEIN_LIGASE_ACTIVITY	16	1.87158	0.000559533	0.00760082
GSE26566	CCA vs. NBD	GOCC_LUMENAL_SIDE_OF_ENDOPLASMIC_RETICULUM_MEMBRANE	33	1.87311	0.0013541	0.0151519
GSE26566	CCA vs. NBD	GOBP_MEIOTIC_CHROMOSOME_SEGREGATION	87	1.87319	6.39103e-05	0.00127376
GSE26566	CCA vs. NBD	GOCC_IMMUNOLOGICAL_SYNAPSE	48	1.87578	0.000388964	0.00525912
GSE26566	CCA vs. NBD	GOBP_CENTROSOME_SEPARATION	15	1.87757	0.000777646	0.00996401
GSE26566	CCA vs. NBD	GOBP_INTERFERON_ALPHA_PRODUCTION	31	1.88001	0.000483392	0.00670771
GSE26566	CCA vs. NBD	GOMF_EXTRACELLULAR_MATRIX_STRUCTURAL_CONSTITUENT_CONFERRING_TENSILE_STRENGTH	41	1.88465	0.000210441	0.00356156
GSE26566	CCA vs. NBD	GOCC_SPINDLE_MICROTUBULE	77	1.88796	8.17715e-05	0.00147416
GSE26566	CCA vs. NBD	GOCC_FLEMMING_BODY	34	1.89125	0.000709988	0.00853301
GSE26566	CCA vs. NBD	GOBP_PROTEIN_LOCALIZATION_TO_CENP_A_CONTAINING_CHROMATIN	15	1.8967	0.000568885	0.00770758
GSE26566	CCA vs. NBD	GOBP_REGULATION_OF_T_CELL_RECEPTOR_SIGNALING_PATHWAY	52	1.89936	0.00012926	0.00229293
GSE26566	CCA vs. NBD	GOBP_MITOTIC_CHROMOSOME_CONDENSATION	19	1.90033	0.000422986	0.00603164
GSE26566	CCA vs. NBD	GOBP_DNA_REPLICATION_CHECKPOINT_SIGNALING	18	1.90186	0.000218781	0.00351822
GSE26566	CCA vs. NBD	GOBP_VIRAL_RNA_GENOME_REPLICATION	26	1.90237	0.000329949	0.00489424
GSE26566	CCA vs. NBD	GOBP_POSITIVE_REGULATION_OF_TYPE_I_INTERFERON_PRODUCTION	75	1.90591	3.22111e-05	0.000738994
GSE26566	CCA vs. NBD	GOBP_POSITIVE_REGULATION_OF_CHROMOSOME_SEPARATION	32	1.9258	0.000221444	0.00353858
GSE26566	CCA vs. NBD	GOBP_ANTIGEN_PROCESSING_AND_PRESENTATION_OF_EXOGENOUS_PEPTIDE_ANTIGEN	38	1.92918	0.00020801	0.00337657
GSE26566	CCA vs. NBD	GOBP_NEGATIVE_REGULATION_OF_CHROMOSOME_ORGANIZATION	93	1.94404	3.07545e-06	0.000101766
GSE26566	CCA vs. NBD	GOBP_ANTIGEN_PROCESSING_AND_PRESENTATION_OF_EXOGENOUS_ANTIGEN	47	1.94407	9.85499e-05	0.00181037
GSE26566	CCA vs. NBD	GOBP_TOLL_LIKE_RECEPTOR_2_SIGNALING_PATHWAY	16	1.94581	0.00015698	0.00266556
GSE26566	CCA vs. NBD	GOCC_NUCLEAR_REPLICATION_FORK	40	1.95228	0.000350446	0.00483914
GSE26566	CCA vs. NBD	GOBP_ANTIGEN_PROCESSING_AND_PRESENTATION_OF_PEPTIDE_OR_POLYSACCHARIDE_ANTIGEN_VIA_MHC_CLASS_II	36	1.95535	0.000119663	0.00214587
GSE26566	CCA vs. NBD	GOCC_CYCLIN_DEPENDENT_PROTEIN_KINASE_HOLOENZYME_COMPLEX	65	1.95895	5.11703e-05	0.00100918
GSE26566	CCA vs. NBD	GOBP_FEMALE_MEIOTIC_NUCLEAR_DIVISION	39	1.96535	0.000155675	0.00266091
GSE26566	CCA vs. NBD	GOBP_POSITIVE_REGULATION_OF_T_CELL_APOPTOTIC_PROCESS	15	1.97076	0.000174418	0.00291374
GSE26566	CCA vs. NBD	GOCC_FIBRILLAR_COLLAGEN_TRIMER	11	1.97473	0.000136909	0.00227831
GSE26566	CCA vs. NBD	GOBP_REGULATION_OF_SPINDLE_ORGANIZATION	45	1.9795	2.4063e-05	0.000595322
GSE26566	CCA vs. NBD	GOMF_STRUCTURAL_CONSTITUENT_OF_SKIN_EPIDERMIS	33	1.98302	0.000204882	0.00352081
GSE26566	CCA vs. NBD	GOBP_MITOTIC_DNA_REPLICATION	17	1.98465	9.79138e-05	0.00181037
GSE26566	CCA vs. NBD	GOBP_T_CELL_RECEPTOR_SIGNALING_PATHWAY	143	1.98573	2.71894e-07	1.24205e-05
GSE26566	CCA vs. NBD	GOCC_CHROMOSOME_CENTROMERIC_CORE_DOMAIN	16	1.98957	0.000136192	0.00227831
GSE26566	CCA vs. NBD	GOBP_MITOTIC_SPINDLE_ASSEMBLY	72	1.99544	8.2009e-06	0.0002447
GSE26566	CCA vs. NBD	GOCC_OUTER_KINETOCHORE	19	2.00237	0.000135354	0.00227831
GSE26566	CCA vs. NBD	GOBP_NEGATIVE_REGULATION_OF_NUCLEAR_DIVISION	63	2.00793	7.13453e-06	0.000216638
GSE26566	CCA vs. NBD	HALLMARK_MITOTIC_SPINDLE	196	2.01125	1.20419e-08	7.52617e-08
GSE26566	CCA vs. NBD	GOCC_NUCLEOSOME	116	2.01609	2.48368e-07	9.4818e-06
GSE26566	CCA vs. NBD	GOBP_KINETOCHORE_ASSEMBLY	17	2.01828	4.53566e-05	0.000967483
GSE26566	CCA vs. NBD	GOBP_DOUBLE_STRAND_BREAK_REPAIR_VIA_BREAK_INDUCED_REPLICATION	12	2.02018	9.694e-06	0.000285945
GSE26566	CCA vs. NBD	GOBP_REGULATION_OF_MITOTIC_SISTER_CHROMATID_SEGREGATION	56	2.02791	9.80967e-06	0.000287713
GSE26566	CCA vs. NBD	GOBP_DNA_STRAND_ELONGATION	36	2.0337	3.50847e-05	0.000790862
GSE26566	CCA vs. NBD	GOMF_SINGLE_STRANDED_DNA_HELICASE_ACTIVITY	22	2.03445	1.62869e-05	0.000449496
GSE26566	CCA vs. NBD	GOBP_POSITIVE_REGULATION_OF_DNA_REPLICATION	40	2.03818	3.00768e-05	0.000705712
GSE26566	CCA vs. NBD	GOBP_REGULATION_OF_DNA_TEMPLATED_DNA_REPLICATION_INITIATION	14	2.04288	1.29158e-05	0.000362345
GSE26566	CCA vs. NBD	GOBP_NEGATIVE_REGULATION_OF_CHROMOSOME_SEGREGATION	52	2.05102	1.02912e-05	0.000300131
GSE26566	CCA vs. NBD	GOBP_CELL_CYCLE_DNA_REPLICATION	44	2.06469	2.1449e-05	0.000548118
GSE26566	CCA vs. NBD	GOBP_REGULATION_OF_NUCLEAR_DIVISION	141	2.07109	3.60014e-08	2.08808e-06
GSE26566	CCA vs. NBD	GOCC_SPINDLE_POLE	168	2.07689	9.94008e-10	4.9624e-08
GSE26566	CCA vs. NBD	GOBP_DNA_TEMPLATED_DNA_REPLICATION	153	2.08543	4.70894e-09	3.2848e-07
GSE26566	CCA vs. NBD	GOBP_DNA_REPLICATION	267	2.08925	1e-10	9.92692e-09
GSE26566	CCA vs. NBD	KEGG_DNA_REPLICATION	35	2.09084	7.56621e-06	8.27832e-05
GSE26566	CCA vs. NBD	GOCC_PROTEIN_DNA_COMPLEX	220	2.09549	1e-10	6.49e-09
GSE26566	CCA vs. NBD	KEGG_CELL_CYCLE	123	2.09774	2.35985e-08	6.27046e-07
GSE26566	CCA vs. NBD	GOMF_DNA_HELICASE_ACTIVITY	58	2.10625	3.3582e-06	0.000121004
GSE26566	CCA vs. NBD	GOBP_ORGANELLE_FISSION	467	2.1136	1e-10	9.92692e-09
GSE26566	CCA vs. NBD	GOCC_CMG_COMPLEX	11	2.12135	1.92987e-06	5.4456e-05
GSE26566	CCA vs. NBD	GOCC_COMPLEX_OF_COLLAGEN_TRIMERS	21	2.12161	9.99525e-06	0.000231676
GSE26566	CCA vs. NBD	GOBP_REGULATION_OF_SISTER_CHROMATID_SEGREGATION	105	2.12343	3.67162e-08	2.10588e-06
GSE26566	CCA vs. NBD	GOBP_REGULATION_OF_MITOTIC_NUCLEAR_DIVISION	116	2.12449	5.58454e-08	3.06674e-06
GSE26566	CCA vs. NBD	GOBP_SPINDLE_ASSEMBLY	128	2.12633	2.66598e-08	1.60021e-06
GSE26566	CCA vs. NBD	GOBP_CENTROMERE_COMPLEX_ASSEMBLY	29	2.12925	4.64742e-06	0.00014584
GSE26566	CCA vs. NBD	GOCC_DESMOSOME	31	2.14706	7.62546e-06	0.000183294
GSE26566	CCA vs. NBD	GOCC_DNA_REPLICATION_PREINITIATION_COMPLEX	13	2.15342	3.9783e-06	9.93045e-05
GSE26566	CCA vs. NBD	GOBP_KINETOCHORE_ORGANIZATION	21	2.20089	9.00679e-07	3.49572e-05
GSE26566	CCA vs. NBD	GOMF_STRUCTURAL_CONSTITUENT_OF_CHROMATIN	80	2.20411	1.6082e-08	1.19757e-06
GSE26566	CCA vs. NBD	GOBP_MITOTIC_NUCLEAR_DIVISION	270	2.20759	1e-10	9.92692e-09
GSE26566	CCA vs. NBD	GOBP_ATTACHMENT_OF_SPINDLE_MICROTUBULES_TO_KINETOCHORE	53	2.20837	2.9221e-07	1.31164e-05
GSE26566	CCA vs. NBD	GOBP_MITOTIC_SISTER_CHROMATID_SEPARATION	63	2.20872	4.54728e-08	2.57946e-06
GSE26566	CCA vs. NBD	GOBP_MITOTIC_METAPHASE_CHROMOSOME_ALIGNMENT	64	2.2114	1.00287e-07	5.17682e-06
GSE26566	CCA vs. NBD	GOBP_DNA_REPLICATION_INITIATION	36	2.21506	4.87616e-07	2.0299e-05
GSE26566	CCA vs. NBD	GOMF_CADHERIN_BINDING	331	2.21683	1e-10	2.234e-08
GSE26566	CCA vs. NBD	GOBP_SPINDLE_ORGANIZATION	197	2.22375	1e-10	9.92692e-09
GSE26566	CCA vs. NBD	GOBP_REGULATION_OF_CHROMOSOME_SEGREGATION	130	2.23757	5.52274e-10	4.3859e-08
GSE26566	CCA vs. NBD	GOBP_MICROTUBULE_CYTOSKELETON_ORGANIZATION_INVOLVED_IN_MITOSIS	161	2.24337	1e-10	9.92692e-09
GSE26566	CCA vs. NBD	GOBP_PROTEIN_LOCALIZATION_TO_CHROMOSOME_CENTROMERIC_REGION	38	2.24795	3.20116e-07	1.40164e-05
GSE26566	CCA vs. NBD	GOBP_METAPHASE_CHROMOSOME_ALIGNMENT	103	2.25318	2.71604e-10	2.45969e-08
GSE26566	CCA vs. NBD	GOBP_KERATINIZATION	74	2.25509	5.04062e-08	2.79781e-06
GSE26566	CCA vs. NBD	GOBP_CHROMOSOME_LOCALIZATION	122	2.26225	2.27349e-10	2.09567e-08
GSE26566	CCA vs. NBD	GOBP_MITOTIC_SPINDLE_ORGANIZATION	129	2.27255	1.02153e-10	9.94934e-09
GSE26566	CCA vs. NBD	GOBP_CHROMOSOME_SEPARATION	82	2.2856	4.69733e-09	3.2848e-07
GSE26566	CCA vs. NBD	GOBP_SISTER_CHROMATID_SEGREGATION	228	2.34572	1e-10	9.92692e-09
GSE26566	CCA vs. NBD	GOBP_MITOTIC_SISTER_CHROMATID_SEGREGATION	188	2.38942	1e-10	9.92692e-09
GSE26566	CCA vs. NBD	GOCC_CORNIFIED_ENVELOPE	57	2.47394	2.71258e-10	1.52893e-08
GSE26566	CCA vs. NBD	HALLMARK_E2F_TARGETS	196	2.63858	1e-10	1e-09
GSE132305	eCCA vs. NBD	GOBP_NEGATIVE_REGULATION_OF_GROWTH	222	-1.63985	0.000199744	0.0119181
GSE132305	eCCA vs. NBD	GOBP_NEGATIVE_REGULATION_OF_CELL_GROWTH	172	-1.57496	0.00117179	0.0328114
GSE132305	eCCA vs. NBD	GOBP_MUSCLE_CELL_DIFFERENTIATION	405	-1.71258	1.50703e-07	0.000195575
GSE132305	eCCA vs. NBD	GOBP_CELL_FATE_COMMITMENT	295	-1.5424	0.000293678	0.0154439
GSE132305	eCCA vs. NBD	GOCC_NUCLEAR_SPECK	420	-1.56115	2.36196e-05	0.000643633
GSE132305	eCCA vs. NBD	GOCC_CHROMOSOMAL_REGION	400	1.41683	0.00147034	0.0181435
GSE132305	eCCA vs. NBD	GOBP_VIRAL_PROCESS	397	1.51842	0.000231074	0.0133278
GSE132305	eCCA vs. NBD	GOCC_CHROMOSOME_CENTROMERIC_REGION	259	1.49237	0.00311125	0.0303695
GSE132305	eCCA vs. NBD	HALLMARK_E2F_TARGETS	197	1.56975	0.000365697	0.00163
GSE132305	eCCA vs. NBD	GOBP_PROTEIN_DNA_COMPLEX_ORGANIZATION	230	1.66641	3.72887e-05	0.00439922
GSE132305	eCCA vs. NBD	GOBP_PROTEIN_LOCALIZATION_TO_CHROMOSOME	123	1.65692	0.00100974	0.0295542
GSE132305	eCCA vs. NBD	HALLMARK_MYC_TARGETS_V1	197	1.93316	5.35548e-08	1.33887e-06
GSE132305	eCCA vs. NBD	GOBP_PROTEIN_LOCALIZATION_TO_CHROMATIN	58	1.79777	0.000427289	0.0191212
GSE132305	eCCA vs. NBD	GOBP_OVULATION_FROM_OVARIAN_FOLLICLE	10	-1.96085	5.94129e-05	0.00578558
GSE132305	eCCA vs. NBD	GOBP_BLEB_ASSEMBLY	11	-1.9554	0.000294538	0.0154439
GSE132305	eCCA vs. NBD	GOBP_REGULATION_OF_CGMP_MEDIATED_SIGNALING	13	-1.9955	0.000304561	0.0158098
GSE132305	eCCA vs. NBD	GOMF_NUCLEAR_GLUCOCORTICOID_RECEPTOR_BINDING	14	-1.96704	0.00074801	0.0361011
GSE132305	eCCA vs. NBD	GOBP_CARTILAGE_MORPHOGENESIS	10	-1.81247	0.00183548	0.0425357
GSE132305	eCCA vs. NBD	GOBP_LUNG_VASCULATURE_DEVELOPMENT	11	-1.86194	0.00166943	0.0393909
GSE132305	eCCA vs. NBD	GOBP_REGULATION_OF_GLUTAMATE_RECEPTOR_SIGNALING_PATHWAY	12	-1.90887	0.000986908	0.0295542
GSE132305	eCCA vs. NBD	GOCC_INTERSTITIAL_MATRIX	11	-1.74042	0.00247443	0.025687
GSE132305	eCCA vs. NBD	GOBP_POSITIVE_REGULATION_OF_ENDOTHELIAL_CELL_APOPTOTIC_PROCESS	23	-2.11303	1.94545e-05	0.00272941
GSE132305	eCCA vs. NBD	GOBP_RESPONSE_TO_YEAST	15	-1.93693	0.00148747	0.037453
GSE132305	eCCA vs. NBD	GOBP_VASCULAR_WOUND_HEALING	20	-2.01304	5.3448e-05	0.00544016
GSE132305	eCCA vs. NBD	GOBP_NEGATIVE_REGULATION_OF_SMOOTH_MUSCLE_CELL_DIFFERENTIATION	17	-1.97493	0.000556168	0.0222082
GSE132305	eCCA vs. NBD	GOBP_EMBRYONIC_DIGESTIVE_TRACT_MORPHOGENESIS	18	-1.93946	0.0010593	0.0307197
GSE132305	eCCA vs. NBD	GOBP_NEGATIVE_REGULATION_OF_INTERLEUKIN_8_PRODUCTION	17	-1.92421	0.00132448	0.0345497
GSE132305	eCCA vs. NBD	GOBP_POSITIVE_REGULATION_OF_POTASSIUM_ION_TRANSMEMBRANE_TRANSPORT	29	-2.09272	2.5781e-05	0.00334573
GSE132305	eCCA vs. NBD	HALLMARK_TNFA_SIGNALING_VIA_NFKB	198	-2.80426	1e-10	5e-09
GSE132305	eCCA vs. NBD	GOMF_TRANSPORTER_ACTIVATOR_ACTIVITY	24	-1.97752	0.000549744	0.0326664
GSE132305	eCCA vs. NBD	GOBP_DETOXIFICATION_OF_INORGANIC_COMPOUND	20	-1.88437	0.000760248	0.0264862
GSE132305	eCCA vs. NBD	GOBP_CELLULAR_RESPONSE_TO_COPPER_ION	24	-1.94387	0.000629965	0.0233945
GSE132305	eCCA vs. NBD	GOBP_ONE_CARBON_COMPOUND_TRANSPORT	22	-1.89658	0.000948108	0.0291221
GSE132305	eCCA vs. NBD	GOBP_WATER_TRANSPORT	26	-1.94079	0.00119704	0.0328114
GSE132305	eCCA vs. NBD	GOBP_POSITIVE_REGULATION_OF_POTASSIUM_ION_TRANSPORT	37	-2.02832	7.42134e-05	0.00652952
GSE132305	eCCA vs. NBD	GOBP_ACID_SECRETION	38	-2.03307	6.07823e-05	0.00578558
GSE132305	eCCA vs. NBD	GOMF_14_3_3_PROTEIN_BINDING	32	-1.92151	0.000496019	0.0326664
GSE132305	eCCA vs. NBD	GOBP_CATECHOLAMINE_SECRETION	44	-2.04497	5.78351e-05	0.0057735
GSE132305	eCCA vs. NBD	GOBP_CELL_FATE_COMMITMENT_INVOLVED_IN_FORMATION_OF_PRIMARY_GERM_LAYER	34	-1.95659	0.000328951	0.0165785
GSE132305	eCCA vs. NBD	GOBP_CELL_PROLIFERATION_IN_FOREBRAIN	28	-1.88186	0.00198194	0.044538
GSE132305	eCCA vs. NBD	GOBP_NEGATIVE_REGULATION_OF_CELL_JUNCTION_ASSEMBLY	32	-1.92538	0.00179991	0.0418983
GSE132305	eCCA vs. NBD	GOBP_LONG_TERM_MEMORY	37	-1.93777	0.00039306	0.0182176
GSE132305	eCCA vs. NBD	GOBP_POSITIVE_REGULATION_OF_MIRNA_METABOLIC_PROCESS	62	-2.13007	6.11835e-06	0.00120765
GSE132305	eCCA vs. NBD	GOBP_POSITIVE_REGULATION_OF_MIRNA_TRANSCRIPTION	56	-2.08344	8.85245e-06	0.00160678
GSE132305	eCCA vs. NBD	GOBP_REGULATION_OF_SMOOTH_MUSCLE_CELL_DIFFERENTIATION	36	-1.91809	0.000579167	0.0227393
GSE132305	eCCA vs. NBD	GOBP_CARDIAC_EPITHELIAL_TO_MESENCHYMAL_TRANSITION	37	-1.92432	0.000495429	0.0209837
GSE132305	eCCA vs. NBD	GOBP_OSTEOBLAST_PROLIFERATION	33	-1.90436	0.00100193	0.0295542
GSE132305	eCCA vs. NBD	GOBP_REGULATION_OF_CATECHOLAMINE_SECRETION	37	-1.90593	0.000647179	0.0237722
GSE132305	eCCA vs. NBD	GOBP_MIRNA_TRANSCRIPTION	76	-2.14815	1.0318e-06	0.000382577
GSE132305	eCCA vs. NBD	GOBP_CGMP_MEDIATED_SIGNALING	35	-1.85717	0.000916811	0.0287255
GSE132305	eCCA vs. NBD	GOBP_RESPONSE_TO_COPPER_ION	36	-1.86917	0.00112796	0.0323494
GSE132305	eCCA vs. NBD	GOBP_SMOOTH_MUSCLE_CELL_DIFFERENTIATION	66	-2.07153	4.58474e-05	0.0050637
GSE132305	eCCA vs. NBD	GOBP_REGULATION_OF_MIRNA_METABOLIC_PROCESS	87	-2.13636	3.64422e-07	0.000231161
GSE132305	eCCA vs. NBD	GOBP_T_HELPER_17_CELL_DIFFERENTIATION	40	-1.81757	0.00240428	0.049206
GSE132305	eCCA vs. NBD	GOBP_EXTRACELLULAR_MATRIX_ASSEMBLY	40	-1.81558	0.00240428	0.049206
GSE132305	eCCA vs. NBD	GOBP_REGULATION_OF_CELL_MIGRATION_INVOLVED_IN_SPROUTING_ANGIOGENESIS	40	-1.81326	0.00247769	0.049659
GSE132305	eCCA vs. NBD	GOBP_NEGATIVE_REGULATION_OF_SMOOTH_MUSCLE_CELL_PROLIFERATION	50	-1.88557	0.000464266	0.0202522
GSE132305	eCCA vs. NBD	KEGG_PRION_DISEASES	35	-1.73557	0.0037109	0.0487719
GSE132305	eCCA vs. NBD	GOBP_RHYTHMIC_BEHAVIOR	48	-1.83942	0.00144995	0.0372609
GSE132305	eCCA vs. NBD	GOBP_CIRCADIAN_REGULATION_OF_GENE_EXPRESSION	66	-1.94306	0.000376752	0.0178851
GSE132305	eCCA vs. NBD	GOBP_MIRNA_METABOLIC_PROCESS	104	-2.04451	8.47231e-07	0.000338306
GSE132305	eCCA vs. NBD	GOBP_POSITIVE_REGULATION_OF_BIOMINERAL_TISSUE_DEVELOPMENT	54	-1.84881	0.00045704	0.0201059
GSE132305	eCCA vs. NBD	GOBP_POSITIVE_REGULATION_OF_OSSIFICATION	56	-1.85844	0.000414456	0.0187082
GSE132305	eCCA vs. NBD	GOMF_E_BOX_BINDING	57	-1.828	0.000991928	0.0386168
GSE132305	eCCA vs. NBD	GOBP_MESENCHYME_MORPHOGENESIS	62	-1.89026	0.000545	0.0222082
GSE132305	eCCA vs. NBD	GOBP_POTASSIUM_ION_IMPORT_ACROSS_PLASMA_MEMBRANE	48	-1.78907	0.00240741	0.049206
GSE132305	eCCA vs. NBD	GOBP_T_HELPER_17_TYPE_IMMUNE_RESPONSE	54	-1.80978	0.00080314	0.0275314
GSE132305	eCCA vs. NBD	GOBP_P38MAPK_CASCADE	56	-1.82567	0.000619188	0.0233945
GSE132305	eCCA vs. NBD	GOBP_DIGESTIVE_TRACT_MORPHOGENESIS	52	-1.77729	0.00243613	0.049206
GSE132305	eCCA vs. NBD	GOBP_SKELETAL_MUSCLE_CELL_DIFFERENTIATION	81	-1.92191	7.60571e-05	0.0065802
GSE132305	eCCA vs. NBD	GOBP_VASCULOGENESIS	79	-1.90286	9.54985e-05	0.00740435
GSE132305	eCCA vs. NBD	GOBP_CELL_MIGRATION_INVOLVED_IN_SPROUTING_ANGIOGENESIS	59	-1.82502	0.000819991	0.0276401
GSE132305	eCCA vs. NBD	GOBP_REGULATION_OF_POTASSIUM_ION_TRANSMEMBRANE_TRANSPORT	69	-1.85582	0.000653601	0.0237722
GSE132305	eCCA vs. NBD	GOBP_GLUTAMATE_RECEPTOR_SIGNALING_PATHWAY	61	-1.83631	0.00120728	0.0328114
GSE132305	eCCA vs. NBD	GOBP_REGULATION_OF_NITRIC_OXIDE_METABOLIC_PROCESS	63	-1.83828	0.00118677	0.0328114
GSE132305	eCCA vs. NBD	GOBP_VASCULAR_ASSOCIATED_SMOOTH_MUSCLE_CELL_PROLIFERATION	63	-1.83117	0.00124113	0.0330395
GSE132305	eCCA vs. NBD	GOBP_PLATELET_DERIVED_GROWTH_FACTOR_RECEPTOR_SIGNALING_PATHWAY	58	-1.80246	0.000968336	0.0294315
GSE132305	eCCA vs. NBD	GOBP_CELLULAR_RESPONSE_TO_CALCIUM_ION	77	-1.8628	0.000172078	0.0107621
GSE132305	eCCA vs. NBD	GOBP_CELLULAR_RESPONSE_TO_VASCULAR_ENDOTHELIAL_GROWTH_FACTOR_STIMULUS	71	-1.83414	0.000497206	0.0209837
GSE132305	eCCA vs. NBD	GOBP_POSITIVE_REGULATION_OF_FAT_CELL_DIFFERENTIATION	67	-1.81182	0.00055551	0.0222082
GSE132305	eCCA vs. NBD	GOBP_REGULATION_OF_POTASSIUM_ION_TRANSPORT	88	-1.85803	0.00019048	0.0114991
GSE132305	eCCA vs. NBD	GOMF_TRANSMEMBRANE_RECEPTOR_PROTEIN_KINASE_ACTIVITY	98	-1.90089	0.000235478	0.0241686
GSE132305	eCCA vs. NBD	GOBP_ASTROCYTE_DIFFERENTIATION	84	-1.79177	0.000874741	0.0280967
GSE132305	eCCA vs. NBD	HALLMARK_UV_RESPONSE_DN	143	-1.93842	2.88446e-06	2.40371e-05
GSE132305	eCCA vs. NBD	GOBP_REGULATION_OF_MUSCLE_ADAPTATION	80	-1.77221	0.00066654	0.0240279
GSE132305	eCCA vs. NBD	GOBP_POSITIVE_REGULATION_OF_OSTEOBLAST_DIFFERENTIATION	71	-1.73247	0.00241389	0.049206
GSE132305	eCCA vs. NBD	GOBP_RESPONSE_TO_CAMP	88	-1.78689	0.000585163	0.0227393
GSE132305	eCCA vs. NBD	GOBP_OVULATION_CYCLE	68	-1.72223	0.0023995	0.049206
GSE132305	eCCA vs. NBD	GOBP_CARDIAC_MUSCLE_CELL_DIFFERENTIATION	122	-1.83903	1.4871e-05	0.00220559
GSE132305	eCCA vs. NBD	GOMF_TRANSMEMBRANE_RECEPTOR_PROTEIN_TYROSINE_KINASE_ACTIVITY	81	-1.77795	0.00115705	0.0421389
GSE132305	eCCA vs. NBD	GOBP_CARDIAC_CELL_DEVELOPMENT	88	-1.74581	0.000926118	0.0287873
GSE132305	eCCA vs. NBD	GOBP_LONG_TERM_SYNAPTIC_POTENTIATION	95	-1.75037	0.000630945	0.0233945
GSE132305	eCCA vs. NBD	GOBP_REGULATION_OF_OSTEOBLAST_DIFFERENTIATION	132	-1.80653	5.14455e-05	0.00534107
GSE132305	eCCA vs. NBD	GOBP_AMINE_TRANSPORT	88	-1.7287	0.00123167	0.0330395
GSE132305	eCCA vs. NBD	GOBP_REGULATION_OF_BIOMINERAL_TISSUE_DEVELOPMENT	102	-1.75889	0.000373671	0.0178851
GSE132305	eCCA vs. NBD	GOBP_CARDIOCYTE_DIFFERENTIATION	154	-1.84321	1.05544e-05	0.00176735
GSE132305	eCCA vs. NBD	HALLMARK_MYOGENESIS	200	-1.91035	2.40025e-06	2.40025e-05
GSE132305	eCCA vs. NBD	GOBP_RESPONSE_TO_ORGANOPHOSPHORUS	126	-1.74065	0.000143824	0.00941427
GSE132305	eCCA vs. NBD	GOBP_POSITIVE_REGULATION_OF_NEURON_DIFFERENTIATION	93	-1.68876	0.00100305	0.0295542
GSE132305	eCCA vs. NBD	GOBP_POSITIVE_REGULATION_OF_SYNAPTIC_TRANSMISSION	158	-1.80671	3.53728e-05	0.00427806
GSE132305	eCCA vs. NBD	GOBP_MUSCLE_HYPERTROPHY	89	-1.67073	0.00189909	0.0432375
GSE132305	eCCA vs. NBD	GOBP_SMOOTH_MUSCLE_CELL_PROLIFERATION	140	-1.77428	9.91786e-05	0.00756029
GSE132305	eCCA vs. NBD	GOBP_MUSCLE_ADAPTATION	107	-1.71055	0.000369833	0.0178851
GSE132305	eCCA vs. NBD	GOBP_NEGATIVE_REGULATION_OF_MAPK_CASCADE	166	-1.80438	2.95605e-05	0.00374265
GSE132305	eCCA vs. NBD	GOBP_POSITIVE_REGULATION_OF_COLD_INDUCED_THERMOGENESIS	101	-1.67648	0.00155595	0.0382794
GSE132305	eCCA vs. NBD	GOBP_MEMORY	128	-1.70247	0.000275897	0.0149631
GSE132305	eCCA vs. NBD	GOBP_RESPONSE_TO_HYDROGEN_PEROXIDE	98	-1.65757	0.00226129	0.0487068
GSE132305	eCCA vs. NBD	HALLMARK_HYPOXIA	198	-1.82873	4.27753e-06	3.05538e-05
GSE132305	eCCA vs. NBD	KEGG_VASCULAR_SMOOTH_MUSCLE_CONTRACTION	112	-1.67106	0.0014372	0.0264445
GSE132305	eCCA vs. NBD	KEGG_GAP_JUNCTION	89	-1.62894	0.0030711	0.0449055
GSE132305	eCCA vs. NBD	GOBP_ENDOTHELIAL_CELL_DIFFERENTIATION	117	-1.66497	0.00164245	0.0393028
GSE132305	eCCA vs. NBD	GOBP_MUSCLE_CELL_PROLIFERATION	206	-1.79157	5.27816e-06	0.00119126
GSE132305	eCCA vs. NBD	GOBP_REGULATION_OF_FAT_CELL_DIFFERENTIATION	132	-1.6592	0.000771571	0.0267015
GSE132305	eCCA vs. NBD	GOBP_CELLULAR_RESPONSE_TO_OXYGEN_LEVELS	167	-1.72184	0.000107865	0.0078863
GSE132305	eCCA vs. NBD	GOBP_CIRCADIAN_RHYTHM	207	-1.76393	1.16506e-05	0.00188995
GSE132305	eCCA vs. NBD	GOBP_REGULATION_OF_OSSIFICATION	126	-1.64084	0.000811464	0.0275314
GSE132305	eCCA vs. NBD	GOMF_PROTEIN_TYROSINE_KINASE_ACTIVITY	184	-1.76108	2.87044e-05	0.00462961
GSE132305	eCCA vs. NBD	GOBP_MUSCLE_CELL_DEVELOPMENT	194	-1.7275	8.53923e-05	0.00713252
GSE132305	eCCA vs. NBD	GOBP_FAT_CELL_DIFFERENTIATION	244	-1.77685	2.74148e-06	0.000790614
GSE132305	eCCA vs. NBD	GOBP_INORGANIC_ION_IMPORT_ACROSS_PLASMA_MEMBRANE	128	-1.61824	0.00142463	0.0367924
GSE132305	eCCA vs. NBD	GOBP_SPROUTING_ANGIOGENESIS	140	-1.65887	0.00062837	0.0233945
GSE132305	eCCA vs. NBD	GOBP_ADENYLATE_CYCLASE_MODULATING_G_PROTEIN_COUPLED_RECEPTOR_SIGNALING_PATHWAY	273	-1.79107	1.5341e-06	0.000530902
GSE132305	eCCA vs. NBD	GOBP_REGULATION_OF_ENDOTHELIAL_CELL_MIGRATION	172	-1.69567	0.000190508	0.0114991
GSE132305	eCCA vs. NBD	HALLMARK_IL2_STAT5_SIGNALING	197	-1.73359	2.65384e-05	0.000165865
GSE132305	eCCA vs. NBD	GOBP_ADENYLATE_CYCLASE_ACTIVATING_G_PROTEIN_COUPLED_RECEPTOR_SIGNALING_PATHWAY	187	-1.70756	9.55676e-05	0.00740435
GSE132305	eCCA vs. NBD	GOBP_CELLULAR_COMPONENT_ASSEMBLY_INVOLVED_IN_MORPHOGENESIS	132	-1.61802	0.00151175	0.0374643
GSE132305	eCCA vs. NBD	KEGG_MAPK_SIGNALING_PATHWAY	265	-1.80193	3.55812e-06	0.000197966
GSE132305	eCCA vs. NBD	GOBP_BONE_MINERALIZATION	126	-1.60383	0.00149584	0.037453
GSE132305	eCCA vs. NBD	GOBP_RESPONSE_TO_PURINE_CONTAINING_COMPOUND	145	-1.6455	0.000510478	0.0211991
GSE132305	eCCA vs. NBD	GOBP_CELLULAR_RESPONSE_TO_METAL_ION	178	-1.6839	0.00014028	0.00933583
GSE132305	eCCA vs. NBD	GOBP_RHYTHMIC_PROCESS	297	-1.78617	8.31547e-07	0.000338306
GSE132305	eCCA vs. NBD	GOMF_POTASSIUM_CHANNEL_ACTIVITY	151	-1.66879	0.000861414	0.0361011
GSE132305	eCCA vs. NBD	GOBP_POSITIVE_REGULATION_OF_VASCULATURE_DEVELOPMENT	166	-1.65153	0.000491746	0.0209837
GSE132305	eCCA vs. NBD	GOBP_SKELETAL_MUSCLE_ORGAN_DEVELOPMENT	190	-1.67377	0.000132365	0.00904086
GSE132305	eCCA vs. NBD	GOBP_REGULATION_OF_POSTSYNAPTIC_MEMBRANE_POTENTIAL	149	-1.63164	0.00129772	0.0341952
GSE132305	eCCA vs. NBD	GOBP_ALPHA_BETA_T_CELL_DIFFERENTIATION	139	-1.61143	0.00101342	0.0295542
GSE132305	eCCA vs. NBD	HALLMARK_UV_RESPONSE_UP	157	-1.63812	0.000517923	0.00184972
GSE132305	eCCA vs. NBD	GOBP_REGULATION_OF_NERVOUS_SYSTEM_PROCESS	120	-1.55806	0.00235997	0.049206
GSE132305	eCCA vs. NBD	GOBP_TEMPERATURE_HOMEOSTASIS	183	-1.65498	0.000212158	0.0123743
GSE132305	eCCA vs. NBD	HALLMARK_APOPTOSIS	160	-1.6234	0.000788936	0.00262979
GSE132305	eCCA vs. NBD	GOCC_CONTRACTILE_MUSCLE_FIBER	247	-1.70814	1.79414e-05	0.00053335
GSE132305	eCCA vs. NBD	GOCC_I_BAND	146	-1.60243	0.00229061	0.0245583
GSE132305	eCCA vs. NBD	GOBP_RESPONSE_TO_CALCIUM_ION	137	-1.57165	0.00198117	0.044538
GSE132305	eCCA vs. NBD	GOBP_RESPONSE_TO_REACTIVE_OXYGEN_SPECIES	192	-1.63417	0.000282507	0.0151185
GSE132305	eCCA vs. NBD	GOBP_BLOOD_VESSEL_ENDOTHELIAL_CELL_MIGRATION	122	-1.54121	0.00242061	0.049206
GSE132305	eCCA vs. NBD	GOBP_ADULT_BEHAVIOR	153	-1.59105	0.00131371	0.0344419
GSE132305	eCCA vs. NBD	HALLMARK_INFLAMMATORY_RESPONSE	200	-1.66145	0.000400371	0.00163
GSE132305	eCCA vs. NBD	GOBP_ORGAN_GROWTH	167	-1.60543	0.000969523	0.0294315
GSE132305	eCCA vs. NBD	GOCC_SARCOLEMMA	137	-1.57287	0.00282316	0.0288491
GSE132305	eCCA vs. NBD	GOBP_POTASSIUM_ION_TRANSPORT	230	-1.65274	7.30021e-05	0.00652952
GSE132305	eCCA vs. NBD	GOMF_DNA_BINDING_TRANSCRIPTION_ACTIVATOR_ACTIVITY	443	-1.77972	3.22855e-08	9.11259e-06
GSE132305	eCCA vs. NBD	GOMF_LIGAND_GATED_CHANNEL_ACTIVITY	188	-1.63449	0.000580152	0.0327496
GSE132305	eCCA vs. NBD	GOBP_ENDOTHELIUM_DEVELOPMENT	140	-1.55711	0.00212471	0.0467978
GSE132305	eCCA vs. NBD	HALLMARK_ANDROGEN_RESPONSE	100	-1.49347	0.0137361	0.0274723
GSE132305	eCCA vs. NBD	GOMF_POTASSIUM_ION_TRANSMEMBRANE_TRANSPORTER_ACTIVITY	185	-1.62097	0.000616064	0.0331208
GSE132305	eCCA vs. NBD	GOBP_REGULATION_OF_G_PROTEIN_COUPLED_RECEPTOR_SIGNALING_PATHWAY	156	-1.56137	0.00187655	0.0429126
GSE132305	eCCA vs. NBD	GOBP_REGULATION_OF_MUSCLE_SYSTEM_PROCESS	237	-1.63324	0.000100493	0.00756029
GSE132305	eCCA vs. NBD	GOBP_SODIUM_ION_TRANSPORT	246	-1.64108	0.000202645	0.0119538
GSE132305	eCCA vs. NBD	GOBP_NEURON_MIGRATION	195	-1.58769	0.000876839	0.0280967
GSE132305	eCCA vs. NBD	GOBP_ALPHA_BETA_T_CELL_ACTIVATION	194	-1.58056	0.00100907	0.0295542
GSE132305	eCCA vs. NBD	GOBP_MUSCLE_SYSTEM_PROCESS	448	-1.73594	5.28444e-08	0.000111381
GSE132305	eCCA vs. NBD	GOMF_OLFACTORY_RECEPTOR_ACTIVITY	333	-1.69525	7.34543e-06	0.0016586
GSE132305	eCCA vs. NBD	GOBP_MUSCLE_TISSUE_DEVELOPMENT	428	-1.72252	4.00781e-07	0.000231161
GSE132305	eCCA vs. NBD	HALLMARK_ESTROGEN_RESPONSE_EARLY	197	-1.59471	0.000423801	0.00163
GSE132305	eCCA vs. NBD	GOBP_RESPONSE_TO_OXYGEN_LEVELS	329	-1.66059	1.53128e-05	0.00220802
GSE132305	eCCA vs. NBD	GOBP_POSITIVE_REGULATION_OF_MONOATOMIC_ION_TRANSPORT	188	-1.54665	0.00108918	0.0314108
GSE132305	eCCA vs. NBD	GOBP_BIOMINERAL_TISSUE_DEVELOPMENT	179	-1.53623	0.00124072	0.0330395
GSE132305	eCCA vs. NBD	GOBP_POSITIVE_REGULATION_OF_TRANSMEMBRANE_TRANSPORT	183	-1.53287	0.00166606	0.0393909
GSE132305	eCCA vs. NBD	KEGG_OLFACTORY_TRANSDUCTION	355	-1.66345	1.90538e-05	0.00070118
[truncated: 242 more rows]

## Sheet: S Table 8
Class	Family	EpiG	GSE32225	GSE26566	GSE132305	CCA tumoroids	Mo TAZ/Akt	Mo NICD1/Akt early	Mo NICD1/Akt late	DEP Mo TAZ/Akt		Process	MG	GSE32225	GSE26566	GSE132305	CCA tumoroids	Mo TAZ/Akt	Mo NICD1/Akt early	Mo NICD1/Akt late	DEP Mo TAZ/Akt		RLE genes	GSE32225	GSE26566	GSE132305	CCA tumoroids	Mo TAZ/Akt	Mo NICD1/Akt early	Mo NICD1/Akt late	DEP Mo TAZ/Akt
[truncated: 257 more rows]

[truncated: 2 more sheets: S Table 9, S Table 10]
